# Supplementary material for: Ionomic and metabolic responses of wheat seedlings to PEG-6000-simulated drought stress under two phosphorus levels
Source: PLoS One. 2022 Sep 20;17(9):e0274915. doi: 10.1371/journal.pone.0274915 (PMC9488835; doi:10.1371/journal.pone.0274915)
Supplement: S1 File — (XLSX) [file pone.0274915.s001.xlsx]

## Sheet: S1 File
Compound.ID	ratio	t.test_p.value	wilcox.test_p.value	t.test_p.value_BHcorrect	wilcox.test_p.value_BHcorrect	sample	ID	KEGG.ID	Formula	Adducts	Score	Fragmentation.Score	Mass.Error..ppm.	Isotope.Similarity	Description	Super.class	Class	Sub.class	m.z	Neutral.mass..Da.	Retention.time..min.	Charge	Pathway
0.03_169.9803m/z	0.782004	0.0426644	0.0555556	0.111294	0.123209	XD20LPSD3:XD20CSD3	C07279	C07279	C2H8AsNO3	M+H	34.8	0	6.21132	81.1724	2-Aminoethylarsonate; 2-Aminoethylarsonic acid;	NA	NA	NA	169.98	NA	0.02685	1	NULL
0.03_169.9803m/z	1.07159	0.586111	0.690476	0.780214	0.855409	XD20LPSD7:XD20CSD7	C07279	C07279	C2H8AsNO3	M+H	34.8	0	6.21132	81.1724	2-Aminoethylarsonate; 2-Aminoethylarsonic acid;	NA	NA	NA	169.98	NA	0.02685	1	NULL
0.03_169.9803m/z	0.990996	0.955894	0.84127	0.97178	0.891966	XD20LPRD3:XD20CRD3	C07279	C07279	C2H8AsNO3	M+H	34.8	0	6.21132	81.1724	2-Aminoethylarsonate; 2-Aminoethylarsonic acid;	NA	NA	NA	169.98	NA	0.02685	1	NULL
0.03_169.9803m/z	0.850385	0.0917991	0.150794	0.861121	0.764479	XD20LPRD7:XD20CRD7	C07279	C07279	C2H8AsNO3	M+H	34.8	0	6.21132	81.1724	2-Aminoethylarsonate; 2-Aminoethylarsonic acid;	NA	NA	NA	169.98	NA	0.02685	1	NULL
0.03_169.9803m/z	0.932031	0.361181	0.420635	0.973818	0.803434	XD23LPSD3:XD23CSD3	C07279	C07279	C2H8AsNO3	M+H	34.8	0	6.21132	81.1724	2-Aminoethylarsonate; 2-Aminoethylarsonic acid;	NA	NA	NA	169.98	NA	0.02685	1	NULL
0.03_169.9803m/z	1.03433	0.866616	0.690476	0.989362	0.940004	XD23LPSD7:XD23CSD7	C07279	C07279	C2H8AsNO3	M+H	34.8	0	6.21132	81.1724	2-Aminoethylarsonate; 2-Aminoethylarsonic acid;	NA	NA	NA	169.98	NA	0.02685	1	NULL
0.03_169.9803m/z	0.931493	0.320356	0.420635	0.875931	0.942373	XD23LPRD3:XD23CRD3	C07279	C07279	C2H8AsNO3	M+H	34.8	0	6.21132	81.1724	2-Aminoethylarsonate; 2-Aminoethylarsonic acid;	NA	NA	NA	169.98	NA	0.02685	1	NULL
0.03_169.9803m/z	0.987615	0.907733	0.690476	0.998826	0.987448	XD23LPRD7:XD23CRD7	C07279	C07279	C2H8AsNO3	M+H	34.8	0	6.21132	81.1724	2-Aminoethylarsonate; 2-Aminoethylarsonic acid;	NA	NA	NA	169.98	NA	0.02685	1	NULL
0.23_156.9689m/z	0.773823	0.0619714	0.0952381	0.139268	0.179204	XD20LPSD3:XD20CSD3	C04706	C04706	C6H3ClO4	M+H-H2O	33.8	0	1.04329	70.3408	\ cis-2-Chloro-4-carboxymethylenebut-2-en-1,4-olide; cis-2-Chlorodienelactone; cis-4-Carboxymethylene-2-chlorobut-2-en-4-olide;\""	NA	NA	NA	156.969	NA	0.2333	1	map00361 Chlorocyclohexane and chlorobenzene degradation; map01100 Metabolic pathways; map01120 Microbial metabolism in diverse environments
0.23_156.9689m/z	0.773823	0.0619714	0.0952381	0.139268	0.179204	XD20LPSD3:XD20CSD3	C04729	C04729	C6H3ClO4	M+H-H2O	33.8	0	1.04329	70.3408	\ trans-2-Chloro-4-carboxymethylenebut-2-en-1,4-olide; trans-2-Chlorodienelactone;\""	NA	NA	NA	156.969	NA	0.2333	1	map00361 Chlorocyclohexane and chlorobenzene degradation; map01100 Metabolic pathways; map01120 Microbial metabolism in diverse environments
0.23_156.9689m/z	1.05632	0.562289	0.222222	0.765604	0.48908	XD20LPSD7:XD20CSD7	C04706	C04706	C6H3ClO4	M+H-H2O	33.8	0	1.04329	70.3408	\ cis-2-Chloro-4-carboxymethylenebut-2-en-1,4-olide; cis-2-Chlorodienelactone; cis-4-Carboxymethylene-2-chlorobut-2-en-4-olide;\""	NA	NA	NA	156.969	NA	0.2333	1	map00361 Chlorocyclohexane and chlorobenzene degradation; map01100 Metabolic pathways; map01120 Microbial metabolism in diverse environments
0.23_156.9689m/z	1.05632	0.562289	0.222222	0.765604	0.48908	XD20LPSD7:XD20CSD7	C04729	C04729	C6H3ClO4	M+H-H2O	33.8	0	1.04329	70.3408	\ trans-2-Chloro-4-carboxymethylenebut-2-en-1,4-olide; trans-2-Chlorodienelactone;\""	NA	NA	NA	156.969	NA	0.2333	1	map00361 Chlorocyclohexane and chlorobenzene degradation; map01100 Metabolic pathways; map01120 Microbial metabolism in diverse environments
0.23_156.9689m/z	0.980075	0.923241	1	0.952102	1	XD20LPRD3:XD20CRD3	C04706	C04706	C6H3ClO4	M+H-H2O	33.8	0	1.04329	70.3408	\ cis-2-Chloro-4-carboxymethylenebut-2-en-1,4-olide; cis-2-Chlorodienelactone; cis-4-Carboxymethylene-2-chlorobut-2-en-4-olide;\""	NA	NA	NA	156.969	NA	0.2333	1	map00361 Chlorocyclohexane and chlorobenzene degradation; map01100 Metabolic pathways; map01120 Microbial metabolism in diverse environments
0.23_156.9689m/z	0.980075	0.923241	1	0.952102	1	XD20LPRD3:XD20CRD3	C04729	C04729	C6H3ClO4	M+H-H2O	33.8	0	1.04329	70.3408	\ trans-2-Chloro-4-carboxymethylenebut-2-en-1,4-olide; trans-2-Chlorodienelactone;\""	NA	NA	NA	156.969	NA	0.2333	1	map00361 Chlorocyclohexane and chlorobenzene degradation; map01100 Metabolic pathways; map01120 Microbial metabolism in diverse environments
0.23_156.9689m/z	0.852577	0.0680094	0.0952381	0.861121	0.764479	XD20LPRD7:XD20CRD7	C04706	C04706	C6H3ClO4	M+H-H2O	33.8	0	1.04329	70.3408	\ cis-2-Chloro-4-carboxymethylenebut-2-en-1,4-olide; cis-2-Chlorodienelactone; cis-4-Carboxymethylene-2-chlorobut-2-en-4-olide;\""	NA	NA	NA	156.969	NA	0.2333	1	map00361 Chlorocyclohexane and chlorobenzene degradation; map01100 Metabolic pathways; map01120 Microbial metabolism in diverse environments
0.23_156.9689m/z	0.852577	0.0680094	0.0952381	0.861121	0.764479	XD20LPRD7:XD20CRD7	C04729	C04729	C6H3ClO4	M+H-H2O	33.8	0	1.04329	70.3408	\ trans-2-Chloro-4-carboxymethylenebut-2-en-1,4-olide; trans-2-Chlorodienelactone;\""	NA	NA	NA	156.969	NA	0.2333	1	map00361 Chlorocyclohexane and chlorobenzene degradation; map01100 Metabolic pathways; map01120 Microbial metabolism in diverse environments
0.23_156.9689m/z	0.935178	0.387905	0.420635	0.973973	0.803434	XD23LPSD3:XD23CSD3	C04706	C04706	C6H3ClO4	M+H-H2O	33.8	0	1.04329	70.3408	\ cis-2-Chloro-4-carboxymethylenebut-2-en-1,4-olide; cis-2-Chlorodienelactone; cis-4-Carboxymethylene-2-chlorobut-2-en-4-olide;\""	NA	NA	NA	156.969	NA	0.2333	1	map00361 Chlorocyclohexane and chlorobenzene degradation; map01100 Metabolic pathways; map01120 Microbial metabolism in diverse environments
0.23_156.9689m/z	0.935178	0.387905	0.420635	0.973973	0.803434	XD23LPSD3:XD23CSD3	C04729	C04729	C6H3ClO4	M+H-H2O	33.8	0	1.04329	70.3408	\ trans-2-Chloro-4-carboxymethylenebut-2-en-1,4-olide; trans-2-Chlorodienelactone;\""	NA	NA	NA	156.969	NA	0.2333	1	map00361 Chlorocyclohexane and chlorobenzene degradation; map01100 Metabolic pathways; map01120 Microbial metabolism in diverse environments
0.23_156.9689m/z	0.941871	0.447322	0.690476	0.952184	0.940004	XD23LPSD7:XD23CSD7	C04706	C04706	C6H3ClO4	M+H-H2O	33.8	0	1.04329	70.3408	\ cis-2-Chloro-4-carboxymethylenebut-2-en-1,4-olide; cis-2-Chlorodienelactone; cis-4-Carboxymethylene-2-chlorobut-2-en-4-olide;\""	NA	NA	NA	156.969	NA	0.2333	1	map00361 Chlorocyclohexane and chlorobenzene degradation; map01100 Metabolic pathways; map01120 Microbial metabolism in diverse environments
0.23_156.9689m/z	0.941871	0.447322	0.690476	0.952184	0.940004	XD23LPSD7:XD23CSD7	C04729	C04729	C6H3ClO4	M+H-H2O	33.8	0	1.04329	70.3408	\ trans-2-Chloro-4-carboxymethylenebut-2-en-1,4-olide; trans-2-Chlorodienelactone;\""	NA	NA	NA	156.969	NA	0.2333	1	map00361 Chlorocyclohexane and chlorobenzene degradation; map01100 Metabolic pathways; map01120 Microbial metabolism in diverse environments
0.23_156.9689m/z	0.992025	0.822906	0.547619	0.989075	0.975199	XD23LPRD3:XD23CRD3	C04706	C04706	C6H3ClO4	M+H-H2O	33.8	0	1.04329	70.3408	\ cis-2-Chloro-4-carboxymethylenebut-2-en-1,4-olide; cis-2-Chlorodienelactone; cis-4-Carboxymethylene-2-chlorobut-2-en-4-olide;\""	NA	NA	NA	156.969	NA	0.2333	1	map00361 Chlorocyclohexane and chlorobenzene degradation; map01100 Metabolic pathways; map01120 Microbial metabolism in diverse environments
0.23_156.9689m/z	0.992025	0.822906	0.547619	0.989075	0.975199	XD23LPRD3:XD23CRD3	C04729	C04729	C6H3ClO4	M+H-H2O	33.8	0	1.04329	70.3408	\ trans-2-Chloro-4-carboxymethylenebut-2-en-1,4-olide; trans-2-Chlorodienelactone;\""	NA	NA	NA	156.969	NA	0.2333	1	map00361 Chlorocyclohexane and chlorobenzene degradation; map01100 Metabolic pathways; map01120 Microbial metabolism in diverse environments
0.23_156.9689m/z	0.992037	0.975188	1	0.998826	1	XD23LPRD7:XD23CRD7	C04706	C04706	C6H3ClO4	M+H-H2O	33.8	0	1.04329	70.3408	\ cis-2-Chloro-4-carboxymethylenebut-2-en-1,4-olide; cis-2-Chlorodienelactone; cis-4-Carboxymethylene-2-chlorobut-2-en-4-olide;\""	NA	NA	NA	156.969	NA	0.2333	1	map00361 Chlorocyclohexane and chlorobenzene degradation; map01100 Metabolic pathways; map01120 Microbial metabolism in diverse environments
0.23_156.9689m/z	0.992037	0.975188	1	0.998826	1	XD23LPRD7:XD23CRD7	C04729	C04729	C6H3ClO4	M+H-H2O	33.8	0	1.04329	70.3408	\ trans-2-Chloro-4-carboxymethylenebut-2-en-1,4-olide; trans-2-Chlorodienelactone;\""	NA	NA	NA	156.969	NA	0.2333	1	map00361 Chlorocyclohexane and chlorobenzene degradation; map01100 Metabolic pathways; map01120 Microbial metabolism in diverse environments
0.25_224.1315m/z	0.688537	8.25708e-05	0.00793651	0.0672793	0.0490037	XD20LPSD3:XD20CSD3	C18542	C18542	C10H19N5S	M+H-H2O	35.5	0	-5.46522	83.5673	Prometryn;	NA	NA	NA	224.132	NA	0.2476	1	NULL
0.25_224.1315m/z	0.688537	8.25708e-05	0.00793651	0.0672793	0.0490037	XD20LPSD3:XD20CSD3	C18811	C18811	C10H19N5S	M+H-H2O	35.5	0	-5.46522	83.5673	Terbutryn;	NA	NA	NA	224.132	NA	0.2476	1	NULL
0.25_224.1315m/z	0.954451	0.802755	0.84127	0.904495	0.934441	XD20LPSD7:XD20CSD7	C18542	C18542	C10H19N5S	M+H-H2O	35.5	0	-5.46522	83.5673	Prometryn;	NA	NA	NA	224.132	NA	0.2476	1	NULL
0.25_224.1315m/z	0.954451	0.802755	0.84127	0.904495	0.934441	XD20LPSD7:XD20CSD7	C18811	C18811	C10H19N5S	M+H-H2O	35.5	0	-5.46522	83.5673	Terbutryn;	NA	NA	NA	224.132	NA	0.2476	1	NULL
0.25_224.1315m/z	1.07176	0.737478	0.547619	0.824208	0.660619	XD20LPRD3:XD20CRD3	C18542	C18542	C10H19N5S	M+H-H2O	35.5	0	-5.46522	83.5673	Prometryn;	NA	NA	NA	224.132	NA	0.2476	1	NULL
0.25_224.1315m/z	1.07176	0.737478	0.547619	0.824208	0.660619	XD20LPRD3:XD20CRD3	C18811	C18811	C10H19N5S	M+H-H2O	35.5	0	-5.46522	83.5673	Terbutryn;	NA	NA	NA	224.132	NA	0.2476	1	NULL
0.25_224.1315m/z	0.849848	0.126627	0.309524	0.867448	0.852182	XD20LPRD7:XD20CRD7	C18542	C18542	C10H19N5S	M+H-H2O	35.5	0	-5.46522	83.5673	Prometryn;	NA	NA	NA	224.132	NA	0.2476	1	NULL
0.25_224.1315m/z	0.849848	0.126627	0.309524	0.867448	0.852182	XD20LPRD7:XD20CRD7	C18811	C18811	C10H19N5S	M+H-H2O	35.5	0	-5.46522	83.5673	Terbutryn;	NA	NA	NA	224.132	NA	0.2476	1	NULL
0.25_224.1315m/z	0.878057	0.201121	0.547619	0.919222	0.850859	XD23LPSD3:XD23CSD3	C18542	C18542	C10H19N5S	M+H-H2O	35.5	0	-5.46522	83.5673	Prometryn;	NA	NA	NA	224.132	NA	0.2476	1	NULL
0.25_224.1315m/z	0.878057	0.201121	0.547619	0.919222	0.850859	XD23LPSD3:XD23CSD3	C18811	C18811	C10H19N5S	M+H-H2O	35.5	0	-5.46522	83.5673	Terbutryn;	NA	NA	NA	224.132	NA	0.2476	1	NULL
0.25_224.1315m/z	1.00013	0.879961	1	0.990036	1	XD23LPSD7:XD23CSD7	C18542	C18542	C10H19N5S	M+H-H2O	35.5	0	-5.46522	83.5673	Prometryn;	NA	NA	NA	224.132	NA	0.2476	1	NULL
0.25_224.1315m/z	1.00013	0.879961	1	0.990036	1	XD23LPSD7:XD23CSD7	C18811	C18811	C10H19N5S	M+H-H2O	35.5	0	-5.46522	83.5673	Terbutryn;	NA	NA	NA	224.132	NA	0.2476	1	NULL
0.25_224.1315m/z	0.901128	0.196117	0.309524	0.786414	0.88434	XD23LPRD3:XD23CRD3	C18542	C18542	C10H19N5S	M+H-H2O	35.5	0	-5.46522	83.5673	Prometryn;	NA	NA	NA	224.132	NA	0.2476	1	NULL
0.25_224.1315m/z	0.901128	0.196117	0.309524	0.786414	0.88434	XD23LPRD3:XD23CRD3	C18811	C18811	C10H19N5S	M+H-H2O	35.5	0	-5.46522	83.5673	Terbutryn;	NA	NA	NA	224.132	NA	0.2476	1	NULL
0.25_224.1315m/z	0.968903	0.720603	0.420635	0.998826	0.983925	XD23LPRD7:XD23CRD7	C18542	C18542	C10H19N5S	M+H-H2O	35.5	0	-5.46522	83.5673	Prometryn;	NA	NA	NA	224.132	NA	0.2476	1	NULL
0.25_224.1315m/z	0.968903	0.720603	0.420635	0.998826	0.983925	XD23LPRD7:XD23CRD7	C18811	C18811	C10H19N5S	M+H-H2O	35.5	0	-5.46522	83.5673	Terbutryn;	NA	NA	NA	224.132	NA	0.2476	1	NULL
0.35_194.9568m/z	0.793323	0.10147	0.150794	0.192936	0.247755	XD20LPSD3:XD20CSD3	C12105	C12105	C8H4O3S2	M+H-H2O	37.7	0	-0.326162	88.8047	Thiotropocin;	NA	NA	NA	194.957	NA	0.3476	1	NULL
0.35_194.9568m/z	1.08565	0.477394	0.309524	0.708329	0.571929	XD20LPSD7:XD20CSD7	C12105	C12105	C8H4O3S2	M+H-H2O	37.7	0	-0.326162	88.8047	Thiotropocin;	NA	NA	NA	194.957	NA	0.3476	1	NULL
0.35_194.9568m/z	0.85364	0.372064	0.0952381	0.512796	0.197245	XD20LPRD3:XD20CRD3	C12105	C12105	C8H4O3S2	M+H-H2O	37.7	0	-0.326162	88.8047	Thiotropocin;	NA	NA	NA	194.957	NA	0.3476	1	NULL
0.35_194.9568m/z	0.802461	0.0679296	0.150794	0.861121	0.764479	XD20LPRD7:XD20CRD7	C12105	C12105	C8H4O3S2	M+H-H2O	37.7	0	-0.326162	88.8047	Thiotropocin;	NA	NA	NA	194.957	NA	0.3476	1	NULL
0.35_194.9568m/z	0.960758	0.775646	0.547619	0.999933	0.850859	XD23LPSD3:XD23CSD3	C12105	C12105	C8H4O3S2	M+H-H2O	37.7	0	-0.326162	88.8047	Thiotropocin;	NA	NA	NA	194.957	NA	0.3476	1	NULL
0.35_194.9568m/z	0.901176	0.318981	0.690476	0.952184	0.940004	XD23LPSD7:XD23CSD7	C12105	C12105	C8H4O3S2	M+H-H2O	37.7	0	-0.326162	88.8047	Thiotropocin;	NA	NA	NA	194.957	NA	0.3476	1	NULL
0.35_194.9568m/z	1.10665	0.28518	0.547619	0.855847	0.975199	XD23LPRD3:XD23CRD3	C12105	C12105	C8H4O3S2	M+H-H2O	37.7	0	-0.326162	88.8047	Thiotropocin;	NA	NA	NA	194.957	NA	0.3476	1	NULL
0.35_194.9568m/z	1.02674	0.753497	1	0.998826	1	XD23LPRD7:XD23CRD7	C12105	C12105	C8H4O3S2	M+H-H2O	37.7	0	-0.326162	88.8047	Thiotropocin;	NA	NA	NA	194.957	NA	0.3476	1	NULL
0.38_124.9590m/z	0.842438	0.330996	0.309524	0.443424	0.423253	XD20LPSD3:XD20CSD3	C07295	C07295	CH5AsO2	M+H	37.6	0	9.32492	98.3983	Methanearsonous acid; Methylarsonite;	NA	NA	NA	124.959	NA	0.382617	1	NULL
0.38_124.9590m/z	1.01288	0.848789	0.690476	0.926485	0.855409	XD20LPSD7:XD20CSD7	C07295	C07295	CH5AsO2	M+H	37.6	0	9.32492	98.3983	Methanearsonous acid; Methylarsonite;	NA	NA	NA	124.959	NA	0.382617	1	NULL
0.38_124.9590m/z	0.992394	0.965764	1	0.97751	1	XD20LPRD3:XD20CRD3	C07295	C07295	CH5AsO2	M+H	37.6	0	9.32492	98.3983	Methanearsonous acid; Methylarsonite;	NA	NA	NA	124.959	NA	0.382617	1	NULL
0.38_124.9590m/z	0.895927	0.187052	0.420635	0.868433	0.896701	XD20LPRD7:XD20CRD7	C07295	C07295	CH5AsO2	M+H	37.6	0	9.32492	98.3983	Methanearsonous acid; Methylarsonite;	NA	NA	NA	124.959	NA	0.382617	1	NULL
0.38_124.9590m/z	0.875679	0.116201	0.0952381	0.860133	0.702765	XD23LPSD3:XD23CSD3	C07295	C07295	CH5AsO2	M+H	37.6	0	9.32492	98.3983	Methanearsonous acid; Methylarsonite;	NA	NA	NA	124.959	NA	0.382617	1	NULL
0.38_124.9590m/z	0.936081	0.392375	0.547619	0.952184	0.940004	XD23LPSD7:XD23CSD7	C07295	C07295	CH5AsO2	M+H	37.6	0	9.32492	98.3983	Methanearsonous acid; Methylarsonite;	NA	NA	NA	124.959	NA	0.382617	1	NULL
0.38_124.9590m/z	0.898361	0.25843	0.309524	0.841261	0.88434	XD23LPRD3:XD23CRD3	C07295	C07295	CH5AsO2	M+H	37.6	0	9.32492	98.3983	Methanearsonous acid; Methylarsonite;	NA	NA	NA	124.959	NA	0.382617	1	NULL
0.38_124.9590m/z	1.0031	0.845467	1	0.998826	1	XD23LPRD7:XD23CRD7	C07295	C07295	CH5AsO2	M+H	37.6	0	9.32492	98.3983	Methanearsonous acid; Methylarsonite;	NA	NA	NA	124.959	NA	0.382617	1	NULL
0.47_156.0160m/z	0.682922	0.0119504	0.015873	0.0720166	0.059577	XD20LPSD3:XD20CSD3	C00581	C00581	C3H7N3O2	M+K	34.6	1.49	-8.27042	80.485	Guanidinoacetate; Guanidinoacetic acid; Glycocyamine; N-Amidinoglycine; Guanidoacetic acid;	NA	NA	NA	156.016	NA	0.468333	1	\ map00260 Glycine, serine and threonine metabolism; map00330 Arginine and proline metabolism; map01100 Metabolic pathways\""
0.47_156.0160m/z	1.05368	0.574761	1	0.773015	1	XD20LPSD7:XD20CSD7	C00581	C00581	C3H7N3O2	M+K	34.6	1.49	-8.27042	80.485	Guanidinoacetate; Guanidinoacetic acid; Glycocyamine; N-Amidinoglycine; Guanidoacetic acid;	NA	NA	NA	156.016	NA	0.468333	1	\ map00260 Glycine, serine and threonine metabolism; map00330 Arginine and proline metabolism; map01100 Metabolic pathways\""
0.47_156.0160m/z	0.853458	0.177438	0.0952381	0.298985	0.197245	XD20LPRD3:XD20CRD3	C00581	C00581	C3H7N3O2	M+K	34.6	1.49	-8.27042	80.485	Guanidinoacetate; Guanidinoacetic acid; Glycocyamine; N-Amidinoglycine; Guanidoacetic acid;	NA	NA	NA	156.016	NA	0.468333	1	\ map00260 Glycine, serine and threonine metabolism; map00330 Arginine and proline metabolism; map01100 Metabolic pathways\""
0.47_156.0160m/z	0.871811	0.273754	0.222222	0.886424	0.803078	XD20LPRD7:XD20CRD7	C00581	C00581	C3H7N3O2	M+K	34.6	1.49	-8.27042	80.485	Guanidinoacetate; Guanidinoacetic acid; Glycocyamine; N-Amidinoglycine; Guanidoacetic acid;	NA	NA	NA	156.016	NA	0.468333	1	\ map00260 Glycine, serine and threonine metabolism; map00330 Arginine and proline metabolism; map01100 Metabolic pathways\""
0.47_156.0160m/z	0.819134	0.0174507	0.031746	0.688367	0.657485	XD23LPSD3:XD23CSD3	C00581	C00581	C3H7N3O2	M+K	34.6	1.49	-8.27042	80.485	Guanidinoacetate; Guanidinoacetic acid; Glycocyamine; N-Amidinoglycine; Guanidoacetic acid;	NA	NA	NA	156.016	NA	0.468333	1	\ map00260 Glycine, serine and threonine metabolism; map00330 Arginine and proline metabolism; map01100 Metabolic pathways\""
0.47_156.0160m/z	0.748552	0.00556149	0.00793651	0.542987	0.433784	XD23LPSD7:XD23CSD7	C00581	C00581	C3H7N3O2	M+K	34.6	1.49	-8.27042	80.485	Guanidinoacetate; Guanidinoacetic acid; Glycocyamine; N-Amidinoglycine; Guanidoacetic acid;	NA	NA	NA	156.016	NA	0.468333	1	\ map00260 Glycine, serine and threonine metabolism; map00330 Arginine and proline metabolism; map01100 Metabolic pathways\""
0.47_156.0160m/z	0.958458	0.570212	0.547619	0.962215	0.975199	XD23LPRD3:XD23CRD3	C00581	C00581	C3H7N3O2	M+K	34.6	1.49	-8.27042	80.485	Guanidinoacetate; Guanidinoacetic acid; Glycocyamine; N-Amidinoglycine; Guanidoacetic acid;	NA	NA	NA	156.016	NA	0.468333	1	\ map00260 Glycine, serine and threonine metabolism; map00330 Arginine and proline metabolism; map01100 Metabolic pathways\""
0.47_156.0160m/z	0.954371	0.50308	0.84127	0.998826	0.98966	XD23LPRD7:XD23CRD7	C00581	C00581	C3H7N3O2	M+K	34.6	1.49	-8.27042	80.485	Guanidinoacetate; Guanidinoacetic acid; Glycocyamine; N-Amidinoglycine; Guanidoacetic acid;	NA	NA	NA	156.016	NA	0.468333	1	\ map00260 Glycine, serine and threonine metabolism; map00330 Arginine and proline metabolism; map01100 Metabolic pathways\""
0.47_157.0418m/z	0.647819	0.0711412	0.0952381	0.152376	0.179204	XD20LPSD3:XD20CSD3	C14395	C14395	C9H10	M+K	34.1	0	3.17982	74.3041	alpha-Methylstyrene; 1-Methyl-1-phenylethylene; 2-Phenylpropene;	NA	NA	NA	157.042	NA	0.468333	1	NULL
0.47_157.0418m/z	1.33362	0.0116266	0.031746	0.292743	0.213419	XD20LPSD7:XD20CSD7	C14395	C14395	C9H10	M+K	34.1	0	3.17982	74.3041	alpha-Methylstyrene; 1-Methyl-1-phenylethylene; 2-Phenylpropene;	NA	NA	NA	157.042	NA	0.468333	1	NULL
0.47_157.0418m/z	1.28341	0.340939	0.420635	0.480069	0.544938	XD20LPRD3:XD20CRD3	C14395	C14395	C9H10	M+K	34.1	0	3.17982	74.3041	alpha-Methylstyrene; 1-Methyl-1-phenylethylene; 2-Phenylpropene;	NA	NA	NA	157.042	NA	0.468333	1	NULL
0.47_157.0418m/z	1.01134	0.869033	0.84127	0.991912	0.988653	XD20LPRD7:XD20CRD7	C14395	C14395	C9H10	M+K	34.1	0	3.17982	74.3041	alpha-Methylstyrene; 1-Methyl-1-phenylethylene; 2-Phenylpropene;	NA	NA	NA	157.042	NA	0.468333	1	NULL
0.47_157.0418m/z	1.01329	0.773945	1	0.999933	1	XD23LPSD3:XD23CSD3	C14395	C14395	C9H10	M+K	34.1	0	3.17982	74.3041	alpha-Methylstyrene; 1-Methyl-1-phenylethylene; 2-Phenylpropene;	NA	NA	NA	157.042	NA	0.468333	1	NULL
0.47_157.0418m/z	1.00717	0.933073	0.84127	0.997758	0.974396	XD23LPSD7:XD23CSD7	C14395	C14395	C9H10	M+K	34.1	0	3.17982	74.3041	alpha-Methylstyrene; 1-Methyl-1-phenylethylene; 2-Phenylpropene;	NA	NA	NA	157.042	NA	0.468333	1	NULL
0.47_157.0418m/z	1.16631	0.633439	0.547619	0.970787	0.975199	XD23LPRD3:XD23CRD3	C14395	C14395	C9H10	M+K	34.1	0	3.17982	74.3041	alpha-Methylstyrene; 1-Methyl-1-phenylethylene; 2-Phenylpropene;	NA	NA	NA	157.042	NA	0.468333	1	NULL
0.47_157.0418m/z	0.940257	0.829347	1	0.998826	1	XD23LPRD7:XD23CRD7	C14395	C14395	C9H10	M+K	34.1	0	3.17982	74.3041	alpha-Methylstyrene; 1-Methyl-1-phenylethylene; 2-Phenylpropene;	NA	NA	NA	157.042	NA	0.468333	1	NULL
0.47_233.9407m/z	0.722151	0.0960526	0.031746	0.185848	0.0853429	XD20LPSD3:XD20CSD3	C06597	C06597	C6H4Cl4	M+NH4	24.7	2.14	0.889203	22.6152	\ 1,3,4,6-Tetrachloro-1,4-cyclohexadiene;\""	NA	NA	NA	233.941	NA	0.468333	1	map00361 Chlorocyclohexane and chlorobenzene degradation; map01100 Metabolic pathways; map01120 Microbial metabolism in diverse environments
0.47_233.9407m/z	1.095	0.452396	0.309524	0.69365	0.571929	XD20LPSD7:XD20CSD7	C06597	C06597	C6H4Cl4	M+NH4	24.7	2.14	0.889203	22.6152	\ 1,3,4,6-Tetrachloro-1,4-cyclohexadiene;\""	NA	NA	NA	233.941	NA	0.468333	1	map00361 Chlorocyclohexane and chlorobenzene degradation; map01100 Metabolic pathways; map01120 Microbial metabolism in diverse environments
0.47_233.9407m/z	1.13753	0.432331	1	0.572716	1	XD20LPRD3:XD20CRD3	C06597	C06597	C6H4Cl4	M+NH4	24.7	2.14	0.889203	22.6152	\ 1,3,4,6-Tetrachloro-1,4-cyclohexadiene;\""	NA	NA	NA	233.941	NA	0.468333	1	map00361 Chlorocyclohexane and chlorobenzene degradation; map01100 Metabolic pathways; map01120 Microbial metabolism in diverse environments
0.47_233.9407m/z	0.860736	0.429946	0.309524	0.918645	0.852182	XD20LPRD7:XD20CRD7	C06597	C06597	C6H4Cl4	M+NH4	24.7	2.14	0.889203	22.6152	\ 1,3,4,6-Tetrachloro-1,4-cyclohexadiene;\""	NA	NA	NA	233.941	NA	0.468333	1	map00361 Chlorocyclohexane and chlorobenzene degradation; map01100 Metabolic pathways; map01120 Microbial metabolism in diverse environments
0.47_233.9407m/z	1.48239	0.0401714	0.0555556	0.764341	0.702765	XD23LPSD3:XD23CSD3	C06597	C06597	C6H4Cl4	M+NH4	24.7	2.14	0.889203	22.6152	\ 1,3,4,6-Tetrachloro-1,4-cyclohexadiene;\""	NA	NA	NA	233.941	NA	0.468333	1	map00361 Chlorocyclohexane and chlorobenzene degradation; map01100 Metabolic pathways; map01120 Microbial metabolism in diverse environments
0.47_233.9407m/z	1.08315	0.940526	0.84127	0.997758	0.974396	XD23LPSD7:XD23CSD7	C06597	C06597	C6H4Cl4	M+NH4	24.7	2.14	0.889203	22.6152	\ 1,3,4,6-Tetrachloro-1,4-cyclohexadiene;\""	NA	NA	NA	233.941	NA	0.468333	1	map00361 Chlorocyclohexane and chlorobenzene degradation; map01100 Metabolic pathways; map01120 Microbial metabolism in diverse environments
0.47_233.9407m/z	1.21715	0.304199	0.309524	0.864581	0.88434	XD23LPRD3:XD23CRD3	C06597	C06597	C6H4Cl4	M+NH4	24.7	2.14	0.889203	22.6152	\ 1,3,4,6-Tetrachloro-1,4-cyclohexadiene;\""	NA	NA	NA	233.941	NA	0.468333	1	map00361 Chlorocyclohexane and chlorobenzene degradation; map01100 Metabolic pathways; map01120 Microbial metabolism in diverse environments
0.47_233.9407m/z	1.16907	0.142471	0.0952381	0.998826	0.922132	XD23LPRD7:XD23CRD7	C06597	C06597	C6H4Cl4	M+NH4	24.7	2.14	0.889203	22.6152	\ 1,3,4,6-Tetrachloro-1,4-cyclohexadiene;\""	NA	NA	NA	233.941	NA	0.468333	1	map00361 Chlorocyclohexane and chlorobenzene degradation; map01100 Metabolic pathways; map01120 Microbial metabolism in diverse environments
0.47_272.9473m/z	0.746285	0.0113523	0.00793651	0.0711886	0.0490037	XD20LPSD3:XD20CSD3	C20685	C20685	C9H8Cl2O3	M+K	31.2	0.699	-3.73056	59.7144	\ (R)-(2,4-Dichlorophenoxy)propanoate; (R)-Dichlorprop;\""	NA	NA	NA	272.947	NA	0.468333	1	NULL
0.47_272.9473m/z	0.746285	0.0113523	0.00793651	0.0711886	0.0490037	XD20LPSD3:XD20CSD3	C20687	C20687	C9H8Cl2O3	M+K	31.2	0.699	-3.73056	59.7144	\ (S)-(2,4-Dichlorophenoxy)propanoate; (S)-Dichlorprop;\""	NA	NA	NA	272.947	NA	0.468333	1	NULL
0.47_272.9473m/z	1.22031	0.1463	0.0952381	0.476329	0.341107	XD20LPSD7:XD20CSD7	C20685	C20685	C9H8Cl2O3	M+K	31.2	0.699	-3.73056	59.7144	\ (R)-(2,4-Dichlorophenoxy)propanoate; (R)-Dichlorprop;\""	NA	NA	NA	272.947	NA	0.468333	1	NULL
0.47_272.9473m/z	1.22031	0.1463	0.0952381	0.476329	0.341107	XD20LPSD7:XD20CSD7	C20687	C20687	C9H8Cl2O3	M+K	31.2	0.699	-3.73056	59.7144	\ (S)-(2,4-Dichlorophenoxy)propanoate; (S)-Dichlorprop;\""	NA	NA	NA	272.947	NA	0.468333	1	NULL
0.47_272.9473m/z	1.14033	0.473499	0.420635	0.611451	0.544938	XD20LPRD3:XD20CRD3	C20685	C20685	C9H8Cl2O3	M+K	31.2	0.699	-3.73056	59.7144	\ (R)-(2,4-Dichlorophenoxy)propanoate; (R)-Dichlorprop;\""	NA	NA	NA	272.947	NA	0.468333	1	NULL
0.47_272.9473m/z	1.14033	0.473499	0.420635	0.611451	0.544938	XD20LPRD3:XD20CRD3	C20687	C20687	C9H8Cl2O3	M+K	31.2	0.699	-3.73056	59.7144	\ (S)-(2,4-Dichlorophenoxy)propanoate; (S)-Dichlorprop;\""	NA	NA	NA	272.947	NA	0.468333	1	NULL
0.47_272.9473m/z	0.904715	0.238688	0.222222	0.875557	0.803078	XD20LPRD7:XD20CRD7	C20685	C20685	C9H8Cl2O3	M+K	31.2	0.699	-3.73056	59.7144	\ (R)-(2,4-Dichlorophenoxy)propanoate; (R)-Dichlorprop;\""	NA	NA	NA	272.947	NA	0.468333	1	NULL
0.47_272.9473m/z	0.904715	0.238688	0.222222	0.875557	0.803078	XD20LPRD7:XD20CRD7	C20687	C20687	C9H8Cl2O3	M+K	31.2	0.699	-3.73056	59.7144	\ (S)-(2,4-Dichlorophenoxy)propanoate; (S)-Dichlorprop;\""	NA	NA	NA	272.947	NA	0.468333	1	NULL
0.47_272.9473m/z	0.917209	0.339304	0.309524	0.965183	0.75318	XD23LPSD3:XD23CSD3	C20685	C20685	C9H8Cl2O3	M+K	31.2	0.699	-3.73056	59.7144	\ (R)-(2,4-Dichlorophenoxy)propanoate; (R)-Dichlorprop;\""	NA	NA	NA	272.947	NA	0.468333	1	NULL
0.47_272.9473m/z	0.917209	0.339304	0.309524	0.965183	0.75318	XD23LPSD3:XD23CSD3	C20687	C20687	C9H8Cl2O3	M+K	31.2	0.699	-3.73056	59.7144	\ (S)-(2,4-Dichlorophenoxy)propanoate; (S)-Dichlorprop;\""	NA	NA	NA	272.947	NA	0.468333	1	NULL
0.47_272.9473m/z	0.988028	0.772644	0.420635	0.987919	0.91897	XD23LPSD7:XD23CSD7	C20685	C20685	C9H8Cl2O3	M+K	31.2	0.699	-3.73056	59.7144	\ (R)-(2,4-Dichlorophenoxy)propanoate; (R)-Dichlorprop;\""	NA	NA	NA	272.947	NA	0.468333	1	NULL
0.47_272.9473m/z	0.988028	0.772644	0.420635	0.987919	0.91897	XD23LPSD7:XD23CSD7	C20687	C20687	C9H8Cl2O3	M+K	31.2	0.699	-3.73056	59.7144	\ (S)-(2,4-Dichlorophenoxy)propanoate; (S)-Dichlorprop;\""	NA	NA	NA	272.947	NA	0.468333	1	NULL
0.47_272.9473m/z	1.38194	0.120417	0.0555556	0.660821	0.475154	XD23LPRD3:XD23CRD3	C20685	C20685	C9H8Cl2O3	M+K	31.2	0.699	-3.73056	59.7144	\ (R)-(2,4-Dichlorophenoxy)propanoate; (R)-Dichlorprop;\""	NA	NA	NA	272.947	NA	0.468333	1	NULL
0.47_272.9473m/z	1.38194	0.120417	0.0555556	0.660821	0.475154	XD23LPRD3:XD23CRD3	C20687	C20687	C9H8Cl2O3	M+K	31.2	0.699	-3.73056	59.7144	\ (S)-(2,4-Dichlorophenoxy)propanoate; (S)-Dichlorprop;\""	NA	NA	NA	272.947	NA	0.468333	1	NULL
0.47_272.9473m/z	1.08071	0.390506	0.420635	0.998826	0.983925	XD23LPRD7:XD23CRD7	C20685	C20685	C9H8Cl2O3	M+K	31.2	0.699	-3.73056	59.7144	\ (R)-(2,4-Dichlorophenoxy)propanoate; (R)-Dichlorprop;\""	NA	NA	NA	272.947	NA	0.468333	1	NULL
0.47_272.9473m/z	1.08071	0.390506	0.420635	0.998826	0.983925	XD23LPRD7:XD23CRD7	C20687	C20687	C9H8Cl2O3	M+K	31.2	0.699	-3.73056	59.7144	\ (S)-(2,4-Dichlorophenoxy)propanoate; (S)-Dichlorprop;\""	NA	NA	NA	272.947	NA	0.468333	1	NULL
0.47_340.9274m/z	1.12995	0.312477	0.420635	0.425903	0.529852	XD20LPSD3:XD20CSD3	C14431	C14431	C6H11N2O4PS3	M+K	26	5.43	7.84109	33.4363	Methidathion;	NA	NA	NA	340.927	NA	0.468333	1	NULL
0.47_340.9274m/z	1.43282	0.028588	0.031746	0.308398	0.213419	XD20LPSD7:XD20CSD7	C14431	C14431	C6H11N2O4PS3	M+K	26	5.43	7.84109	33.4363	Methidathion;	NA	NA	NA	340.927	NA	0.468333	1	NULL
0.47_340.9274m/z	1.09932	0.764581	0.84127	0.842672	0.891966	XD20LPRD3:XD20CRD3	C14431	C14431	C6H11N2O4PS3	M+K	26	5.43	7.84109	33.4363	Methidathion;	NA	NA	NA	340.927	NA	0.468333	1	NULL
0.47_340.9274m/z	0.728327	0.286124	0.309524	0.891065	0.852182	XD20LPRD7:XD20CRD7	C14431	C14431	C6H11N2O4PS3	M+K	26	5.43	7.84109	33.4363	Methidathion;	NA	NA	NA	340.927	NA	0.468333	1	NULL
0.47_340.9274m/z	1.0292	0.734563	1	0.999933	1	XD23LPSD3:XD23CSD3	C14431	C14431	C6H11N2O4PS3	M+K	26	5.43	7.84109	33.4363	Methidathion;	NA	NA	NA	340.927	NA	0.468333	1	NULL
0.47_340.9274m/z	1.11209	0.755879	0.84127	0.987919	0.974396	XD23LPSD7:XD23CSD7	C14431	C14431	C6H11N2O4PS3	M+K	26	5.43	7.84109	33.4363	Methidathion;	NA	NA	NA	340.927	NA	0.468333	1	NULL
0.47_340.9274m/z	1.26091	0.290865	0.420635	0.855847	0.942373	XD23LPRD3:XD23CRD3	C14431	C14431	C6H11N2O4PS3	M+K	26	5.43	7.84109	33.4363	Methidathion;	NA	NA	NA	340.927	NA	0.468333	1	NULL
0.47_340.9274m/z	0.759907	0.0824872	0.222222	0.998826	0.983925	XD23LPRD7:XD23CRD7	C14431	C14431	C6H11N2O4PS3	M+K	26	5.43	7.84109	33.4363	Methidathion;	NA	NA	NA	340.927	NA	0.468333	1	NULL
0.48_123.0425m/z	0.694321	0.00204322	0.00793651	0.0672793	0.0490037	XD20LPSD3:XD20CSD3	C02240	C02240	C5H8O2	M+Na	33.6	0	8.52042	77.6616	5-Valerolactone; delta-Valerolactone; gamma-Valerolactone;	NA	NA	NA	123.043	NA	0.482617	1	NULL
0.48_123.0425m/z	0.694321	0.00204322	0.00793651	0.0672793	0.0490037	XD20LPSD3:XD20CSD3	C08279	C08279	C5H8O2	M+Na	33.6	0	8.52042	77.6616	\ Tiglic acid; (E)-2,3-Dimethylacrylic acid;\""	NA	NA	NA	123.043	NA	0.482617	1	NULL
0.48_123.0425m/z	0.694321	0.00204322	0.00793651	0.0672793	0.0490037	XD20LPSD3:XD20CSD3	C12518	C12518	C5H8O2	M+Na	33.6	0	8.52042	77.6616	\ Glutaral; 1,5-Pentanedial; Glutaraldehyde;\""	NA	NA	NA	123.043	NA	0.482617	1	NULL
0.48_123.0425m/z	0.694321	0.00204322	0.00793651	0.0672793	0.0490037	XD20LPSD3:XD20CSD3	C14527	C14527	C5H8O2	M+Na	33.6	0	8.52042	77.6616	Methyl methacrylate; MMA; Methyl 2-methylpropenoate;	NA	NA	NA	123.043	NA	0.482617	1	map05204 Chemical carcinogenesis
0.48_123.0425m/z	0.694321	0.00204322	0.00793651	0.0672793	0.0490037	XD20LPSD3:XD20CSD3	C15499	C15499	C5H8O2	M+Na	33.6	0	8.52042	77.6616	\ Pentane-2,4-dione; Acetylacetone; 2,4-Dioxopentane;\""	NA	NA	NA	123.043	NA	0.482617	1	NULL
0.48_123.0425m/z	0.694321	0.00204322	0.00793651	0.0672793	0.0490037	XD20LPSD3:XD20CSD3	C19238	C19238	C5H8O2	M+Na	33.6	0	8.52042	77.6616	Ethyl acrylate;	NA	NA	NA	123.043	NA	0.482617	1	NULL
0.48_123.0425m/z	1.31046	0.248933	0.547619	0.549437	0.767464	XD20LPSD7:XD20CSD7	C02240	C02240	C5H8O2	M+Na	33.6	0	8.52042	77.6616	5-Valerolactone; delta-Valerolactone; gamma-Valerolactone;	NA	NA	NA	123.043	NA	0.482617	1	NULL
0.48_123.0425m/z	1.31046	0.248933	0.547619	0.549437	0.767464	XD20LPSD7:XD20CSD7	C08279	C08279	C5H8O2	M+Na	33.6	0	8.52042	77.6616	\ Tiglic acid; (E)-2,3-Dimethylacrylic acid;\""	NA	NA	NA	123.043	NA	0.482617	1	NULL
0.48_123.0425m/z	1.31046	0.248933	0.547619	0.549437	0.767464	XD20LPSD7:XD20CSD7	C12518	C12518	C5H8O2	M+Na	33.6	0	8.52042	77.6616	\ Glutaral; 1,5-Pentanedial; Glutaraldehyde;\""	NA	NA	NA	123.043	NA	0.482617	1	NULL
0.48_123.0425m/z	1.31046	0.248933	0.547619	0.549437	0.767464	XD20LPSD7:XD20CSD7	C14527	C14527	C5H8O2	M+Na	33.6	0	8.52042	77.6616	Methyl methacrylate; MMA; Methyl 2-methylpropenoate;	NA	NA	NA	123.043	NA	0.482617	1	map05204 Chemical carcinogenesis
0.48_123.0425m/z	1.31046	0.248933	0.547619	0.549437	0.767464	XD20LPSD7:XD20CSD7	C15499	C15499	C5H8O2	M+Na	33.6	0	8.52042	77.6616	\ Pentane-2,4-dione; Acetylacetone; 2,4-Dioxopentane;\""	NA	NA	NA	123.043	NA	0.482617	1	NULL
0.48_123.0425m/z	1.31046	0.248933	0.547619	0.549437	0.767464	XD20LPSD7:XD20CSD7	C19238	C19238	C5H8O2	M+Na	33.6	0	8.52042	77.6616	Ethyl acrylate;	NA	NA	NA	123.043	NA	0.482617	1	NULL
0.48_123.0425m/z	0.890994	0.444672	0.420635	0.583931	0.544938	XD20LPRD3:XD20CRD3	C02240	C02240	C5H8O2	M+Na	33.6	0	8.52042	77.6616	5-Valerolactone; delta-Valerolactone; gamma-Valerolactone;	NA	NA	NA	123.043	NA	0.482617	1	NULL
0.48_123.0425m/z	0.890994	0.444672	0.420635	0.583931	0.544938	XD20LPRD3:XD20CRD3	C08279	C08279	C5H8O2	M+Na	33.6	0	8.52042	77.6616	\ Tiglic acid; (E)-2,3-Dimethylacrylic acid;\""	NA	NA	NA	123.043	NA	0.482617	1	NULL
0.48_123.0425m/z	0.890994	0.444672	0.420635	0.583931	0.544938	XD20LPRD3:XD20CRD3	C12518	C12518	C5H8O2	M+Na	33.6	0	8.52042	77.6616	\ Glutaral; 1,5-Pentanedial; Glutaraldehyde;\""	NA	NA	NA	123.043	NA	0.482617	1	NULL
0.48_123.0425m/z	0.890994	0.444672	0.420635	0.583931	0.544938	XD20LPRD3:XD20CRD3	C14527	C14527	C5H8O2	M+Na	33.6	0	8.52042	77.6616	Methyl methacrylate; MMA; Methyl 2-methylpropenoate;	NA	NA	NA	123.043	NA	0.482617	1	map05204 Chemical carcinogenesis
0.48_123.0425m/z	0.890994	0.444672	0.420635	0.583931	0.544938	XD20LPRD3:XD20CRD3	C15499	C15499	C5H8O2	M+Na	33.6	0	8.52042	77.6616	\ Pentane-2,4-dione; Acetylacetone; 2,4-Dioxopentane;\""	NA	NA	NA	123.043	NA	0.482617	1	NULL
0.48_123.0425m/z	0.890994	0.444672	0.420635	0.583931	0.544938	XD20LPRD3:XD20CRD3	C19238	C19238	C5H8O2	M+Na	33.6	0	8.52042	77.6616	Ethyl acrylate;	NA	NA	NA	123.043	NA	0.482617	1	NULL
0.48_123.0425m/z	0.852156	0.425084	0.420635	0.918341	0.896701	XD20LPRD7:XD20CRD7	C02240	C02240	C5H8O2	M+Na	33.6	0	8.52042	77.6616	5-Valerolactone; delta-Valerolactone; gamma-Valerolactone;	NA	NA	NA	123.043	NA	0.482617	1	NULL
0.48_123.0425m/z	0.852156	0.425084	0.420635	0.918341	0.896701	XD20LPRD7:XD20CRD7	C08279	C08279	C5H8O2	M+Na	33.6	0	8.52042	77.6616	\ Tiglic acid; (E)-2,3-Dimethylacrylic acid;\""	NA	NA	NA	123.043	NA	0.482617	1	NULL
0.48_123.0425m/z	0.852156	0.425084	0.420635	0.918341	0.896701	XD20LPRD7:XD20CRD7	C12518	C12518	C5H8O2	M+Na	33.6	0	8.52042	77.6616	\ Glutaral; 1,5-Pentanedial; Glutaraldehyde;\""	NA	NA	NA	123.043	NA	0.482617	1	NULL
0.48_123.0425m/z	0.852156	0.425084	0.420635	0.918341	0.896701	XD20LPRD7:XD20CRD7	C14527	C14527	C5H8O2	M+Na	33.6	0	8.52042	77.6616	Methyl methacrylate; MMA; Methyl 2-methylpropenoate;	NA	NA	NA	123.043	NA	0.482617	1	map05204 Chemical carcinogenesis
0.48_123.0425m/z	0.852156	0.425084	0.420635	0.918341	0.896701	XD20LPRD7:XD20CRD7	C15499	C15499	C5H8O2	M+Na	33.6	0	8.52042	77.6616	\ Pentane-2,4-dione; Acetylacetone; 2,4-Dioxopentane;\""	NA	NA	NA	123.043	NA	0.482617	1	NULL
0.48_123.0425m/z	0.852156	0.425084	0.420635	0.918341	0.896701	XD20LPRD7:XD20CRD7	C19238	C19238	C5H8O2	M+Na	33.6	0	8.52042	77.6616	Ethyl acrylate;	NA	NA	NA	123.043	NA	0.482617	1	NULL
0.48_123.0425m/z	0.76472	0.127307	0.150794	0.860133	0.702765	XD23LPSD3:XD23CSD3	C02240	C02240	C5H8O2	M+Na	33.6	0	8.52042	77.6616	5-Valerolactone; delta-Valerolactone; gamma-Valerolactone;	NA	NA	NA	123.043	NA	0.482617	1	NULL
0.48_123.0425m/z	0.76472	0.127307	0.150794	0.860133	0.702765	XD23LPSD3:XD23CSD3	C08279	C08279	C5H8O2	M+Na	33.6	0	8.52042	77.6616	\ Tiglic acid; (E)-2,3-Dimethylacrylic acid;\""	NA	NA	NA	123.043	NA	0.482617	1	NULL
0.48_123.0425m/z	0.76472	0.127307	0.150794	0.860133	0.702765	XD23LPSD3:XD23CSD3	C12518	C12518	C5H8O2	M+Na	33.6	0	8.52042	77.6616	\ Glutaral; 1,5-Pentanedial; Glutaraldehyde;\""	NA	NA	NA	123.043	NA	0.482617	1	NULL
0.48_123.0425m/z	0.76472	0.127307	0.150794	0.860133	0.702765	XD23LPSD3:XD23CSD3	C14527	C14527	C5H8O2	M+Na	33.6	0	8.52042	77.6616	Methyl methacrylate; MMA; Methyl 2-methylpropenoate;	NA	NA	NA	123.043	NA	0.482617	1	map05204 Chemical carcinogenesis
0.48_123.0425m/z	0.76472	0.127307	0.150794	0.860133	0.702765	XD23LPSD3:XD23CSD3	C15499	C15499	C5H8O2	M+Na	33.6	0	8.52042	77.6616	\ Pentane-2,4-dione; Acetylacetone; 2,4-Dioxopentane;\""	NA	NA	NA	123.043	NA	0.482617	1	NULL
0.48_123.0425m/z	0.76472	0.127307	0.150794	0.860133	0.702765	XD23LPSD3:XD23CSD3	C19238	C19238	C5H8O2	M+Na	33.6	0	8.52042	77.6616	Ethyl acrylate;	NA	NA	NA	123.043	NA	0.482617	1	NULL
0.48_123.0425m/z	0.825476	0.0945059	0.150794	0.952184	0.836063	XD23LPSD7:XD23CSD7	C02240	C02240	C5H8O2	M+Na	33.6	0	8.52042	77.6616	5-Valerolactone; delta-Valerolactone; gamma-Valerolactone;	NA	NA	NA	123.043	NA	0.482617	1	NULL
0.48_123.0425m/z	0.825476	0.0945059	0.150794	0.952184	0.836063	XD23LPSD7:XD23CSD7	C08279	C08279	C5H8O2	M+Na	33.6	0	8.52042	77.6616	\ Tiglic acid; (E)-2,3-Dimethylacrylic acid;\""	NA	NA	NA	123.043	NA	0.482617	1	NULL
0.48_123.0425m/z	0.825476	0.0945059	0.150794	0.952184	0.836063	XD23LPSD7:XD23CSD7	C12518	C12518	C5H8O2	M+Na	33.6	0	8.52042	77.6616	\ Glutaral; 1,5-Pentanedial; Glutaraldehyde;\""	NA	NA	NA	123.043	NA	0.482617	1	NULL
0.48_123.0425m/z	0.825476	0.0945059	0.150794	0.952184	0.836063	XD23LPSD7:XD23CSD7	C14527	C14527	C5H8O2	M+Na	33.6	0	8.52042	77.6616	Methyl methacrylate; MMA; Methyl 2-methylpropenoate;	NA	NA	NA	123.043	NA	0.482617	1	map05204 Chemical carcinogenesis
0.48_123.0425m/z	0.825476	0.0945059	0.150794	0.952184	0.836063	XD23LPSD7:XD23CSD7	C15499	C15499	C5H8O2	M+Na	33.6	0	8.52042	77.6616	\ Pentane-2,4-dione; Acetylacetone; 2,4-Dioxopentane;\""	NA	NA	NA	123.043	NA	0.482617	1	NULL
0.48_123.0425m/z	0.825476	0.0945059	0.150794	0.952184	0.836063	XD23LPSD7:XD23CSD7	C19238	C19238	C5H8O2	M+Na	33.6	0	8.52042	77.6616	Ethyl acrylate;	NA	NA	NA	123.043	NA	0.482617	1	NULL
0.48_123.0425m/z	1.09925	0.499984	0.420635	0.952793	0.942373	XD23LPRD3:XD23CRD3	C02240	C02240	C5H8O2	M+Na	33.6	0	8.52042	77.6616	5-Valerolactone; delta-Valerolactone; gamma-Valerolactone;	NA	NA	NA	123.043	NA	0.482617	1	NULL
0.48_123.0425m/z	1.09925	0.499984	0.420635	0.952793	0.942373	XD23LPRD3:XD23CRD3	C08279	C08279	C5H8O2	M+Na	33.6	0	8.52042	77.6616	\ Tiglic acid; (E)-2,3-Dimethylacrylic acid;\""	NA	NA	NA	123.043	NA	0.482617	1	NULL
0.48_123.0425m/z	1.09925	0.499984	0.420635	0.952793	0.942373	XD23LPRD3:XD23CRD3	C12518	C12518	C5H8O2	M+Na	33.6	0	8.52042	77.6616	\ Glutaral; 1,5-Pentanedial; Glutaraldehyde;\""	NA	NA	NA	123.043	NA	0.482617	1	NULL
0.48_123.0425m/z	1.09925	0.499984	0.420635	0.952793	0.942373	XD23LPRD3:XD23CRD3	C14527	C14527	C5H8O2	M+Na	33.6	0	8.52042	77.6616	Methyl methacrylate; MMA; Methyl 2-methylpropenoate;	NA	NA	NA	123.043	NA	0.482617	1	map05204 Chemical carcinogenesis
0.48_123.0425m/z	1.09925	0.499984	0.420635	0.952793	0.942373	XD23LPRD3:XD23CRD3	C15499	C15499	C5H8O2	M+Na	33.6	0	8.52042	77.6616	\ Pentane-2,4-dione; Acetylacetone; 2,4-Dioxopentane;\""	NA	NA	NA	123.043	NA	0.482617	1	NULL
0.48_123.0425m/z	1.09925	0.499984	0.420635	0.952793	0.942373	XD23LPRD3:XD23CRD3	C19238	C19238	C5H8O2	M+Na	33.6	0	8.52042	77.6616	Ethyl acrylate;	NA	NA	NA	123.043	NA	0.482617	1	NULL
0.48_123.0425m/z	0.826724	0.118276	0.150794	0.998826	0.983925	XD23LPRD7:XD23CRD7	C02240	C02240	C5H8O2	M+Na	33.6	0	8.52042	77.6616	5-Valerolactone; delta-Valerolactone; gamma-Valerolactone;	NA	NA	NA	123.043	NA	0.482617	1	NULL
0.48_123.0425m/z	0.826724	0.118276	0.150794	0.998826	0.983925	XD23LPRD7:XD23CRD7	C08279	C08279	C5H8O2	M+Na	33.6	0	8.52042	77.6616	\ Tiglic acid; (E)-2,3-Dimethylacrylic acid;\""	NA	NA	NA	123.043	NA	0.482617	1	NULL
0.48_123.0425m/z	0.826724	0.118276	0.150794	0.998826	0.983925	XD23LPRD7:XD23CRD7	C12518	C12518	C5H8O2	M+Na	33.6	0	8.52042	77.6616	\ Glutaral; 1,5-Pentanedial; Glutaraldehyde;\""	NA	NA	NA	123.043	NA	0.482617	1	NULL
0.48_123.0425m/z	0.826724	0.118276	0.150794	0.998826	0.983925	XD23LPRD7:XD23CRD7	C14527	C14527	C5H8O2	M+Na	33.6	0	8.52042	77.6616	Methyl methacrylate; MMA; Methyl 2-methylpropenoate;	NA	NA	NA	123.043	NA	0.482617	1	map05204 Chemical carcinogenesis
0.48_123.0425m/z	0.826724	0.118276	0.150794	0.998826	0.983925	XD23LPRD7:XD23CRD7	C15499	C15499	C5H8O2	M+Na	33.6	0	8.52042	77.6616	\ Pentane-2,4-dione; Acetylacetone; 2,4-Dioxopentane;\""	NA	NA	NA	123.043	NA	0.482617	1	NULL
0.48_123.0425m/z	0.826724	0.118276	0.150794	0.998826	0.983925	XD23LPRD7:XD23CRD7	C19238	C19238	C5H8O2	M+Na	33.6	0	8.52042	77.6616	Ethyl acrylate;	NA	NA	NA	123.043	NA	0.482617	1	NULL
0.48_138.0299m/z	0.689652	0.0011378	0.00793651	0.0672793	0.0490037	XD20LPSD3:XD20CSD3	C04122	C04122	C3H10NO4P	M+H-H2O	34.1	5.91	-9.7903	75.3065	D-1-Aminopropan-2-ol O-phosphate; (R)-1-Aminopropan-2-yl phosphate;	NA	NA	NA	138.03	NA	0.482617	1	map00860 Porphyrin and chlorophyll metabolism
0.48_138.0299m/z	0.689652	0.0011378	0.00793651	0.0672793	0.0490037	XD20LPSD3:XD20CSD3	C04126	C04126	C3H10NO4P	M+H-H2O	34.1	5.91	-9.7903	75.3065	L-1-Aminopropan-2-ol O-phosphate; (S)-1-Aminopropan-2-yl phosphate;	NA	NA	NA	138.03	NA	0.482617	1	NULL
0.48_138.0299m/z	1.39742	0.183338	0.309524	0.505833	0.571929	XD20LPSD7:XD20CSD7	C04122	C04122	C3H10NO4P	M+H-H2O	34.1	5.91	-9.7903	75.3065	D-1-Aminopropan-2-ol O-phosphate; (R)-1-Aminopropan-2-yl phosphate;	NA	NA	NA	138.03	NA	0.482617	1	map00860 Porphyrin and chlorophyll metabolism
0.48_138.0299m/z	1.39742	0.183338	0.309524	0.505833	0.571929	XD20LPSD7:XD20CSD7	C04126	C04126	C3H10NO4P	M+H-H2O	34.1	5.91	-9.7903	75.3065	L-1-Aminopropan-2-ol O-phosphate; (S)-1-Aminopropan-2-yl phosphate;	NA	NA	NA	138.03	NA	0.482617	1	NULL
0.48_138.0299m/z	0.849851	0.299401	0.420635	0.436072	0.544938	XD20LPRD3:XD20CRD3	C04122	C04122	C3H10NO4P	M+H-H2O	34.1	5.91	-9.7903	75.3065	D-1-Aminopropan-2-ol O-phosphate; (R)-1-Aminopropan-2-yl phosphate;	NA	NA	NA	138.03	NA	0.482617	1	map00860 Porphyrin and chlorophyll metabolism
0.48_138.0299m/z	0.849851	0.299401	0.420635	0.436072	0.544938	XD20LPRD3:XD20CRD3	C04126	C04126	C3H10NO4P	M+H-H2O	34.1	5.91	-9.7903	75.3065	L-1-Aminopropan-2-ol O-phosphate; (S)-1-Aminopropan-2-yl phosphate;	NA	NA	NA	138.03	NA	0.482617	1	NULL
0.48_138.0299m/z	0.81403	0.400356	0.420635	0.916801	0.896701	XD20LPRD7:XD20CRD7	C04122	C04122	C3H10NO4P	M+H-H2O	34.1	5.91	-9.7903	75.3065	D-1-Aminopropan-2-ol O-phosphate; (R)-1-Aminopropan-2-yl phosphate;	NA	NA	NA	138.03	NA	0.482617	1	map00860 Porphyrin and chlorophyll metabolism
0.48_138.0299m/z	0.81403	0.400356	0.420635	0.916801	0.896701	XD20LPRD7:XD20CRD7	C04126	C04126	C3H10NO4P	M+H-H2O	34.1	5.91	-9.7903	75.3065	L-1-Aminopropan-2-ol O-phosphate; (S)-1-Aminopropan-2-yl phosphate;	NA	NA	NA	138.03	NA	0.482617	1	NULL
0.48_138.0299m/z	0.755021	0.12146	0.222222	0.860133	0.726865	XD23LPSD3:XD23CSD3	C04122	C04122	C3H10NO4P	M+H-H2O	34.1	5.91	-9.7903	75.3065	D-1-Aminopropan-2-ol O-phosphate; (R)-1-Aminopropan-2-yl phosphate;	NA	NA	NA	138.03	NA	0.482617	1	map00860 Porphyrin and chlorophyll metabolism
0.48_138.0299m/z	0.755021	0.12146	0.222222	0.860133	0.726865	XD23LPSD3:XD23CSD3	C04126	C04126	C3H10NO4P	M+H-H2O	34.1	5.91	-9.7903	75.3065	L-1-Aminopropan-2-ol O-phosphate; (S)-1-Aminopropan-2-yl phosphate;	NA	NA	NA	138.03	NA	0.482617	1	NULL
0.48_138.0299m/z	0.799583	0.0377317	0.0952381	0.869146	0.836063	XD23LPSD7:XD23CSD7	C04122	C04122	C3H10NO4P	M+H-H2O	34.1	5.91	-9.7903	75.3065	D-1-Aminopropan-2-ol O-phosphate; (R)-1-Aminopropan-2-yl phosphate;	NA	NA	NA	138.03	NA	0.482617	1	map00860 Porphyrin and chlorophyll metabolism
0.48_138.0299m/z	0.799583	0.0377317	0.0952381	0.869146	0.836063	XD23LPSD7:XD23CSD7	C04126	C04126	C3H10NO4P	M+H-H2O	34.1	5.91	-9.7903	75.3065	L-1-Aminopropan-2-ol O-phosphate; (S)-1-Aminopropan-2-yl phosphate;	NA	NA	NA	138.03	NA	0.482617	1	NULL
0.48_138.0299m/z	0.969964	0.841678	0.84127	0.989075	0.992441	XD23LPRD3:XD23CRD3	C04122	C04122	C3H10NO4P	M+H-H2O	34.1	5.91	-9.7903	75.3065	D-1-Aminopropan-2-ol O-phosphate; (R)-1-Aminopropan-2-yl phosphate;	NA	NA	NA	138.03	NA	0.482617	1	map00860 Porphyrin and chlorophyll metabolism
0.48_138.0299m/z	0.969964	0.841678	0.84127	0.989075	0.992441	XD23LPRD3:XD23CRD3	C04126	C04126	C3H10NO4P	M+H-H2O	34.1	5.91	-9.7903	75.3065	L-1-Aminopropan-2-ol O-phosphate; (S)-1-Aminopropan-2-yl phosphate;	NA	NA	NA	138.03	NA	0.482617	1	NULL
0.48_138.0299m/z	0.861006	0.270472	0.420635	0.998826	0.983925	XD23LPRD7:XD23CRD7	C04122	C04122	C3H10NO4P	M+H-H2O	34.1	5.91	-9.7903	75.3065	D-1-Aminopropan-2-ol O-phosphate; (R)-1-Aminopropan-2-yl phosphate;	NA	NA	NA	138.03	NA	0.482617	1	map00860 Porphyrin and chlorophyll metabolism
0.48_138.0299m/z	0.861006	0.270472	0.420635	0.998826	0.983925	XD23LPRD7:XD23CRD7	C04126	C04126	C3H10NO4P	M+H-H2O	34.1	5.91	-9.7903	75.3065	L-1-Aminopropan-2-ol O-phosphate; (S)-1-Aminopropan-2-yl phosphate;	NA	NA	NA	138.03	NA	0.482617	1	NULL
0.48_177.9857n	0.669341	0.0241822	0.015873	0.0866452	0.059577	XD20LPSD3:XD20CSD3	C20341	C20341	C4H4Na2O5	M+Na, M+K, M+NH4	33.8	0	1.83483	71.3285	Disodium malate; Disodium DL-malate;	NA	NA	NA	200.975	177.986	0.482617	1	NULL
0.48_177.9857n	1.36742	0.205129	0.222222	0.521276	0.48908	XD20LPSD7:XD20CSD7	C20341	C20341	C4H4Na2O5	M+Na, M+K, M+NH4	33.8	0	1.83483	71.3285	Disodium malate; Disodium DL-malate;	NA	NA	NA	200.975	177.986	0.482617	1	NULL
0.48_177.9857n	0.880867	0.575961	0.547619	0.701589	0.660619	XD20LPRD3:XD20CRD3	C20341	C20341	C4H4Na2O5	M+Na, M+K, M+NH4	33.8	0	1.83483	71.3285	Disodium malate; Disodium DL-malate;	NA	NA	NA	200.975	177.986	0.482617	1	NULL
0.48_177.9857n	0.929837	0.90999	0.547619	0.992859	0.931214	XD20LPRD7:XD20CRD7	C20341	C20341	C4H4Na2O5	M+Na, M+K, M+NH4	33.8	0	1.83483	71.3285	Disodium malate; Disodium DL-malate;	NA	NA	NA	200.975	177.986	0.482617	1	NULL
0.48_177.9857n	0.85295	0.327552	0.420635	0.965183	0.803434	XD23LPSD3:XD23CSD3	C20341	C20341	C4H4Na2O5	M+Na, M+K, M+NH4	33.8	0	1.83483	71.3285	Disodium malate; Disodium DL-malate;	NA	NA	NA	200.975	177.986	0.482617	1	NULL
0.48_177.9857n	0.749524	0.0192493	0.015873	0.726201	0.551199	XD23LPSD7:XD23CSD7	C20341	C20341	C4H4Na2O5	M+Na, M+K, M+NH4	33.8	0	1.83483	71.3285	Disodium malate; Disodium DL-malate;	NA	NA	NA	200.975	177.986	0.482617	1	NULL
0.48_177.9857n	1.27954	0.0574447	0.0952381	0.515104	0.583752	XD23LPRD3:XD23CRD3	C20341	C20341	C4H4Na2O5	M+Na, M+K, M+NH4	33.8	0	1.83483	71.3285	Disodium malate; Disodium DL-malate;	NA	NA	NA	200.975	177.986	0.482617	1	NULL
0.48_177.9857n	0.95064	0.58744	0.690476	0.998826	0.987448	XD23LPRD7:XD23CRD7	C20341	C20341	C4H4Na2O5	M+Na, M+K, M+NH4	33.8	0	1.83483	71.3285	Disodium malate; Disodium DL-malate;	NA	NA	NA	200.975	177.986	0.482617	1	NULL
0.48_242.0291n	0.665497	0.00179305	0.00793651	0.0672793	0.0490037	XD20LPSD3:XD20CSD3	C04111	C04111	C5H11N2O7P	M+Na, M+K	32.1	0.17	-5.30579	66.2581	3-(Phosphoacetylamido)-L-alanine;	NA	NA	NA	265.018	242.029	0.482617	1	NULL
0.48_242.0291n	1.27134	0.405397	0.690476	0.660037	0.855409	XD20LPSD7:XD20CSD7	C04111	C04111	C5H11N2O7P	M+Na, M+K	32.1	0.17	-5.30579	66.2581	3-(Phosphoacetylamido)-L-alanine;	NA	NA	NA	265.018	242.029	0.482617	1	NULL
0.48_242.0291n	0.795797	0.352037	0.309524	0.491351	0.4361	XD20LPRD3:XD20CRD3	C04111	C04111	C5H11N2O7P	M+Na, M+K	32.1	0.17	-5.30579	66.2581	3-(Phosphoacetylamido)-L-alanine;	NA	NA	NA	265.018	242.029	0.482617	1	NULL
0.48_242.0291n	0.941288	0.938532	0.84127	0.994631	0.988653	XD20LPRD7:XD20CRD7	C04111	C04111	C5H11N2O7P	M+Na, M+K	32.1	0.17	-5.30579	66.2581	3-(Phosphoacetylamido)-L-alanine;	NA	NA	NA	265.018	242.029	0.482617	1	NULL
0.48_242.0291n	0.711451	0.0573617	0.150794	0.817071	0.702765	XD23LPSD3:XD23CSD3	C04111	C04111	C5H11N2O7P	M+Na, M+K	32.1	0.17	-5.30579	66.2581	3-(Phosphoacetylamido)-L-alanine;	NA	NA	NA	265.018	242.029	0.482617	1	NULL
0.48_242.0291n	0.740142	0.0121106	0.031746	0.658095	0.694877	XD23LPSD7:XD23CSD7	C04111	C04111	C5H11N2O7P	M+Na, M+K	32.1	0.17	-5.30579	66.2581	3-(Phosphoacetylamido)-L-alanine;	NA	NA	NA	265.018	242.029	0.482617	1	NULL
0.48_242.0291n	1.14949	0.311173	0.309524	0.870492	0.88434	XD23LPRD3:XD23CRD3	C04111	C04111	C5H11N2O7P	M+Na, M+K	32.1	0.17	-5.30579	66.2581	3-(Phosphoacetylamido)-L-alanine;	NA	NA	NA	265.018	242.029	0.482617	1	NULL
0.48_242.0291n	0.763502	0.11266	0.150794	0.998826	0.983925	XD23LPRD7:XD23CRD7	C04111	C04111	C5H11N2O7P	M+Na, M+K	32.1	0.17	-5.30579	66.2581	3-(Phosphoacetylamido)-L-alanine;	NA	NA	NA	265.018	242.029	0.482617	1	NULL
0.48_256.0217m/z	0.830183	0.314933	0.222222	0.428337	0.329587	XD20LPSD3:XD20CSD3	C04690	C04690	C8H11NO6	M+K	33	0.152	-0.496924	65.5872	2-(Hydroxymethyl)-3-(acetamidomethylene)succinate; 2-(Acetamidomethylene)-3-(hydroxymethyl)succinate;	NA	NA	NA	256.022	NA	0.482617	1	map00750 Vitamin B6 metabolism
0.48_256.0217m/z	0.988184	0.74584	0.420635	0.872508	0.669897	XD20LPSD7:XD20CSD7	C04690	C04690	C8H11NO6	M+K	33	0.152	-0.496924	65.5872	2-(Hydroxymethyl)-3-(acetamidomethylene)succinate; 2-(Acetamidomethylene)-3-(hydroxymethyl)succinate;	NA	NA	NA	256.022	NA	0.482617	1	map00750 Vitamin B6 metabolism
0.48_256.0217m/z	0.884792	0.558307	0.690476	0.687413	0.779698	XD20LPRD3:XD20CRD3	C04690	C04690	C8H11NO6	M+K	33	0.152	-0.496924	65.5872	2-(Hydroxymethyl)-3-(acetamidomethylene)succinate; 2-(Acetamidomethylene)-3-(hydroxymethyl)succinate;	NA	NA	NA	256.022	NA	0.482617	1	map00750 Vitamin B6 metabolism
0.48_256.0217m/z	1.85	0.0122888	0.00793651	0.805046	0.616046	XD20LPRD7:XD20CRD7	C04690	C04690	C8H11NO6	M+K	33	0.152	-0.496924	65.5872	2-(Hydroxymethyl)-3-(acetamidomethylene)succinate; 2-(Acetamidomethylene)-3-(hydroxymethyl)succinate;	NA	NA	NA	256.022	NA	0.482617	1	map00750 Vitamin B6 metabolism
0.48_256.0217m/z	0.799677	0.221553	0.222222	0.919222	0.726865	XD23LPSD3:XD23CSD3	C04690	C04690	C8H11NO6	M+K	33	0.152	-0.496924	65.5872	2-(Hydroxymethyl)-3-(acetamidomethylene)succinate; 2-(Acetamidomethylene)-3-(hydroxymethyl)succinate;	NA	NA	NA	256.022	NA	0.482617	1	map00750 Vitamin B6 metabolism
0.48_256.0217m/z	0.704509	0.121144	0.150794	0.952184	0.836063	XD23LPSD7:XD23CSD7	C04690	C04690	C8H11NO6	M+K	33	0.152	-0.496924	65.5872	2-(Hydroxymethyl)-3-(acetamidomethylene)succinate; 2-(Acetamidomethylene)-3-(hydroxymethyl)succinate;	NA	NA	NA	256.022	NA	0.482617	1	map00750 Vitamin B6 metabolism
0.48_256.0217m/z	1.38689	0.348376	0.420635	0.883212	0.942373	XD23LPRD3:XD23CRD3	C04690	C04690	C8H11NO6	M+K	33	0.152	-0.496924	65.5872	2-(Hydroxymethyl)-3-(acetamidomethylene)succinate; 2-(Acetamidomethylene)-3-(hydroxymethyl)succinate;	NA	NA	NA	256.022	NA	0.482617	1	map00750 Vitamin B6 metabolism
0.48_256.0217m/z	0.91326	0.558738	0.690476	0.998826	0.987448	XD23LPRD7:XD23CRD7	C04690	C04690	C8H11NO6	M+K	33	0.152	-0.496924	65.5872	2-(Hydroxymethyl)-3-(acetamidomethylene)succinate; 2-(Acetamidomethylene)-3-(hydroxymethyl)succinate;	NA	NA	NA	256.022	NA	0.482617	1	map00750 Vitamin B6 metabolism
0.48_337.9728m/z	0.575948	0.00202165	0.00793651	0.0672793	0.0490037	XD20LPSD3:XD20CSD3	C04752	C04752	C6H11N3O7P2	M+K	29.5	3.22	7.93391	53.239	4-Amino-5-hydroxymethyl-2-methylpyrimidine diphosphate; 4-Amino-2-methyl-5-(diphosphooxymethyl)pyrimidine;	NA	NA	NA	337.973	NA	0.482617	1	map00730 Thiamine metabolism; map01100 Metabolic pathways
0.48_337.9728m/z	1.01557	0.843008	1	0.923851	1	XD20LPSD7:XD20CSD7	C04752	C04752	C6H11N3O7P2	M+K	29.5	3.22	7.93391	53.239	4-Amino-5-hydroxymethyl-2-methylpyrimidine diphosphate; 4-Amino-2-methyl-5-(diphosphooxymethyl)pyrimidine;	NA	NA	NA	337.973	NA	0.482617	1	map00730 Thiamine metabolism; map01100 Metabolic pathways
0.48_337.9728m/z	0.616353	0.103473	0.0952381	0.211502	0.197245	XD20LPRD3:XD20CRD3	C04752	C04752	C6H11N3O7P2	M+K	29.5	3.22	7.93391	53.239	4-Amino-5-hydroxymethyl-2-methylpyrimidine diphosphate; 4-Amino-2-methyl-5-(diphosphooxymethyl)pyrimidine;	NA	NA	NA	337.973	NA	0.482617	1	map00730 Thiamine metabolism; map01100 Metabolic pathways
0.48_337.9728m/z	0.800268	0.539412	0.309524	0.944501	0.852182	XD20LPRD7:XD20CRD7	C04752	C04752	C6H11N3O7P2	M+K	29.5	3.22	7.93391	53.239	4-Amino-5-hydroxymethyl-2-methylpyrimidine diphosphate; 4-Amino-2-methyl-5-(diphosphooxymethyl)pyrimidine;	NA	NA	NA	337.973	NA	0.482617	1	map00730 Thiamine metabolism; map01100 Metabolic pathways
0.48_337.9728m/z	0.591028	0.00117242	0.00793651	0.548914	0.523639	XD23LPSD3:XD23CSD3	C04752	C04752	C6H11N3O7P2	M+K	29.5	3.22	7.93391	53.239	4-Amino-5-hydroxymethyl-2-methylpyrimidine diphosphate; 4-Amino-2-methyl-5-(diphosphooxymethyl)pyrimidine;	NA	NA	NA	337.973	NA	0.482617	1	map00730 Thiamine metabolism; map01100 Metabolic pathways
0.48_337.9728m/z	0.46444	0.00170338	0.00793651	0.418421	0.433784	XD23LPSD7:XD23CSD7	C04752	C04752	C6H11N3O7P2	M+K	29.5	3.22	7.93391	53.239	4-Amino-5-hydroxymethyl-2-methylpyrimidine diphosphate; 4-Amino-2-methyl-5-(diphosphooxymethyl)pyrimidine;	NA	NA	NA	337.973	NA	0.482617	1	map00730 Thiamine metabolism; map01100 Metabolic pathways
0.48_337.9728m/z	0.944064	0.700617	0.84127	0.97881	0.992441	XD23LPRD3:XD23CRD3	C04752	C04752	C6H11N3O7P2	M+K	29.5	3.22	7.93391	53.239	4-Amino-5-hydroxymethyl-2-methylpyrimidine diphosphate; 4-Amino-2-methyl-5-(diphosphooxymethyl)pyrimidine;	NA	NA	NA	337.973	NA	0.482617	1	map00730 Thiamine metabolism; map01100 Metabolic pathways
0.48_337.9728m/z	0.642163	0.125106	0.0555556	0.998826	0.779889	XD23LPRD7:XD23CRD7	C04752	C04752	C6H11N3O7P2	M+K	29.5	3.22	7.93391	53.239	4-Amino-5-hydroxymethyl-2-methylpyrimidine diphosphate; 4-Amino-2-methyl-5-(diphosphooxymethyl)pyrimidine;	NA	NA	NA	337.973	NA	0.482617	1	map00730 Thiamine metabolism; map01100 Metabolic pathways
0.48_353.9496m/z	0.758977	0.00302526	0.00793651	0.0672793	0.0490037	XD20LPSD3:XD20CSD3	C05704	C05704	C6H12N2O4Se2	M+NH4	20.6	12.9	8.95707	0.106974	Selenocystine;	NA	NA	NA	353.95	NA	0.482617	1	NULL
0.48_353.9496m/z	1.4947	0.056915	0.0952381	0.378167	0.341107	XD20LPSD7:XD20CSD7	C05704	C05704	C6H12N2O4Se2	M+NH4	20.6	12.9	8.95707	0.106974	Selenocystine;	NA	NA	NA	353.95	NA	0.482617	1	NULL
0.48_353.9496m/z	0.881047	0.61852	0.547619	0.736025	0.660619	XD20LPRD3:XD20CRD3	C05704	C05704	C6H12N2O4Se2	M+NH4	20.6	12.9	8.95707	0.106974	Selenocystine;	NA	NA	NA	353.95	NA	0.482617	1	NULL
0.48_353.9496m/z	0.963039	0.9595	0.84127	0.995384	0.988653	XD20LPRD7:XD20CRD7	C05704	C05704	C6H12N2O4Se2	M+NH4	20.6	12.9	8.95707	0.106974	Selenocystine;	NA	NA	NA	353.95	NA	0.482617	1	NULL
0.48_353.9496m/z	0.96179	0.741002	0.309524	0.999933	0.75318	XD23LPSD3:XD23CSD3	C05704	C05704	C6H12N2O4Se2	M+NH4	20.6	12.9	8.95707	0.106974	Selenocystine;	NA	NA	NA	353.95	NA	0.482617	1	NULL
0.48_353.9496m/z	0.924898	0.439262	0.547619	0.952184	0.940004	XD23LPSD7:XD23CSD7	C05704	C05704	C6H12N2O4Se2	M+NH4	20.6	12.9	8.95707	0.106974	Selenocystine;	NA	NA	NA	353.95	NA	0.482617	1	NULL
0.48_353.9496m/z	1.32936	0.0185283	0.0555556	0.376146	0.475154	XD23LPRD3:XD23CRD3	C05704	C05704	C6H12N2O4Se2	M+NH4	20.6	12.9	8.95707	0.106974	Selenocystine;	NA	NA	NA	353.95	NA	0.482617	1	NULL
0.48_353.9496m/z	0.823371	0.107405	0.150794	0.998826	0.983925	XD23LPRD7:XD23CRD7	C05704	C05704	C6H12N2O4Se2	M+NH4	20.6	12.9	8.95707	0.106974	Selenocystine;	NA	NA	NA	353.95	NA	0.482617	1	NULL
0.48_541.3980m/z	0.643601	0.0227091	0.0555556	0.0842426	0.123209	XD20LPSD3:XD20CSD3	C05801	C05801	C36H54O2	M+Na	30.2	0	-7.0414	59.1634	2-Hexaprenyl-6-hydroxyphenol; 3-Hexaprenylcatechol;	NA	NA	NA	541.398	NA	0.482617	1	NULL
0.48_541.3980m/z	1.14992	0.632168	0.84127	0.808212	0.934441	XD20LPSD7:XD20CSD7	C05801	C05801	C36H54O2	M+Na	30.2	0	-7.0414	59.1634	2-Hexaprenyl-6-hydroxyphenol; 3-Hexaprenylcatechol;	NA	NA	NA	541.398	NA	0.482617	1	NULL
0.48_541.3980m/z	0.470272	0.416878	0.222222	0.558802	0.342682	XD20LPRD3:XD20CRD3	C05801	C05801	C36H54O2	M+Na	30.2	0	-7.0414	59.1634	2-Hexaprenyl-6-hydroxyphenol; 3-Hexaprenylcatechol;	NA	NA	NA	541.398	NA	0.482617	1	NULL
0.48_541.3980m/z	1.14688	0.785953	1	0.979944	1	XD20LPRD7:XD20CRD7	C05801	C05801	C36H54O2	M+Na	30.2	0	-7.0414	59.1634	2-Hexaprenyl-6-hydroxyphenol; 3-Hexaprenylcatechol;	NA	NA	NA	541.398	NA	0.482617	1	NULL
0.48_541.3980m/z	0.588854	0.013875	0.00793651	0.646946	0.523639	XD23LPSD3:XD23CSD3	C05801	C05801	C36H54O2	M+Na	30.2	0	-7.0414	59.1634	2-Hexaprenyl-6-hydroxyphenol; 3-Hexaprenylcatechol;	NA	NA	NA	541.398	NA	0.482617	1	NULL
0.48_541.3980m/z	0.636838	0.0516989	0.0952381	0.928436	0.836063	XD23LPSD7:XD23CSD7	C05801	C05801	C36H54O2	M+Na	30.2	0	-7.0414	59.1634	2-Hexaprenyl-6-hydroxyphenol; 3-Hexaprenylcatechol;	NA	NA	NA	541.398	NA	0.482617	1	NULL
0.48_541.3980m/z	1.17263	0.474913	0.84127	0.94138	0.992441	XD23LPRD3:XD23CRD3	C05801	C05801	C36H54O2	M+Na	30.2	0	-7.0414	59.1634	2-Hexaprenyl-6-hydroxyphenol; 3-Hexaprenylcatechol;	NA	NA	NA	541.398	NA	0.482617	1	NULL
0.48_541.3980m/z	0.50936	0.0736049	0.0952381	0.998826	0.922132	XD23LPRD7:XD23CRD7	C05801	C05801	C36H54O2	M+Na	30.2	0	-7.0414	59.1634	2-Hexaprenyl-6-hydroxyphenol; 3-Hexaprenylcatechol;	NA	NA	NA	541.398	NA	0.482617	1	NULL
0.48_562.3782n	0.766078	0.0460419	0.031746	0.116366	0.0853429	XD20LPSD3:XD20CSD3	C08610	C08610	C40H50O2	M+Na, M+K, M+H	34.5	0	-5.1445	78.394	Rhodoxanthin;	NA	NA	NA	585.367	562.378	0.482617	1	NULL
0.48_562.3782n	1.33939	0.243873	0.547619	0.546686	0.767464	XD20LPSD7:XD20CSD7	C08610	C08610	C40H50O2	M+Na, M+K, M+H	34.5	0	-5.1445	78.394	Rhodoxanthin;	NA	NA	NA	585.367	562.378	0.482617	1	NULL
0.48_562.3782n	1.10987	0.760432	0.84127	0.840708	0.891966	XD20LPRD3:XD20CRD3	C08610	C08610	C40H50O2	M+Na, M+K, M+H	34.5	0	-5.1445	78.394	Rhodoxanthin;	NA	NA	NA	585.367	562.378	0.482617	1	NULL
0.48_562.3782n	0.897211	0.897717	0.84127	0.992174	0.988653	XD20LPRD7:XD20CRD7	C08610	C08610	C40H50O2	M+Na, M+K, M+H	34.5	0	-5.1445	78.394	Rhodoxanthin;	NA	NA	NA	585.367	562.378	0.482617	1	NULL
0.48_562.3782n	1.23538	0.466593	0.547619	0.983326	0.850859	XD23LPSD3:XD23CSD3	C08610	C08610	C40H50O2	M+Na, M+K, M+H	34.5	0	-5.1445	78.394	Rhodoxanthin;	NA	NA	NA	585.367	562.378	0.482617	1	NULL
0.48_562.3782n	1.21913	0.261711	0.309524	0.952184	0.890676	XD23LPSD7:XD23CSD7	C08610	C08610	C40H50O2	M+Na, M+K, M+H	34.5	0	-5.1445	78.394	Rhodoxanthin;	NA	NA	NA	585.367	562.378	0.482617	1	NULL
0.48_562.3782n	1.87483	0.0332874	0.031746	0.441776	0.380829	XD23LPRD3:XD23CRD3	C08610	C08610	C40H50O2	M+Na, M+K, M+H	34.5	0	-5.1445	78.394	Rhodoxanthin;	NA	NA	NA	585.367	562.378	0.482617	1	NULL
0.48_562.3782n	0.76276	0.25849	0.309524	0.998826	0.983925	XD23LPRD7:XD23CRD7	C08610	C08610	C40H50O2	M+Na, M+K, M+H	34.5	0	-5.1445	78.394	Rhodoxanthin;	NA	NA	NA	585.367	562.378	0.482617	1	NULL
0.48_618.3204n	0.866639	0.604734	0.84127	0.69356	0.885966	XD20LPSD3:XD20CSD3	C15657	C15657	C35H46N4O4S	M+NH4, M+K	36.2	0	-5.73466	87.644	BILA 2185BS;	NA	NA	NA	636.354	618.32	0.482617	1	NULL
0.48_618.3204n	1.61088	0.27438	0.420635	0.565473	0.669897	XD20LPSD7:XD20CSD7	C15657	C15657	C35H46N4O4S	M+NH4, M+K	36.2	0	-5.73466	87.644	BILA 2185BS;	NA	NA	NA	636.354	618.32	0.482617	1	NULL
0.48_618.3204n	0.623232	0.558775	0.150794	0.687637	0.262412	XD20LPRD3:XD20CRD3	C15657	C15657	C35H46N4O4S	M+NH4, M+K	36.2	0	-5.73466	87.644	BILA 2185BS;	NA	NA	NA	636.354	618.32	0.482617	1	NULL
0.48_618.3204n	0.605224	0.291411	0.222222	0.891261	0.803078	XD20LPRD7:XD20CRD7	C15657	C15657	C35H46N4O4S	M+NH4, M+K	36.2	0	-5.73466	87.644	BILA 2185BS;	NA	NA	NA	636.354	618.32	0.482617	1	NULL
0.48_618.3204n	1.12043	0.511785	0.84127	0.995732	0.953474	XD23LPSD3:XD23CSD3	C15657	C15657	C35H46N4O4S	M+NH4, M+K	36.2	0	-5.73466	87.644	BILA 2185BS;	NA	NA	NA	636.354	618.32	0.482617	1	NULL
0.48_618.3204n	0.704045	0.121084	0.222222	0.952184	0.860296	XD23LPSD7:XD23CSD7	C15657	C15657	C35H46N4O4S	M+NH4, M+K	36.2	0	-5.73466	87.644	BILA 2185BS;	NA	NA	NA	636.354	618.32	0.482617	1	NULL
0.48_618.3204n	1.4569	0.903645	0.690476	0.993214	0.983793	XD23LPRD3:XD23CRD3	C15657	C15657	C35H46N4O4S	M+NH4, M+K	36.2	0	-5.73466	87.644	BILA 2185BS;	NA	NA	NA	636.354	618.32	0.482617	1	NULL
0.48_618.3204n	0.771615	0.331662	0.420635	0.998826	0.983925	XD23LPRD7:XD23CRD7	C15657	C15657	C35H46N4O4S	M+NH4, M+K	36.2	0	-5.73466	87.644	BILA 2185BS;	NA	NA	NA	636.354	618.32	0.482617	1	NULL
0.50_112.9801m/z	0.83128	0.315379	0.222222	0.428595	0.329587	XD20LPSD3:XD20CSD3	C07964	C07964	CLi2O3	M+K	19.8	0	1.98251	1.59104	Lithium carbonate;	NA	NA	NA	112.98	NA	0.4969	1	NULL
0.50_112.9801m/z	1.9915	0.00667451	0.00793651	0.292743	0.135507	XD20LPSD7:XD20CSD7	C07964	C07964	CLi2O3	M+K	19.8	0	1.98251	1.59104	Lithium carbonate;	NA	NA	NA	112.98	NA	0.4969	1	NULL
0.50_112.9801m/z	1.33667	0.101346	0.222222	0.209228	0.342682	XD20LPRD3:XD20CRD3	C07964	C07964	CLi2O3	M+K	19.8	0	1.98251	1.59104	Lithium carbonate;	NA	NA	NA	112.98	NA	0.4969	1	NULL
0.50_112.9801m/z	0.83615	0.665092	0.547619	0.967217	0.931214	XD20LPRD7:XD20CRD7	C07964	C07964	CLi2O3	M+K	19.8	0	1.98251	1.59104	Lithium carbonate;	NA	NA	NA	112.98	NA	0.4969	1	NULL
0.50_112.9801m/z	1.29262	0.152436	0.150794	0.882238	0.702765	XD23LPSD3:XD23CSD3	C07964	C07964	CLi2O3	M+K	19.8	0	1.98251	1.59104	Lithium carbonate;	NA	NA	NA	112.98	NA	0.4969	1	NULL
0.50_112.9801m/z	1.4603	0.261905	0.420635	0.952184	0.91897	XD23LPSD7:XD23CSD7	C07964	C07964	CLi2O3	M+K	19.8	0	1.98251	1.59104	Lithium carbonate;	NA	NA	NA	112.98	NA	0.4969	1	NULL
0.50_112.9801m/z	1.7286	0.0599974	0.0555556	0.519126	0.475154	XD23LPRD3:XD23CRD3	C07964	C07964	CLi2O3	M+K	19.8	0	1.98251	1.59104	Lithium carbonate;	NA	NA	NA	112.98	NA	0.4969	1	NULL
0.50_112.9801m/z	0.980511	0.984312	1	0.998826	1	XD23LPRD7:XD23CRD7	C07964	C07964	CLi2O3	M+K	19.8	0	1.98251	1.59104	Lithium carbonate;	NA	NA	NA	112.98	NA	0.4969	1	NULL
0.50_126.1017m/z	1.1314	0.58529	1	0.676636	1	XD20LPSD3:XD20CSD3	C05127	C05127	C6H11N3	M+H	37.8	0	-6.96858	96.7457	N-Methylhistamine; 1-Methylhistamine; 1-Methyl-4-(2-aminoethyl)imidazole; Ntau-Methylhistamine;	NA	NA	NA	126.102	NA	0.4969	1	map00340 Histidine metabolism
0.50_126.1017m/z	1.1314	0.58529	1	0.676636	1	XD20LPSD3:XD20CSD3	C17928	C17928	C6H11N3	M+H	37.8	0	-6.96858	96.7457	2-Methylhistamine;	NA	NA	NA	126.102	NA	0.4969	1	NULL
0.50_126.1017m/z	1.1314	0.58529	1	0.676636	1	XD20LPSD3:XD20CSD3	C17929	C17929	C6H11N3	M+H	37.8	0	-6.96858	96.7457	4-Methylhistamine;	NA	NA	NA	126.102	NA	0.4969	1	map07227 Histamine H2/H3 receptor agonists/antagonists
0.50_126.1017m/z	1.71291	0.168129	0.309524	0.495664	0.571929	XD20LPSD7:XD20CSD7	C05127	C05127	C6H11N3	M+H	37.8	0	-6.96858	96.7457	N-Methylhistamine; 1-Methylhistamine; 1-Methyl-4-(2-aminoethyl)imidazole; Ntau-Methylhistamine;	NA	NA	NA	126.102	NA	0.4969	1	map00340 Histidine metabolism
0.50_126.1017m/z	1.71291	0.168129	0.309524	0.495664	0.571929	XD20LPSD7:XD20CSD7	C17928	C17928	C6H11N3	M+H	37.8	0	-6.96858	96.7457	2-Methylhistamine;	NA	NA	NA	126.102	NA	0.4969	1	NULL
0.50_126.1017m/z	1.71291	0.168129	0.309524	0.495664	0.571929	XD20LPSD7:XD20CSD7	C17929	C17929	C6H11N3	M+H	37.8	0	-6.96858	96.7457	4-Methylhistamine;	NA	NA	NA	126.102	NA	0.4969	1	map07227 Histamine H2/H3 receptor agonists/antagonists
0.50_126.1017m/z	2.2742	0.0405215	0.031746	0.13766	0.12018	XD20LPRD3:XD20CRD3	C05127	C05127	C6H11N3	M+H	37.8	0	-6.96858	96.7457	N-Methylhistamine; 1-Methylhistamine; 1-Methyl-4-(2-aminoethyl)imidazole; Ntau-Methylhistamine;	NA	NA	NA	126.102	NA	0.4969	1	map00340 Histidine metabolism
0.50_126.1017m/z	2.2742	0.0405215	0.031746	0.13766	0.12018	XD20LPRD3:XD20CRD3	C17928	C17928	C6H11N3	M+H	37.8	0	-6.96858	96.7457	2-Methylhistamine;	NA	NA	NA	126.102	NA	0.4969	1	NULL
0.50_126.1017m/z	2.2742	0.0405215	0.031746	0.13766	0.12018	XD20LPRD3:XD20CRD3	C17929	C17929	C6H11N3	M+H	37.8	0	-6.96858	96.7457	4-Methylhistamine;	NA	NA	NA	126.102	NA	0.4969	1	map07227 Histamine H2/H3 receptor agonists/antagonists
0.50_126.1017m/z	1.11721	0.554644	0.690476	0.947697	0.964891	XD20LPRD7:XD20CRD7	C05127	C05127	C6H11N3	M+H	37.8	0	-6.96858	96.7457	N-Methylhistamine; 1-Methylhistamine; 1-Methyl-4-(2-aminoethyl)imidazole; Ntau-Methylhistamine;	NA	NA	NA	126.102	NA	0.4969	1	map00340 Histidine metabolism
0.50_126.1017m/z	1.11721	0.554644	0.690476	0.947697	0.964891	XD20LPRD7:XD20CRD7	C17928	C17928	C6H11N3	M+H	37.8	0	-6.96858	96.7457	2-Methylhistamine;	NA	NA	NA	126.102	NA	0.4969	1	NULL
0.50_126.1017m/z	1.11721	0.554644	0.690476	0.947697	0.964891	XD20LPRD7:XD20CRD7	C17929	C17929	C6H11N3	M+H	37.8	0	-6.96858	96.7457	4-Methylhistamine;	NA	NA	NA	126.102	NA	0.4969	1	map07227 Histamine H2/H3 receptor agonists/antagonists
0.50_126.1017m/z	3.83409	0.0401705	0.0555556	0.764341	0.702765	XD23LPSD3:XD23CSD3	C05127	C05127	C6H11N3	M+H	37.8	0	-6.96858	96.7457	N-Methylhistamine; 1-Methylhistamine; 1-Methyl-4-(2-aminoethyl)imidazole; Ntau-Methylhistamine;	NA	NA	NA	126.102	NA	0.4969	1	map00340 Histidine metabolism
0.50_126.1017m/z	3.83409	0.0401705	0.0555556	0.764341	0.702765	XD23LPSD3:XD23CSD3	C17928	C17928	C6H11N3	M+H	37.8	0	-6.96858	96.7457	2-Methylhistamine;	NA	NA	NA	126.102	NA	0.4969	1	NULL
0.50_126.1017m/z	3.83409	0.0401705	0.0555556	0.764341	0.702765	XD23LPSD3:XD23CSD3	C17929	C17929	C6H11N3	M+H	37.8	0	-6.96858	96.7457	4-Methylhistamine;	NA	NA	NA	126.102	NA	0.4969	1	map07227 Histamine H2/H3 receptor agonists/antagonists
0.50_126.1017m/z	4.09398	0.0325542	0.0555556	0.812712	0.809411	XD23LPSD7:XD23CSD7	C05127	C05127	C6H11N3	M+H	37.8	0	-6.96858	96.7457	N-Methylhistamine; 1-Methylhistamine; 1-Methyl-4-(2-aminoethyl)imidazole; Ntau-Methylhistamine;	NA	NA	NA	126.102	NA	0.4969	1	map00340 Histidine metabolism
0.50_126.1017m/z	4.09398	0.0325542	0.0555556	0.812712	0.809411	XD23LPSD7:XD23CSD7	C17928	C17928	C6H11N3	M+H	37.8	0	-6.96858	96.7457	2-Methylhistamine;	NA	NA	NA	126.102	NA	0.4969	1	NULL
0.50_126.1017m/z	4.09398	0.0325542	0.0555556	0.812712	0.809411	XD23LPSD7:XD23CSD7	C17929	C17929	C6H11N3	M+H	37.8	0	-6.96858	96.7457	4-Methylhistamine;	NA	NA	NA	126.102	NA	0.4969	1	map07227 Histamine H2/H3 receptor agonists/antagonists
0.50_126.1017m/z	2.66171	0.0285724	0.00793651	0.416435	0.240359	XD23LPRD3:XD23CRD3	C05127	C05127	C6H11N3	M+H	37.8	0	-6.96858	96.7457	N-Methylhistamine; 1-Methylhistamine; 1-Methyl-4-(2-aminoethyl)imidazole; Ntau-Methylhistamine;	NA	NA	NA	126.102	NA	0.4969	1	map00340 Histidine metabolism
0.50_126.1017m/z	2.66171	0.0285724	0.00793651	0.416435	0.240359	XD23LPRD3:XD23CRD3	C17928	C17928	C6H11N3	M+H	37.8	0	-6.96858	96.7457	2-Methylhistamine;	NA	NA	NA	126.102	NA	0.4969	1	NULL
0.50_126.1017m/z	2.66171	0.0285724	0.00793651	0.416435	0.240359	XD23LPRD3:XD23CRD3	C17929	C17929	C6H11N3	M+H	37.8	0	-6.96858	96.7457	4-Methylhistamine;	NA	NA	NA	126.102	NA	0.4969	1	map07227 Histamine H2/H3 receptor agonists/antagonists
0.50_126.1017m/z	1.5818	0.028025	0.0555556	0.759719	0.779889	XD23LPRD7:XD23CRD7	C05127	C05127	C6H11N3	M+H	37.8	0	-6.96858	96.7457	N-Methylhistamine; 1-Methylhistamine; 1-Methyl-4-(2-aminoethyl)imidazole; Ntau-Methylhistamine;	NA	NA	NA	126.102	NA	0.4969	1	map00340 Histidine metabolism
0.50_126.1017m/z	1.5818	0.028025	0.0555556	0.759719	0.779889	XD23LPRD7:XD23CRD7	C17928	C17928	C6H11N3	M+H	37.8	0	-6.96858	96.7457	2-Methylhistamine;	NA	NA	NA	126.102	NA	0.4969	1	NULL
0.50_126.1017m/z	1.5818	0.028025	0.0555556	0.759719	0.779889	XD23LPRD7:XD23CRD7	C17929	C17929	C6H11N3	M+H	37.8	0	-6.96858	96.7457	4-Methylhistamine;	NA	NA	NA	126.102	NA	0.4969	1	map07227 Histamine H2/H3 receptor agonists/antagonists
0.50_214.9198m/z	1.00196	0.977873	0.84127	0.985564	0.885966	XD20LPSD3:XD20CSD3	C13964	C13964	C3H5CaO4P	M+K	37.4	0	8.43623	96.2635	Fosfomycin calcium; Calcium phosphomycin;	NA	NA	NA	214.92	NA	0.4969	1	NULL
0.50_214.9198m/z	1.77487	0.0718693	0.0952381	0.40479	0.341107	XD20LPSD7:XD20CSD7	C13964	C13964	C3H5CaO4P	M+K	37.4	0	8.43623	96.2635	Fosfomycin calcium; Calcium phosphomycin;	NA	NA	NA	214.92	NA	0.4969	1	NULL
0.50_214.9198m/z	1.53151	0.0761101	0.0555556	0.179366	0.148787	XD20LPRD3:XD20CRD3	C13964	C13964	C3H5CaO4P	M+K	37.4	0	8.43623	96.2635	Fosfomycin calcium; Calcium phosphomycin;	NA	NA	NA	214.92	NA	0.4969	1	NULL
0.50_214.9198m/z	0.876176	0.759212	1	0.975767	1	XD20LPRD7:XD20CRD7	C13964	C13964	C3H5CaO4P	M+K	37.4	0	8.43623	96.2635	Fosfomycin calcium; Calcium phosphomycin;	NA	NA	NA	214.92	NA	0.4969	1	NULL
0.50_214.9198m/z	1.90558	0.00807071	0.015873	0.642443	0.57724	XD23LPSD3:XD23CSD3	C13964	C13964	C3H5CaO4P	M+K	37.4	0	8.43623	96.2635	Fosfomycin calcium; Calcium phosphomycin;	NA	NA	NA	214.92	NA	0.4969	1	NULL
0.50_214.9198m/z	1.97363	0.0907581	0.0952381	0.952184	0.836063	XD23LPSD7:XD23CSD7	C13964	C13964	C3H5CaO4P	M+K	37.4	0	8.43623	96.2635	Fosfomycin calcium; Calcium phosphomycin;	NA	NA	NA	214.92	NA	0.4969	1	NULL
0.50_214.9198m/z	1.876	8.49087e-05	0.00793651	0.0420826	0.240359	XD23LPRD3:XD23CRD3	C13964	C13964	C3H5CaO4P	M+K	37.4	0	8.43623	96.2635	Fosfomycin calcium; Calcium phosphomycin;	NA	NA	NA	214.92	NA	0.4969	1	NULL
0.50_214.9198m/z	1.22565	0.112753	0.222222	0.998826	0.983925	XD23LPRD7:XD23CRD7	C13964	C13964	C3H5CaO4P	M+K	37.4	0	8.43623	96.2635	Fosfomycin calcium; Calcium phosphomycin;	NA	NA	NA	214.92	NA	0.4969	1	NULL
0.50_218.9138m/z	1.03053	0.824354	1	0.871032	1	XD20LPSD3:XD20CSD3	C07098	C07098	C6H3Cl3O	M+Na	28.5	1.93	-1.71355	42.4522	\ 2,4,6-Trichlorophenol;\""	NA	NA	NA	218.914	NA	0.4969	1	map00361 Chlorocyclohexane and chlorobenzene degradation; map01120 Microbial metabolism in diverse environments
0.50_218.9138m/z	1.03053	0.824354	1	0.871032	1	XD20LPSD3:XD20CSD3	C07101	C07101	C6H3Cl3O	M+Na	28.5	1.93	-1.71355	42.4522	\ 2,4,5-Trichlorophenol;\""	NA	NA	NA	218.914	NA	0.4969	1	map00361 Chlorocyclohexane and chlorobenzene degradation; map01100 Metabolic pathways; map01120 Microbial metabolism in diverse environments
0.50_218.9138m/z	1.47665	0.126579	0.150794	0.455106	0.412095	XD20LPSD7:XD20CSD7	C07098	C07098	C6H3Cl3O	M+Na	28.5	1.93	-1.71355	42.4522	\ 2,4,6-Trichlorophenol;\""	NA	NA	NA	218.914	NA	0.4969	1	map00361 Chlorocyclohexane and chlorobenzene degradation; map01120 Microbial metabolism in diverse environments
0.50_218.9138m/z	1.47665	0.126579	0.150794	0.455106	0.412095	XD20LPSD7:XD20CSD7	C07101	C07101	C6H3Cl3O	M+Na	28.5	1.93	-1.71355	42.4522	\ 2,4,5-Trichlorophenol;\""	NA	NA	NA	218.914	NA	0.4969	1	map00361 Chlorocyclohexane and chlorobenzene degradation; map01100 Metabolic pathways; map01120 Microbial metabolism in diverse environments
0.50_218.9138m/z	1.38635	0.163339	0.150794	0.28217	0.262412	XD20LPRD3:XD20CRD3	C07098	C07098	C6H3Cl3O	M+Na	28.5	1.93	-1.71355	42.4522	\ 2,4,6-Trichlorophenol;\""	NA	NA	NA	218.914	NA	0.4969	1	map00361 Chlorocyclohexane and chlorobenzene degradation; map01120 Microbial metabolism in diverse environments
0.50_218.9138m/z	1.38635	0.163339	0.150794	0.28217	0.262412	XD20LPRD3:XD20CRD3	C07101	C07101	C6H3Cl3O	M+Na	28.5	1.93	-1.71355	42.4522	\ 2,4,5-Trichlorophenol;\""	NA	NA	NA	218.914	NA	0.4969	1	map00361 Chlorocyclohexane and chlorobenzene degradation; map01100 Metabolic pathways; map01120 Microbial metabolism in diverse environments
0.50_218.9138m/z	0.884997	0.746857	1	0.974662	1	XD20LPRD7:XD20CRD7	C07098	C07098	C6H3Cl3O	M+Na	28.5	1.93	-1.71355	42.4522	\ 2,4,6-Trichlorophenol;\""	NA	NA	NA	218.914	NA	0.4969	1	map00361 Chlorocyclohexane and chlorobenzene degradation; map01120 Microbial metabolism in diverse environments
0.50_218.9138m/z	0.884997	0.746857	1	0.974662	1	XD20LPRD7:XD20CRD7	C07101	C07101	C6H3Cl3O	M+Na	28.5	1.93	-1.71355	42.4522	\ 2,4,5-Trichlorophenol;\""	NA	NA	NA	218.914	NA	0.4969	1	map00361 Chlorocyclohexane and chlorobenzene degradation; map01100 Metabolic pathways; map01120 Microbial metabolism in diverse environments
0.50_218.9138m/z	1.78636	0.0187554	0.031746	0.701154	0.657485	XD23LPSD3:XD23CSD3	C07098	C07098	C6H3Cl3O	M+Na	28.5	1.93	-1.71355	42.4522	\ 2,4,6-Trichlorophenol;\""	NA	NA	NA	218.914	NA	0.4969	1	map00361 Chlorocyclohexane and chlorobenzene degradation; map01120 Microbial metabolism in diverse environments
0.50_218.9138m/z	1.78636	0.0187554	0.031746	0.701154	0.657485	XD23LPSD3:XD23CSD3	C07101	C07101	C6H3Cl3O	M+Na	28.5	1.93	-1.71355	42.4522	\ 2,4,5-Trichlorophenol;\""	NA	NA	NA	218.914	NA	0.4969	1	map00361 Chlorocyclohexane and chlorobenzene degradation; map01100 Metabolic pathways; map01120 Microbial metabolism in diverse environments
0.50_218.9138m/z	1.89624	0.101896	0.0952381	0.952184	0.836063	XD23LPSD7:XD23CSD7	C07098	C07098	C6H3Cl3O	M+Na	28.5	1.93	-1.71355	42.4522	\ 2,4,6-Trichlorophenol;\""	NA	NA	NA	218.914	NA	0.4969	1	map00361 Chlorocyclohexane and chlorobenzene degradation; map01120 Microbial metabolism in diverse environments
0.50_218.9138m/z	1.89624	0.101896	0.0952381	0.952184	0.836063	XD23LPSD7:XD23CSD7	C07101	C07101	C6H3Cl3O	M+Na	28.5	1.93	-1.71355	42.4522	\ 2,4,5-Trichlorophenol;\""	NA	NA	NA	218.914	NA	0.4969	1	map00361 Chlorocyclohexane and chlorobenzene degradation; map01100 Metabolic pathways; map01120 Microbial metabolism in diverse environments
0.50_218.9138m/z	1.78384	0.000899133	0.00793651	0.120367	0.240359	XD23LPRD3:XD23CRD3	C07098	C07098	C6H3Cl3O	M+Na	28.5	1.93	-1.71355	42.4522	\ 2,4,6-Trichlorophenol;\""	NA	NA	NA	218.914	NA	0.4969	1	map00361 Chlorocyclohexane and chlorobenzene degradation; map01120 Microbial metabolism in diverse environments
0.50_218.9138m/z	1.78384	0.000899133	0.00793651	0.120367	0.240359	XD23LPRD3:XD23CRD3	C07101	C07101	C6H3Cl3O	M+Na	28.5	1.93	-1.71355	42.4522	\ 2,4,5-Trichlorophenol;\""	NA	NA	NA	218.914	NA	0.4969	1	map00361 Chlorocyclohexane and chlorobenzene degradation; map01100 Metabolic pathways; map01120 Microbial metabolism in diverse environments
0.50_218.9138m/z	1.18991	0.194534	0.420635	0.998826	0.983925	XD23LPRD7:XD23CRD7	C07098	C07098	C6H3Cl3O	M+Na	28.5	1.93	-1.71355	42.4522	\ 2,4,6-Trichlorophenol;\""	NA	NA	NA	218.914	NA	0.4969	1	map00361 Chlorocyclohexane and chlorobenzene degradation; map01120 Microbial metabolism in diverse environments
0.50_218.9138m/z	1.18991	0.194534	0.420635	0.998826	0.983925	XD23LPRD7:XD23CRD7	C07101	C07101	C6H3Cl3O	M+Na	28.5	1.93	-1.71355	42.4522	\ 2,4,5-Trichlorophenol;\""	NA	NA	NA	218.914	NA	0.4969	1	map00361 Chlorocyclohexane and chlorobenzene degradation; map01100 Metabolic pathways; map01120 Microbial metabolism in diverse environments
0.50_260.9269m/z	1.04822	0.759877	0.690476	0.820454	0.765658	XD20LPSD3:XD20CSD3	C19114	C19114	C8H5Cl3O2	M+Na	31.8	26.2	9.05335	42.7823	Chlorfenac;	NA	NA	NA	260.927	NA	0.4969	1	NULL
0.50_260.9269m/z	1.67018	0.0922644	0.150794	0.433079	0.412095	XD20LPSD7:XD20CSD7	C19114	C19114	C8H5Cl3O2	M+Na	31.8	26.2	9.05335	42.7823	Chlorfenac;	NA	NA	NA	260.927	NA	0.4969	1	NULL
0.50_260.9269m/z	1.42167	0.0910542	0.0952381	0.196913	0.197245	XD20LPRD3:XD20CRD3	C19114	C19114	C8H5Cl3O2	M+Na	31.8	26.2	9.05335	42.7823	Chlorfenac;	NA	NA	NA	260.927	NA	0.4969	1	NULL
0.50_260.9269m/z	0.843977	0.477998	0.547619	0.926814	0.931214	XD20LPRD7:XD20CRD7	C19114	C19114	C8H5Cl3O2	M+Na	31.8	26.2	9.05335	42.7823	Chlorfenac;	NA	NA	NA	260.927	NA	0.4969	1	NULL
0.50_260.9269m/z	2.00908	0.0242438	0.0555556	0.743798	0.702765	XD23LPSD3:XD23CSD3	C19114	C19114	C8H5Cl3O2	M+Na	31.8	26.2	9.05335	42.7823	Chlorfenac;	NA	NA	NA	260.927	NA	0.4969	1	NULL
0.50_260.9269m/z	2.08745	0.0596119	0.0555556	0.929486	0.809411	XD23LPSD7:XD23CSD7	C19114	C19114	C8H5Cl3O2	M+Na	31.8	26.2	9.05335	42.7823	Chlorfenac;	NA	NA	NA	260.927	NA	0.4969	1	NULL
0.50_260.9269m/z	1.44884	0.0107473	0.015873	0.315204	0.298006	XD23LPRD3:XD23CRD3	C19114	C19114	C8H5Cl3O2	M+Na	31.8	26.2	9.05335	42.7823	Chlorfenac;	NA	NA	NA	260.927	NA	0.4969	1	NULL
0.50_260.9269m/z	1.34022	0.0122297	0.015873	0.585315	0.503846	XD23LPRD7:XD23CRD7	C19114	C19114	C8H5Cl3O2	M+Na	31.8	26.2	9.05335	42.7823	Chlorfenac;	NA	NA	NA	260.927	NA	0.4969	1	NULL
0.50_351.8934n	0.942479	0.680256	0.84127	0.756413	0.885966	XD20LPSD3:XD20CSD3	C17107	C17107	C10H13BrCl4	M+NH4, M+K, M+Na	25.2	13.7	-6.01851	19.0492	Violacene;	NA	NA	NA	369.927	351.893	0.4969	1	NULL
0.50_351.8934n	1.58528	0.0998903	0.150794	0.439705	0.412095	XD20LPSD7:XD20CSD7	C17107	C17107	C10H13BrCl4	M+NH4, M+K, M+Na	25.2	13.7	-6.01851	19.0492	Violacene;	NA	NA	NA	369.927	351.893	0.4969	1	NULL
0.50_351.8934n	1.26149	0.19613	0.309524	0.321272	0.4361	XD20LPRD3:XD20CRD3	C17107	C17107	C10H13BrCl4	M+NH4, M+K, M+Na	25.2	13.7	-6.01851	19.0492	Violacene;	NA	NA	NA	369.927	351.893	0.4969	1	NULL
0.50_351.8934n	0.897229	0.70998	0.547619	0.974507	0.931214	XD20LPRD7:XD20CRD7	C17107	C17107	C10H13BrCl4	M+NH4, M+K, M+Na	25.2	13.7	-6.01851	19.0492	Violacene;	NA	NA	NA	369.927	351.893	0.4969	1	NULL
0.50_351.8934n	1.49796	0.00908285	0.015873	0.645719	0.57724	XD23LPSD3:XD23CSD3	C17107	C17107	C10H13BrCl4	M+NH4, M+K, M+Na	25.2	13.7	-6.01851	19.0492	Violacene;	NA	NA	NA	369.927	351.893	0.4969	1	NULL
0.50_351.8934n	1.59685	0.148549	0.150794	0.952184	0.836063	XD23LPSD7:XD23CSD7	C17107	C17107	C10H13BrCl4	M+NH4, M+K, M+Na	25.2	13.7	-6.01851	19.0492	Violacene;	NA	NA	NA	369.927	351.893	0.4969	1	NULL
0.50_351.8934n	1.51755	0.00511593	0.00793651	0.244849	0.240359	XD23LPRD3:XD23CRD3	C17107	C17107	C10H13BrCl4	M+NH4, M+K, M+Na	25.2	13.7	-6.01851	19.0492	Violacene;	NA	NA	NA	369.927	351.893	0.4969	1	NULL
0.50_351.8934n	1.04504	0.624475	0.84127	0.998826	0.98966	XD23LPRD7:XD23CRD7	C17107	C17107	C10H13BrCl4	M+NH4, M+K, M+Na	25.2	13.7	-6.01851	19.0492	Violacene;	NA	NA	NA	369.927	351.893	0.4969	1	NULL
0.50_359.8560m/z	1.81941	0.395849	0.690476	0.504896	0.765658	XD20LPSD3:XD20CSD3	C14520	C14520	C7H7Cl3NO3PS	M+K	26.4	0	-6.55533	39.2911	Chlorpyrifos-methyl; Chloropyriphos-methyl;	NA	NA	NA	359.856	NA	0.4969	1	NULL
0.50_359.8560m/z	1.29698	0.611109	1	0.795617	1	XD20LPSD7:XD20CSD7	C14520	C14520	C7H7Cl3NO3PS	M+K	26.4	0	-6.55533	39.2911	Chlorpyrifos-methyl; Chloropyriphos-methyl;	NA	NA	NA	359.856	NA	0.4969	1	NULL
0.50_359.8560m/z	3.22335	0.0162514	0.031746	0.113583	0.12018	XD20LPRD3:XD20CRD3	C14520	C14520	C7H7Cl3NO3PS	M+K	26.4	0	-6.55533	39.2911	Chlorpyrifos-methyl; Chloropyriphos-methyl;	NA	NA	NA	359.856	NA	0.4969	1	NULL
0.50_359.8560m/z	0.824824	0.622194	0.690476	0.963872	0.964891	XD20LPRD7:XD20CRD7	C14520	C14520	C7H7Cl3NO3PS	M+K	26.4	0	-6.55533	39.2911	Chlorpyrifos-methyl; Chloropyriphos-methyl;	NA	NA	NA	359.856	NA	0.4969	1	NULL
0.50_359.8560m/z	1.09705	0.929961	0.84127	0.999933	0.953474	XD23LPSD3:XD23CSD3	C14520	C14520	C7H7Cl3NO3PS	M+K	26.4	0	-6.55533	39.2911	Chlorpyrifos-methyl; Chloropyriphos-methyl;	NA	NA	NA	359.856	NA	0.4969	1	NULL
0.50_359.8560m/z	3.81965	0.167396	0.309524	0.952184	0.890676	XD23LPSD7:XD23CSD7	C14520	C14520	C7H7Cl3NO3PS	M+K	26.4	0	-6.55533	39.2911	Chlorpyrifos-methyl; Chloropyriphos-methyl;	NA	NA	NA	359.856	NA	0.4969	1	NULL
0.50_359.8560m/z	2.63096	0.0273738	0.031746	0.413832	0.380829	XD23LPRD3:XD23CRD3	C14520	C14520	C7H7Cl3NO3PS	M+K	26.4	0	-6.55533	39.2911	Chlorpyrifos-methyl; Chloropyriphos-methyl;	NA	NA	NA	359.856	NA	0.4969	1	NULL
0.50_359.8560m/z	1.62052	0.191147	0.150794	0.998826	0.983925	XD23LPRD7:XD23CRD7	C14520	C14520	C7H7Cl3NO3PS	M+K	26.4	0	-6.55533	39.2911	Chlorpyrifos-methyl; Chloropyriphos-methyl;	NA	NA	NA	359.856	NA	0.4969	1	NULL
0.50_435.8688n	1.2614	0.243442	0.222222	0.354882	0.329587	XD20LPSD3:XD20CSD3	C11744	C11744	C12H12As2Cl2N2O2	M+Na, M+K	31.7	0	-4.44206	63.8052	Salvarsan; Arsphenamine;	NA	NA	NA	458.858	435.869	0.4969	1	NULL
0.50_435.8688n	1.97255	0.0319514	0.031746	0.313349	0.213419	XD20LPSD7:XD20CSD7	C11744	C11744	C12H12As2Cl2N2O2	M+Na, M+K	31.7	0	-4.44206	63.8052	Salvarsan; Arsphenamine;	NA	NA	NA	458.858	435.869	0.4969	1	NULL
0.50_435.8688n	1.56538	0.0948742	0.0555556	0.201229	0.148787	XD20LPRD3:XD20CRD3	C11744	C11744	C12H12As2Cl2N2O2	M+Na, M+K	31.7	0	-4.44206	63.8052	Salvarsan; Arsphenamine;	NA	NA	NA	458.858	435.869	0.4969	1	NULL
0.50_435.8688n	0.88849	0.937829	0.84127	0.994539	0.988653	XD20LPRD7:XD20CRD7	C11744	C11744	C12H12As2Cl2N2O2	M+Na, M+K	31.7	0	-4.44206	63.8052	Salvarsan; Arsphenamine;	NA	NA	NA	458.858	435.869	0.4969	1	NULL
0.50_435.8688n	2.2581	0.0112845	0.00793651	0.646946	0.523639	XD23LPSD3:XD23CSD3	C11744	C11744	C12H12As2Cl2N2O2	M+Na, M+K	31.7	0	-4.44206	63.8052	Salvarsan; Arsphenamine;	NA	NA	NA	458.858	435.869	0.4969	1	NULL
0.50_435.8688n	2.42606	0.0484304	0.0952381	0.928436	0.836063	XD23LPSD7:XD23CSD7	C11744	C11744	C12H12As2Cl2N2O2	M+Na, M+K	31.7	0	-4.44206	63.8052	Salvarsan; Arsphenamine;	NA	NA	NA	458.858	435.869	0.4969	1	NULL
0.50_435.8688n	2.01379	0.000259258	0.00793651	0.0772505	0.240359	XD23LPRD3:XD23CRD3	C11744	C11744	C12H12As2Cl2N2O2	M+Na, M+K	31.7	0	-4.44206	63.8052	Salvarsan; Arsphenamine;	NA	NA	NA	458.858	435.869	0.4969	1	NULL
0.50_435.8688n	1.21962	0.177793	0.222222	0.998826	0.983925	XD23LPRD7:XD23CRD7	C11744	C11744	C12H12As2Cl2N2O2	M+Na, M+K	31.7	0	-4.44206	63.8052	Salvarsan; Arsphenamine;	NA	NA	NA	458.858	435.869	0.4969	1	NULL
0.50_440.4040n	1.1522	0.690639	0.690476	0.765054	0.765658	XD20LPSD3:XD20CSD3	C08830	C08830	C31H52O	M+Na, M+K	32.6	0	4.96149	68.5974	\ 24-Methylenecycloartanol; 9,19-Cyclolanostan-3-o1, 24-methylene-, (3beta)-;\""	NA	NA	NA	463.393	440.404	0.4969	1	map00100 Steroid biosynthesis; map01100 Metabolic pathways; map01110 Biosynthesis of secondary metabolites
0.50_440.4040n	1.1522	0.690639	0.690476	0.765054	0.765658	XD20LPSD3:XD20CSD3	C11513	C11513	C31H52O	M+Na, M+K	32.6	0	4.96149	68.5974	(24R)-24-Methylcycloarta-25-en-3-beta-ol;	NA	NA	NA	463.393	440.404	0.4969	1	NULL
0.50_440.4040n	1.1522	0.690639	0.690476	0.765054	0.765658	XD20LPSD3:XD20CSD3	C16916	C16916	C31H52O	M+Na, M+K	32.6	0	4.96149	68.5974	Arundoin;	NA	NA	NA	463.393	440.404	0.4969	1	NULL
0.50_440.4040n	1.1522	0.690639	0.690476	0.765054	0.765658	XD20LPSD3:XD20CSD3	C17534	C17534	C31H52O	M+Na, M+K	32.6	0	4.96149	68.5974	Cylindrin;	NA	NA	NA	463.393	440.404	0.4969	1	NULL
0.50_440.4040n	2.36176	0.0177141	0.00793651	0.293575	0.135507	XD20LPSD7:XD20CSD7	C08830	C08830	C31H52O	M+Na, M+K	32.6	0	4.96149	68.5974	\ 24-Methylenecycloartanol; 9,19-Cyclolanostan-3-o1, 24-methylene-, (3beta)-;\""	NA	NA	NA	463.393	440.404	0.4969	1	map00100 Steroid biosynthesis; map01100 Metabolic pathways; map01110 Biosynthesis of secondary metabolites
0.50_440.4040n	2.36176	0.0177141	0.00793651	0.293575	0.135507	XD20LPSD7:XD20CSD7	C11513	C11513	C31H52O	M+Na, M+K	32.6	0	4.96149	68.5974	(24R)-24-Methylcycloarta-25-en-3-beta-ol;	NA	NA	NA	463.393	440.404	0.4969	1	NULL
0.50_440.4040n	2.36176	0.0177141	0.00793651	0.293575	0.135507	XD20LPSD7:XD20CSD7	C16916	C16916	C31H52O	M+Na, M+K	32.6	0	4.96149	68.5974	Arundoin;	NA	NA	NA	463.393	440.404	0.4969	1	NULL
0.50_440.4040n	2.36176	0.0177141	0.00793651	0.293575	0.135507	XD20LPSD7:XD20CSD7	C17534	C17534	C31H52O	M+Na, M+K	32.6	0	4.96149	68.5974	Cylindrin;	NA	NA	NA	463.393	440.404	0.4969	1	NULL
0.50_440.4040n	1.97414	0.047484	0.031746	0.145996	0.12018	XD20LPRD3:XD20CRD3	C08830	C08830	C31H52O	M+Na, M+K	32.6	0	4.96149	68.5974	\ 24-Methylenecycloartanol; 9,19-Cyclolanostan-3-o1, 24-methylene-, (3beta)-;\""	NA	NA	NA	463.393	440.404	0.4969	1	map00100 Steroid biosynthesis; map01100 Metabolic pathways; map01110 Biosynthesis of secondary metabolites
0.50_440.4040n	1.97414	0.047484	0.031746	0.145996	0.12018	XD20LPRD3:XD20CRD3	C11513	C11513	C31H52O	M+Na, M+K	32.6	0	4.96149	68.5974	(24R)-24-Methylcycloarta-25-en-3-beta-ol;	NA	NA	NA	463.393	440.404	0.4969	1	NULL
0.50_440.4040n	1.97414	0.047484	0.031746	0.145996	0.12018	XD20LPRD3:XD20CRD3	C16916	C16916	C31H52O	M+Na, M+K	32.6	0	4.96149	68.5974	Arundoin;	NA	NA	NA	463.393	440.404	0.4969	1	NULL
0.50_440.4040n	1.97414	0.047484	0.031746	0.145996	0.12018	XD20LPRD3:XD20CRD3	C17534	C17534	C31H52O	M+Na, M+K	32.6	0	4.96149	68.5974	Cylindrin;	NA	NA	NA	463.393	440.404	0.4969	1	NULL
0.50_440.4040n	1.20677	0.42298	0.222222	0.917583	0.803078	XD20LPRD7:XD20CRD7	C08830	C08830	C31H52O	M+Na, M+K	32.6	0	4.96149	68.5974	\ 24-Methylenecycloartanol; 9,19-Cyclolanostan-3-o1, 24-methylene-, (3beta)-;\""	NA	NA	NA	463.393	440.404	0.4969	1	map00100 Steroid biosynthesis; map01100 Metabolic pathways; map01110 Biosynthesis of secondary metabolites
0.50_440.4040n	1.20677	0.42298	0.222222	0.917583	0.803078	XD20LPRD7:XD20CRD7	C11513	C11513	C31H52O	M+Na, M+K	32.6	0	4.96149	68.5974	(24R)-24-Methylcycloarta-25-en-3-beta-ol;	NA	NA	NA	463.393	440.404	0.4969	1	NULL
0.50_440.4040n	1.20677	0.42298	0.222222	0.917583	0.803078	XD20LPRD7:XD20CRD7	C16916	C16916	C31H52O	M+Na, M+K	32.6	0	4.96149	68.5974	Arundoin;	NA	NA	NA	463.393	440.404	0.4969	1	NULL
0.50_440.4040n	1.20677	0.42298	0.222222	0.917583	0.803078	XD20LPRD7:XD20CRD7	C17534	C17534	C31H52O	M+Na, M+K	32.6	0	4.96149	68.5974	Cylindrin;	NA	NA	NA	463.393	440.404	0.4969	1	NULL
0.50_440.4040n	2.69501	0.013446	0.031746	0.646946	0.657485	XD23LPSD3:XD23CSD3	C08830	C08830	C31H52O	M+Na, M+K	32.6	0	4.96149	68.5974	\ 24-Methylenecycloartanol; 9,19-Cyclolanostan-3-o1, 24-methylene-, (3beta)-;\""	NA	NA	NA	463.393	440.404	0.4969	1	map00100 Steroid biosynthesis; map01100 Metabolic pathways; map01110 Biosynthesis of secondary metabolites
0.50_440.4040n	2.69501	0.013446	0.031746	0.646946	0.657485	XD23LPSD3:XD23CSD3	C11513	C11513	C31H52O	M+Na, M+K	32.6	0	4.96149	68.5974	(24R)-24-Methylcycloarta-25-en-3-beta-ol;	NA	NA	NA	463.393	440.404	0.4969	1	NULL
0.50_440.4040n	2.69501	0.013446	0.031746	0.646946	0.657485	XD23LPSD3:XD23CSD3	C16916	C16916	C31H52O	M+Na, M+K	32.6	0	4.96149	68.5974	Arundoin;	NA	NA	NA	463.393	440.404	0.4969	1	NULL
0.50_440.4040n	2.69501	0.013446	0.031746	0.646946	0.657485	XD23LPSD3:XD23CSD3	C17534	C17534	C31H52O	M+Na, M+K	32.6	0	4.96149	68.5974	Cylindrin;	NA	NA	NA	463.393	440.404	0.4969	1	NULL
0.50_440.4040n	2.08722	0.091684	0.150794	0.952184	0.836063	XD23LPSD7:XD23CSD7	C08830	C08830	C31H52O	M+Na, M+K	32.6	0	4.96149	68.5974	\ 24-Methylenecycloartanol; 9,19-Cyclolanostan-3-o1, 24-methylene-, (3beta)-;\""	NA	NA	NA	463.393	440.404	0.4969	1	map00100 Steroid biosynthesis; map01100 Metabolic pathways; map01110 Biosynthesis of secondary metabolites
0.50_440.4040n	2.08722	0.091684	0.150794	0.952184	0.836063	XD23LPSD7:XD23CSD7	C11513	C11513	C31H52O	M+Na, M+K	32.6	0	4.96149	68.5974	(24R)-24-Methylcycloarta-25-en-3-beta-ol;	NA	NA	NA	463.393	440.404	0.4969	1	NULL
0.50_440.4040n	2.08722	0.091684	0.150794	0.952184	0.836063	XD23LPSD7:XD23CSD7	C16916	C16916	C31H52O	M+Na, M+K	32.6	0	4.96149	68.5974	Arundoin;	NA	NA	NA	463.393	440.404	0.4969	1	NULL
0.50_440.4040n	2.08722	0.091684	0.150794	0.952184	0.836063	XD23LPSD7:XD23CSD7	C17534	C17534	C31H52O	M+Na, M+K	32.6	0	4.96149	68.5974	Cylindrin;	NA	NA	NA	463.393	440.404	0.4969	1	NULL
0.50_440.4040n	2.79432	0.00425888	0.00793651	0.230054	0.240359	XD23LPRD3:XD23CRD3	C08830	C08830	C31H52O	M+Na, M+K	32.6	0	4.96149	68.5974	\ 24-Methylenecycloartanol; 9,19-Cyclolanostan-3-o1, 24-methylene-, (3beta)-;\""	NA	NA	NA	463.393	440.404	0.4969	1	map00100 Steroid biosynthesis; map01100 Metabolic pathways; map01110 Biosynthesis of secondary metabolites
0.50_440.4040n	2.79432	0.00425888	0.00793651	0.230054	0.240359	XD23LPRD3:XD23CRD3	C11513	C11513	C31H52O	M+Na, M+K	32.6	0	4.96149	68.5974	(24R)-24-Methylcycloarta-25-en-3-beta-ol;	NA	NA	NA	463.393	440.404	0.4969	1	NULL
0.50_440.4040n	2.79432	0.00425888	0.00793651	0.230054	0.240359	XD23LPRD3:XD23CRD3	C16916	C16916	C31H52O	M+Na, M+K	32.6	0	4.96149	68.5974	Arundoin;	NA	NA	NA	463.393	440.404	0.4969	1	NULL
0.50_440.4040n	2.79432	0.00425888	0.00793651	0.230054	0.240359	XD23LPRD3:XD23CRD3	C17534	C17534	C31H52O	M+Na, M+K	32.6	0	4.96149	68.5974	Cylindrin;	NA	NA	NA	463.393	440.404	0.4969	1	NULL
0.50_440.4040n	1.6051	0.0463353	0.015873	0.910636	0.503846	XD23LPRD7:XD23CRD7	C08830	C08830	C31H52O	M+Na, M+K	32.6	0	4.96149	68.5974	\ 24-Methylenecycloartanol; 9,19-Cyclolanostan-3-o1, 24-methylene-, (3beta)-;\""	NA	NA	NA	463.393	440.404	0.4969	1	map00100 Steroid biosynthesis; map01100 Metabolic pathways; map01110 Biosynthesis of secondary metabolites
0.50_440.4040n	1.6051	0.0463353	0.015873	0.910636	0.503846	XD23LPRD7:XD23CRD7	C11513	C11513	C31H52O	M+Na, M+K	32.6	0	4.96149	68.5974	(24R)-24-Methylcycloarta-25-en-3-beta-ol;	NA	NA	NA	463.393	440.404	0.4969	1	NULL
0.50_440.4040n	1.6051	0.0463353	0.015873	0.910636	0.503846	XD23LPRD7:XD23CRD7	C16916	C16916	C31H52O	M+Na, M+K	32.6	0	4.96149	68.5974	Arundoin;	NA	NA	NA	463.393	440.404	0.4969	1	NULL
0.50_440.4040n	1.6051	0.0463353	0.015873	0.910636	0.503846	XD23LPRD7:XD23CRD7	C17534	C17534	C31H52O	M+Na, M+K	32.6	0	4.96149	68.5974	Cylindrin;	NA	NA	NA	463.393	440.404	0.4969	1	NULL
0.50_557.3759m/z	0.994142	0.861071	1	0.89964	1	XD20LPSD3:XD20CSD3	C05801	C05801	C36H54O2	M+K	34.5	0	0.603364	72.9976	2-Hexaprenyl-6-hydroxyphenol; 3-Hexaprenylcatechol;	NA	NA	NA	557.376	NA	0.4969	1	NULL
0.50_557.3759m/z	1.76383	0.0646473	0.0952381	0.391869	0.341107	XD20LPSD7:XD20CSD7	C05801	C05801	C36H54O2	M+K	34.5	0	0.603364	72.9976	2-Hexaprenyl-6-hydroxyphenol; 3-Hexaprenylcatechol;	NA	NA	NA	557.376	NA	0.4969	1	NULL
0.50_557.3759m/z	1.09872	0.590806	0.84127	0.712903	0.891966	XD20LPRD3:XD20CRD3	C05801	C05801	C36H54O2	M+K	34.5	0	0.603364	72.9976	2-Hexaprenyl-6-hydroxyphenol; 3-Hexaprenylcatechol;	NA	NA	NA	557.376	NA	0.4969	1	NULL
0.50_557.3759m/z	1.09814	0.54715	0.84127	0.944501	0.988653	XD20LPRD7:XD20CRD7	C05801	C05801	C36H54O2	M+K	34.5	0	0.603364	72.9976	2-Hexaprenyl-6-hydroxyphenol; 3-Hexaprenylcatechol;	NA	NA	NA	557.376	NA	0.4969	1	NULL
0.50_557.3759m/z	1.43769	0.0865863	0.0555556	0.83226	0.702765	XD23LPSD3:XD23CSD3	C05801	C05801	C36H54O2	M+K	34.5	0	0.603364	72.9976	2-Hexaprenyl-6-hydroxyphenol; 3-Hexaprenylcatechol;	NA	NA	NA	557.376	NA	0.4969	1	NULL
0.50_557.3759m/z	0.953149	0.938164	1	0.997758	1	XD23LPSD7:XD23CSD7	C05801	C05801	C36H54O2	M+K	34.5	0	0.603364	72.9976	2-Hexaprenyl-6-hydroxyphenol; 3-Hexaprenylcatechol;	NA	NA	NA	557.376	NA	0.4969	1	NULL
0.50_557.3759m/z	1.98929	0.0278847	0.031746	0.416435	0.380829	XD23LPRD3:XD23CRD3	C05801	C05801	C36H54O2	M+K	34.5	0	0.603364	72.9976	2-Hexaprenyl-6-hydroxyphenol; 3-Hexaprenylcatechol;	NA	NA	NA	557.376	NA	0.4969	1	NULL
0.50_557.3759m/z	1.02772	0.747687	1	0.998826	1	XD23LPRD7:XD23CRD7	C05801	C05801	C36H54O2	M+K	34.5	0	0.603364	72.9976	2-Hexaprenyl-6-hydroxyphenol; 3-Hexaprenylcatechol;	NA	NA	NA	557.376	NA	0.4969	1	NULL
0.50_564.3764m/z	0.452297	0.0353032	0.0555556	0.101398	0.123209	XD20LPSD3:XD20CSD3	C06630	C06630	C28H50O10	M+NH4	33.4	0	3.93268	71.8092	\ 3-O-alpha-Mycarosylerythronolide B; 3-alpha-L-Mycarosylerythronolide B; 4-(4,5-Dihydroxy-4,6-dimethyl-tetrahydro-pyran-2-yloxy)-14-ethyl-6,7,12-trihydroxy-3,5,7,9,11,13-hexamethyl-oxacyclotetradecane-2,10-dione;\""	NA	NA	NA	564.376	NA	0.4969	1	\ map00522 Biosynthesis of 12-, 14- and 16-membered macrolides; map01130 Biosynthesis of antibiotics\""
0.50_564.3764m/z	1.23847	0.448824	1	0.690964	1	XD20LPSD7:XD20CSD7	C06630	C06630	C28H50O10	M+NH4	33.4	0	3.93268	71.8092	\ 3-O-alpha-Mycarosylerythronolide B; 3-alpha-L-Mycarosylerythronolide B; 4-(4,5-Dihydroxy-4,6-dimethyl-tetrahydro-pyran-2-yloxy)-14-ethyl-6,7,12-trihydroxy-3,5,7,9,11,13-hexamethyl-oxacyclotetradecane-2,10-dione;\""	NA	NA	NA	564.376	NA	0.4969	1	\ map00522 Biosynthesis of 12-, 14- and 16-membered macrolides; map01130 Biosynthesis of antibiotics\""
0.50_564.3764m/z	0.860667	0.985749	0.690476	0.990428	0.779698	XD20LPRD3:XD20CRD3	C06630	C06630	C28H50O10	M+NH4	33.4	0	3.93268	71.8092	\ 3-O-alpha-Mycarosylerythronolide B; 3-alpha-L-Mycarosylerythronolide B; 4-(4,5-Dihydroxy-4,6-dimethyl-tetrahydro-pyran-2-yloxy)-14-ethyl-6,7,12-trihydroxy-3,5,7,9,11,13-hexamethyl-oxacyclotetradecane-2,10-dione;\""	NA	NA	NA	564.376	NA	0.4969	1	\ map00522 Biosynthesis of 12-, 14- and 16-membered macrolides; map01130 Biosynthesis of antibiotics\""
0.50_564.3764m/z	0.711427	0.521405	0.690476	0.939719	0.964891	XD20LPRD7:XD20CRD7	C06630	C06630	C28H50O10	M+NH4	33.4	0	3.93268	71.8092	\ 3-O-alpha-Mycarosylerythronolide B; 3-alpha-L-Mycarosylerythronolide B; 4-(4,5-Dihydroxy-4,6-dimethyl-tetrahydro-pyran-2-yloxy)-14-ethyl-6,7,12-trihydroxy-3,5,7,9,11,13-hexamethyl-oxacyclotetradecane-2,10-dione;\""	NA	NA	NA	564.376	NA	0.4969	1	\ map00522 Biosynthesis of 12-, 14- and 16-membered macrolides; map01130 Biosynthesis of antibiotics\""
0.50_564.3764m/z	0.640549	0.215845	0.309524	0.919222	0.75318	XD23LPSD3:XD23CSD3	C06630	C06630	C28H50O10	M+NH4	33.4	0	3.93268	71.8092	\ 3-O-alpha-Mycarosylerythronolide B; 3-alpha-L-Mycarosylerythronolide B; 4-(4,5-Dihydroxy-4,6-dimethyl-tetrahydro-pyran-2-yloxy)-14-ethyl-6,7,12-trihydroxy-3,5,7,9,11,13-hexamethyl-oxacyclotetradecane-2,10-dione;\""	NA	NA	NA	564.376	NA	0.4969	1	\ map00522 Biosynthesis of 12-, 14- and 16-membered macrolides; map01130 Biosynthesis of antibiotics\""
0.50_564.3764m/z	1.41785	0.924517	0.84127	0.997135	0.974396	XD23LPSD7:XD23CSD7	C06630	C06630	C28H50O10	M+NH4	33.4	0	3.93268	71.8092	\ 3-O-alpha-Mycarosylerythronolide B; 3-alpha-L-Mycarosylerythronolide B; 4-(4,5-Dihydroxy-4,6-dimethyl-tetrahydro-pyran-2-yloxy)-14-ethyl-6,7,12-trihydroxy-3,5,7,9,11,13-hexamethyl-oxacyclotetradecane-2,10-dione;\""	NA	NA	NA	564.376	NA	0.4969	1	\ map00522 Biosynthesis of 12-, 14- and 16-membered macrolides; map01130 Biosynthesis of antibiotics\""
0.50_564.3764m/z	1.58074	0.941884	0.84127	0.994588	0.992441	XD23LPRD3:XD23CRD3	C06630	C06630	C28H50O10	M+NH4	33.4	0	3.93268	71.8092	\ 3-O-alpha-Mycarosylerythronolide B; 3-alpha-L-Mycarosylerythronolide B; 4-(4,5-Dihydroxy-4,6-dimethyl-tetrahydro-pyran-2-yloxy)-14-ethyl-6,7,12-trihydroxy-3,5,7,9,11,13-hexamethyl-oxacyclotetradecane-2,10-dione;\""	NA	NA	NA	564.376	NA	0.4969	1	\ map00522 Biosynthesis of 12-, 14- and 16-membered macrolides; map01130 Biosynthesis of antibiotics\""
0.50_564.3764m/z	0.789622	0.3739	0.690476	0.998826	0.987448	XD23LPRD7:XD23CRD7	C06630	C06630	C28H50O10	M+NH4	33.4	0	3.93268	71.8092	\ 3-O-alpha-Mycarosylerythronolide B; 3-alpha-L-Mycarosylerythronolide B; 4-(4,5-Dihydroxy-4,6-dimethyl-tetrahydro-pyran-2-yloxy)-14-ethyl-6,7,12-trihydroxy-3,5,7,9,11,13-hexamethyl-oxacyclotetradecane-2,10-dione;\""	NA	NA	NA	564.376	NA	0.4969	1	\ map00522 Biosynthesis of 12-, 14- and 16-membered macrolides; map01130 Biosynthesis of antibiotics\""
0.50_565.3625m/z	1.02353	0.586598	0.547619	0.677809	0.64225	XD20LPSD3:XD20CSD3	C12066	C12066	C31H52N2O5S	M+H	35.9	0	-7.98052	88.582	Valnemulin;	NA	NA	NA	565.362	NA	0.4969	1	NULL
0.50_565.3625m/z	1.95963	0.0620421	0.0952381	0.38917	0.341107	XD20LPSD7:XD20CSD7	C12066	C12066	C31H52N2O5S	M+H	35.9	0	-7.98052	88.582	Valnemulin;	NA	NA	NA	565.362	NA	0.4969	1	NULL
0.50_565.3625m/z	1.32794	0.496477	0.420635	0.632372	0.544938	XD20LPRD3:XD20CRD3	C12066	C12066	C31H52N2O5S	M+H	35.9	0	-7.98052	88.582	Valnemulin;	NA	NA	NA	565.362	NA	0.4969	1	NULL
0.50_565.3625m/z	0.830634	0.758102	0.84127	0.975708	0.988653	XD20LPRD7:XD20CRD7	C12066	C12066	C31H52N2O5S	M+H	35.9	0	-7.98052	88.582	Valnemulin;	NA	NA	NA	565.362	NA	0.4969	1	NULL
0.50_565.3625m/z	2.47735	0.0109752	0.031746	0.645719	0.657485	XD23LPSD3:XD23CSD3	C12066	C12066	C31H52N2O5S	M+H	35.9	0	-7.98052	88.582	Valnemulin;	NA	NA	NA	565.362	NA	0.4969	1	NULL
0.50_565.3625m/z	1.89405	0.170831	0.222222	0.952184	0.860296	XD23LPSD7:XD23CSD7	C12066	C12066	C31H52N2O5S	M+H	35.9	0	-7.98052	88.582	Valnemulin;	NA	NA	NA	565.362	NA	0.4969	1	NULL
0.50_565.3625m/z	2.25612	0.00410739	0.00793651	0.223176	0.240359	XD23LPRD3:XD23CRD3	C12066	C12066	C31H52N2O5S	M+H	35.9	0	-7.98052	88.582	Valnemulin;	NA	NA	NA	565.362	NA	0.4969	1	NULL
0.50_565.3625m/z	1.2754	0.236828	0.309524	0.998826	0.983925	XD23LPRD7:XD23CRD7	C12066	C12066	C31H52N2O5S	M+H	35.9	0	-7.98052	88.582	Valnemulin;	NA	NA	NA	565.362	NA	0.4969	1	NULL
0.50_665.3430m/z	1.59615	0.536482	1	0.635074	1	XD20LPSD3:XD20CSD3	C08699	C08699	C37H50N2O10	M+H-H2O	36	0	-0.445723	80.4063	Methyllycaconitine;	NA	NA	NA	665.343	NA	0.4969	1	NULL
0.50_665.3430m/z	1.57707	0.177471	0.309524	0.502612	0.571929	XD20LPSD7:XD20CSD7	C08699	C08699	C37H50N2O10	M+H-H2O	36	0	-0.445723	80.4063	Methyllycaconitine;	NA	NA	NA	665.343	NA	0.4969	1	NULL
0.50_665.3430m/z	0.902519	0.971591	1	0.981707	1	XD20LPRD3:XD20CRD3	C08699	C08699	C37H50N2O10	M+H-H2O	36	0	-0.445723	80.4063	Methyllycaconitine;	NA	NA	NA	665.343	NA	0.4969	1	NULL
0.50_665.3430m/z	0.541958	0.416592	0.690476	0.917106	0.964891	XD20LPRD7:XD20CRD7	C08699	C08699	C37H50N2O10	M+H-H2O	36	0	-0.445723	80.4063	Methyllycaconitine;	NA	NA	NA	665.343	NA	0.4969	1	NULL
0.50_665.3430m/z	1.0188	0.660695	1	0.999933	1	XD23LPSD3:XD23CSD3	C08699	C08699	C37H50N2O10	M+H-H2O	36	0	-0.445723	80.4063	Methyllycaconitine;	NA	NA	NA	665.343	NA	0.4969	1	NULL
0.50_665.3430m/z	1.4862	0.294162	0.309524	0.952184	0.890676	XD23LPSD7:XD23CSD7	C08699	C08699	C37H50N2O10	M+H-H2O	36	0	-0.445723	80.4063	Methyllycaconitine;	NA	NA	NA	665.343	NA	0.4969	1	NULL
0.50_665.3430m/z	2.30196	0.0342919	0.031746	0.442056	0.380829	XD23LPRD3:XD23CRD3	C08699	C08699	C37H50N2O10	M+H-H2O	36	0	-0.445723	80.4063	Methyllycaconitine;	NA	NA	NA	665.343	NA	0.4969	1	NULL
0.50_665.3430m/z	0.851671	0.967921	1	0.998826	1	XD23LPRD7:XD23CRD7	C08699	C08699	C37H50N2O10	M+H-H2O	36	0	-0.445723	80.4063	Methyllycaconitine;	NA	NA	NA	665.343	NA	0.4969	1	NULL
0.50_722.8278m/z	0.789929	0.0804816	0.150794	0.165319	0.247755	XD20LPSD3:XD20CSD3	C11526	C11526	C6H19O27P7	M+H-H2O	24.2	0.856	4.62103	25.4179	\ 5-PP-InsP5; 5-Diphosphoinositol pentakisphosphate; 1D-myo-Inositol 5-diphosphate pentakisphosphate; 1D-myo-Inositol 5-diphosphate 1,2,3,4,6-pentakisphosphate;\""	NA	NA	NA	722.828	NA	0.4969	1	map04070 Phosphatidylinositol signaling system
0.50_722.8278m/z	1.60763	0.0252641	0.031746	0.303635	0.213419	XD20LPSD7:XD20CSD7	C11526	C11526	C6H19O27P7	M+H-H2O	24.2	0.856	4.62103	25.4179	\ 5-PP-InsP5; 5-Diphosphoinositol pentakisphosphate; 1D-myo-Inositol 5-diphosphate pentakisphosphate; 1D-myo-Inositol 5-diphosphate 1,2,3,4,6-pentakisphosphate;\""	NA	NA	NA	722.828	NA	0.4969	1	map04070 Phosphatidylinositol signaling system
0.50_722.8278m/z	0.854842	0.474946	0.150794	0.612635	0.262412	XD20LPRD3:XD20CRD3	C11526	C11526	C6H19O27P7	M+H-H2O	24.2	0.856	4.62103	25.4179	\ 5-PP-InsP5; 5-Diphosphoinositol pentakisphosphate; 1D-myo-Inositol 5-diphosphate pentakisphosphate; 1D-myo-Inositol 5-diphosphate 1,2,3,4,6-pentakisphosphate;\""	NA	NA	NA	722.828	NA	0.4969	1	map04070 Phosphatidylinositol signaling system
0.50_722.8278m/z	0.742027	0.574488	0.547619	0.955445	0.931214	XD20LPRD7:XD20CRD7	C11526	C11526	C6H19O27P7	M+H-H2O	24.2	0.856	4.62103	25.4179	\ 5-PP-InsP5; 5-Diphosphoinositol pentakisphosphate; 1D-myo-Inositol 5-diphosphate pentakisphosphate; 1D-myo-Inositol 5-diphosphate 1,2,3,4,6-pentakisphosphate;\""	NA	NA	NA	722.828	NA	0.4969	1	map04070 Phosphatidylinositol signaling system
0.50_722.8278m/z	1.12003	0.385881	0.309524	0.973973	0.75318	XD23LPSD3:XD23CSD3	C11526	C11526	C6H19O27P7	M+H-H2O	24.2	0.856	4.62103	25.4179	\ 5-PP-InsP5; 5-Diphosphoinositol pentakisphosphate; 1D-myo-Inositol 5-diphosphate pentakisphosphate; 1D-myo-Inositol 5-diphosphate 1,2,3,4,6-pentakisphosphate;\""	NA	NA	NA	722.828	NA	0.4969	1	map04070 Phosphatidylinositol signaling system
0.50_722.8278m/z	0.981819	0.854257	1	0.988948	1	XD23LPSD7:XD23CSD7	C11526	C11526	C6H19O27P7	M+H-H2O	24.2	0.856	4.62103	25.4179	\ 5-PP-InsP5; 5-Diphosphoinositol pentakisphosphate; 1D-myo-Inositol 5-diphosphate pentakisphosphate; 1D-myo-Inositol 5-diphosphate 1,2,3,4,6-pentakisphosphate;\""	NA	NA	NA	722.828	NA	0.4969	1	map04070 Phosphatidylinositol signaling system
0.50_722.8278m/z	1.24168	0.256572	0.309524	0.841261	0.88434	XD23LPRD3:XD23CRD3	C11526	C11526	C6H19O27P7	M+H-H2O	24.2	0.856	4.62103	25.4179	\ 5-PP-InsP5; 5-Diphosphoinositol pentakisphosphate; 1D-myo-Inositol 5-diphosphate pentakisphosphate; 1D-myo-Inositol 5-diphosphate 1,2,3,4,6-pentakisphosphate;\""	NA	NA	NA	722.828	NA	0.4969	1	map04070 Phosphatidylinositol signaling system
0.50_722.8278m/z	0.880859	0.348547	0.690476	0.998826	0.987448	XD23LPRD7:XD23CRD7	C11526	C11526	C6H19O27P7	M+H-H2O	24.2	0.856	4.62103	25.4179	\ 5-PP-InsP5; 5-Diphosphoinositol pentakisphosphate; 1D-myo-Inositol 5-diphosphate pentakisphosphate; 1D-myo-Inositol 5-diphosphate 1,2,3,4,6-pentakisphosphate;\""	NA	NA	NA	722.828	NA	0.4969	1	map04070 Phosphatidylinositol signaling system
0.51_131.1313m/z	0.408583	0.223593	0.420635	0.334521	0.529852	XD20LPSD3:XD20CSD3	C01149	C01149	C7H16NO+	M+H	37.3	0	6.22754	93.6009	4-Trimethylammoniobutanal;	NA	NA	NA	131.131	NA	0.511183	1	map00310 Lysine degradation
0.51_131.1313m/z	0.773309	0.712898	0.547619	0.855644	0.767464	XD20LPSD7:XD20CSD7	C01149	C01149	C7H16NO+	M+H	37.3	0	6.22754	93.6009	4-Trimethylammoniobutanal;	NA	NA	NA	131.131	NA	0.511183	1	map00310 Lysine degradation
0.51_131.1313m/z	0.762723	0.832214	1	0.890989	1	XD20LPRD3:XD20CRD3	C01149	C01149	C7H16NO+	M+H	37.3	0	6.22754	93.6009	4-Trimethylammoniobutanal;	NA	NA	NA	131.131	NA	0.511183	1	map00310 Lysine degradation
0.51_131.1313m/z	0.712466	0.332909	0.420635	0.897571	0.896701	XD20LPRD7:XD20CRD7	C01149	C01149	C7H16NO+	M+H	37.3	0	6.22754	93.6009	4-Trimethylammoniobutanal;	NA	NA	NA	131.131	NA	0.511183	1	map00310 Lysine degradation
0.51_131.1313m/z	1.6867	0.611324	1	0.999933	1	XD23LPSD3:XD23CSD3	C01149	C01149	C7H16NO+	M+H	37.3	0	6.22754	93.6009	4-Trimethylammoniobutanal;	NA	NA	NA	131.131	NA	0.511183	1	map00310 Lysine degradation
0.51_131.1313m/z	1.324	0.391852	0.690476	0.952184	0.940004	XD23LPSD7:XD23CSD7	C01149	C01149	C7H16NO+	M+H	37.3	0	6.22754	93.6009	4-Trimethylammoniobutanal;	NA	NA	NA	131.131	NA	0.511183	1	map00310 Lysine degradation
0.51_131.1313m/z	0.563297	0.136029	0.0952381	0.687365	0.583752	XD23LPRD3:XD23CRD3	C01149	C01149	C7H16NO+	M+H	37.3	0	6.22754	93.6009	4-Trimethylammoniobutanal;	NA	NA	NA	131.131	NA	0.511183	1	map00310 Lysine degradation
0.51_131.1313m/z	1.7443	0.136493	0.222222	0.998826	0.983925	XD23LPRD7:XD23CRD7	C01149	C01149	C7H16NO+	M+H	37.3	0	6.22754	93.6009	4-Trimethylammoniobutanal;	NA	NA	NA	131.131	NA	0.511183	1	map00310 Lysine degradation
0.51_300.0455m/z	1.2892	0.60779	0.420635	0.696199	0.529852	XD20LPSD3:XD20CSD3	C18925	C18925	C12H14NO4PS	M+H	32.8	0	0.423168	64.5067	Ditalimfos;	NA	NA	NA	300.046	NA	0.511183	1	NULL
0.51_300.0455m/z	1.27799	0.605721	0.690476	0.792075	0.855409	XD20LPSD7:XD20CSD7	C18925	C18925	C12H14NO4PS	M+H	32.8	0	0.423168	64.5067	Ditalimfos;	NA	NA	NA	300.046	NA	0.511183	1	NULL
0.51_300.0455m/z	2.1414	0.936304	1	0.959361	1	XD20LPRD3:XD20CRD3	C18925	C18925	C12H14NO4PS	M+H	32.8	0	0.423168	64.5067	Ditalimfos;	NA	NA	NA	300.046	NA	0.511183	1	NULL
0.51_300.0455m/z	1.03477	0.808073	1	0.983676	1	XD20LPRD7:XD20CRD7	C18925	C18925	C12H14NO4PS	M+H	32.8	0	0.423168	64.5067	Ditalimfos;	NA	NA	NA	300.046	NA	0.511183	1	NULL
0.51_300.0455m/z	1.53634	0.14177	0.309524	0.868967	0.75318	XD23LPSD3:XD23CSD3	C18925	C18925	C12H14NO4PS	M+H	32.8	0	0.423168	64.5067	Ditalimfos;	NA	NA	NA	300.046	NA	0.511183	1	NULL
0.51_300.0455m/z	1.06402	0.884672	1	0.991376	1	XD23LPSD7:XD23CSD7	C18925	C18925	C12H14NO4PS	M+H	32.8	0	0.423168	64.5067	Ditalimfos;	NA	NA	NA	300.046	NA	0.511183	1	NULL
0.51_300.0455m/z	0.842767	0.914532	0.690476	0.993462	0.983793	XD23LPRD3:XD23CRD3	C18925	C18925	C12H14NO4PS	M+H	32.8	0	0.423168	64.5067	Ditalimfos;	NA	NA	NA	300.046	NA	0.511183	1	NULL
0.51_300.0455m/z	0.93236	0.711808	1	0.998826	1	XD23LPRD7:XD23CRD7	C18925	C18925	C12H14NO4PS	M+H	32.8	0	0.423168	64.5067	Ditalimfos;	NA	NA	NA	300.046	NA	0.511183	1	NULL
0.51_383.0071m/z	0.814893	0.710181	1	0.781362	1	XD20LPSD3:XD20CSD3	C00616	C00616	C15H10O10S	M+H	36.7	0	1.04278	84.7052	Quercetin 3-sulfate;	NA	NA	NA	383.007	NA	0.511183	1	map00944 Flavone and flavonol biosynthesis
0.51_383.0071m/z	0.77546	0.593871	0.690476	0.785337	0.855409	XD20LPSD7:XD20CSD7	C00616	C00616	C15H10O10S	M+H	36.7	0	1.04278	84.7052	Quercetin 3-sulfate;	NA	NA	NA	383.007	NA	0.511183	1	map00944 Flavone and flavonol biosynthesis
0.51_383.0071m/z	1.28105	0.722531	0.420635	0.812914	0.544938	XD20LPRD3:XD20CRD3	C00616	C00616	C15H10O10S	M+H	36.7	0	1.04278	84.7052	Quercetin 3-sulfate;	NA	NA	NA	383.007	NA	0.511183	1	map00944 Flavone and flavonol biosynthesis
0.51_383.0071m/z	0.852483	0.62257	1	0.963872	1	XD20LPRD7:XD20CRD7	C00616	C00616	C15H10O10S	M+H	36.7	0	1.04278	84.7052	Quercetin 3-sulfate;	NA	NA	NA	383.007	NA	0.511183	1	map00944 Flavone and flavonol biosynthesis
0.51_383.0071m/z	1.55601	0.134367	0.222222	0.860133	0.726865	XD23LPSD3:XD23CSD3	C00616	C00616	C15H10O10S	M+H	36.7	0	1.04278	84.7052	Quercetin 3-sulfate;	NA	NA	NA	383.007	NA	0.511183	1	map00944 Flavone and flavonol biosynthesis
0.51_383.0071m/z	1.1079	0.953748	1	0.997802	1	XD23LPSD7:XD23CSD7	C00616	C00616	C15H10O10S	M+H	36.7	0	1.04278	84.7052	Quercetin 3-sulfate;	NA	NA	NA	383.007	NA	0.511183	1	map00944 Flavone and flavonol biosynthesis
0.51_383.0071m/z	0.924843	0.874396	1	0.989466	1	XD23LPRD3:XD23CRD3	C00616	C00616	C15H10O10S	M+H	36.7	0	1.04278	84.7052	Quercetin 3-sulfate;	NA	NA	NA	383.007	NA	0.511183	1	map00944 Flavone and flavonol biosynthesis
0.51_383.0071m/z	1.49877	0.233634	0.309524	0.998826	0.983925	XD23LPRD7:XD23CRD7	C00616	C00616	C15H10O10S	M+H	36.7	0	1.04278	84.7052	Quercetin 3-sulfate;	NA	NA	NA	383.007	NA	0.511183	1	map00944 Flavone and flavonol biosynthesis
0.51_413.0238m/z	0.714491	0.385885	0.222222	0.495704	0.329587	XD20LPSD3:XD20CSD3	C01344	C01344	C10H14N4O10P2	M+H	33.7	0	-4.87691	74.3785	dIDP; 2'-Deoxyinosine-5'-diphosphate; 2'-Deoxyinosine 5'-diphosphate;	NA	NA	NA	413.024	NA	0.511183	1	map00230 Purine metabolism
0.51_413.0238m/z	1.17025	0.729327	0.690476	0.864468	0.855409	XD20LPSD7:XD20CSD7	C01344	C01344	C10H14N4O10P2	M+H	33.7	0	-4.87691	74.3785	dIDP; 2'-Deoxyinosine-5'-diphosphate; 2'-Deoxyinosine 5'-diphosphate;	NA	NA	NA	413.024	NA	0.511183	1	map00230 Purine metabolism
0.51_413.0238m/z	0.831293	0.50638	0.420635	0.640832	0.544938	XD20LPRD3:XD20CRD3	C01344	C01344	C10H14N4O10P2	M+H	33.7	0	-4.87691	74.3785	dIDP; 2'-Deoxyinosine-5'-diphosphate; 2'-Deoxyinosine 5'-diphosphate;	NA	NA	NA	413.024	NA	0.511183	1	map00230 Purine metabolism
0.51_413.0238m/z	1.07888	0.735565	1	0.974507	1	XD20LPRD7:XD20CRD7	C01344	C01344	C10H14N4O10P2	M+H	33.7	0	-4.87691	74.3785	dIDP; 2'-Deoxyinosine-5'-diphosphate; 2'-Deoxyinosine 5'-diphosphate;	NA	NA	NA	413.024	NA	0.511183	1	map00230 Purine metabolism
0.51_413.0238m/z	1.15062	0.566811	1	0.998264	1	XD23LPSD3:XD23CSD3	C01344	C01344	C10H14N4O10P2	M+H	33.7	0	-4.87691	74.3785	dIDP; 2'-Deoxyinosine-5'-diphosphate; 2'-Deoxyinosine 5'-diphosphate;	NA	NA	NA	413.024	NA	0.511183	1	map00230 Purine metabolism
0.51_413.0238m/z	1.05009	0.841919	1	0.988391	1	XD23LPSD7:XD23CSD7	C01344	C01344	C10H14N4O10P2	M+H	33.7	0	-4.87691	74.3785	dIDP; 2'-Deoxyinosine-5'-diphosphate; 2'-Deoxyinosine 5'-diphosphate;	NA	NA	NA	413.024	NA	0.511183	1	map00230 Purine metabolism
0.51_413.0238m/z	0.523569	0.409803	0.547619	0.917639	0.975199	XD23LPRD3:XD23CRD3	C01344	C01344	C10H14N4O10P2	M+H	33.7	0	-4.87691	74.3785	dIDP; 2'-Deoxyinosine-5'-diphosphate; 2'-Deoxyinosine 5'-diphosphate;	NA	NA	NA	413.024	NA	0.511183	1	map00230 Purine metabolism
0.51_413.0238m/z	0.719279	0.252687	0.420635	0.998826	0.983925	XD23LPRD7:XD23CRD7	C01344	C01344	C10H14N4O10P2	M+H	33.7	0	-4.87691	74.3785	dIDP; 2'-Deoxyinosine-5'-diphosphate; 2'-Deoxyinosine 5'-diphosphate;	NA	NA	NA	413.024	NA	0.511183	1	map00230 Purine metabolism
0.53_202.0321m/z	1.08274	0.809327	0.547619	0.85948	0.64225	XD20LPSD3:XD20CSD3	C03975	C03975	C6H5N5O2	M+Na	37.1	0	-8.0825	94.403	\ Isoxanthopterin; 2-Amino-4,7-dihydroxypteridine;\""	NA	NA	NA	202.032	NA	0.525483	1	NULL
0.53_202.0321m/z	0.795107	0.474506	0.84127	0.70771	0.934441	XD20LPSD7:XD20CSD7	C03975	C03975	C6H5N5O2	M+Na	37.1	0	-8.0825	94.403	\ Isoxanthopterin; 2-Amino-4,7-dihydroxypteridine;\""	NA	NA	NA	202.032	NA	0.525483	1	NULL
0.53_202.0321m/z	1.74321	0.468271	0.547619	0.60648	0.660619	XD20LPRD3:XD20CRD3	C03975	C03975	C6H5N5O2	M+Na	37.1	0	-8.0825	94.403	\ Isoxanthopterin; 2-Amino-4,7-dihydroxypteridine;\""	NA	NA	NA	202.032	NA	0.525483	1	NULL
0.53_202.0321m/z	1.92132	0.920828	0.84127	0.994023	0.988653	XD20LPRD7:XD20CRD7	C03975	C03975	C6H5N5O2	M+Na	37.1	0	-8.0825	94.403	\ Isoxanthopterin; 2-Amino-4,7-dihydroxypteridine;\""	NA	NA	NA	202.032	NA	0.525483	1	NULL
0.53_202.0321m/z	0.550194	0.54524	0.420635	0.997133	0.803434	XD23LPSD3:XD23CSD3	C03975	C03975	C6H5N5O2	M+Na	37.1	0	-8.0825	94.403	\ Isoxanthopterin; 2-Amino-4,7-dihydroxypteridine;\""	NA	NA	NA	202.032	NA	0.525483	1	NULL
0.53_202.0321m/z	1.43746	0.400583	0.690476	0.952184	0.940004	XD23LPSD7:XD23CSD7	C03975	C03975	C6H5N5O2	M+Na	37.1	0	-8.0825	94.403	\ Isoxanthopterin; 2-Amino-4,7-dihydroxypteridine;\""	NA	NA	NA	202.032	NA	0.525483	1	NULL
0.53_202.0321m/z	0.561556	0.331466	0.420635	0.880433	0.942373	XD23LPRD3:XD23CRD3	C03975	C03975	C6H5N5O2	M+Na	37.1	0	-8.0825	94.403	\ Isoxanthopterin; 2-Amino-4,7-dihydroxypteridine;\""	NA	NA	NA	202.032	NA	0.525483	1	NULL
0.53_202.0321m/z	2.13304	0.7875	0.84127	0.998826	0.98966	XD23LPRD7:XD23CRD7	C03975	C03975	C6H5N5O2	M+Na	37.1	0	-8.0825	94.403	\ Isoxanthopterin; 2-Amino-4,7-dihydroxypteridine;\""	NA	NA	NA	202.032	NA	0.525483	1	NULL
0.53_238.9061m/z	0.792108	0.230699	0.150794	0.341995	0.247755	XD20LPSD3:XD20CSD3	C19205	C19205	C5H3Cl3O3	M+Na	26.4	0	9.95616	42.8822	3-Chloro-4-(dichloromethyl)-5-hydroxy-2(5H)-furanone;	NA	NA	NA	238.906	NA	0.525483	1	NULL
0.53_238.9061m/z	1.0552	0.57688	0.84127	0.774346	0.934441	XD20LPSD7:XD20CSD7	C19205	C19205	C5H3Cl3O3	M+Na	26.4	0	9.95616	42.8822	3-Chloro-4-(dichloromethyl)-5-hydroxy-2(5H)-furanone;	NA	NA	NA	238.906	NA	0.525483	1	NULL
0.53_238.9061m/z	0.854473	0.250107	0.309524	0.38211	0.4361	XD20LPRD3:XD20CRD3	C19205	C19205	C5H3Cl3O3	M+Na	26.4	0	9.95616	42.8822	3-Chloro-4-(dichloromethyl)-5-hydroxy-2(5H)-furanone;	NA	NA	NA	238.906	NA	0.525483	1	NULL
0.53_238.9061m/z	0.777455	0.282543	0.309524	0.891065	0.852182	XD20LPRD7:XD20CRD7	C19205	C19205	C5H3Cl3O3	M+Na	26.4	0	9.95616	42.8822	3-Chloro-4-(dichloromethyl)-5-hydroxy-2(5H)-furanone;	NA	NA	NA	238.906	NA	0.525483	1	NULL
0.53_238.9061m/z	0.769549	0.00366406	0.00793651	0.594979	0.523639	XD23LPSD3:XD23CSD3	C19205	C19205	C5H3Cl3O3	M+Na	26.4	0	9.95616	42.8822	3-Chloro-4-(dichloromethyl)-5-hydroxy-2(5H)-furanone;	NA	NA	NA	238.906	NA	0.525483	1	NULL
0.53_238.9061m/z	0.815495	0.0301929	0.015873	0.798077	0.551199	XD23LPSD7:XD23CSD7	C19205	C19205	C5H3Cl3O3	M+Na	26.4	0	9.95616	42.8822	3-Chloro-4-(dichloromethyl)-5-hydroxy-2(5H)-furanone;	NA	NA	NA	238.906	NA	0.525483	1	NULL
0.53_238.9061m/z	1.11248	0.435817	0.690476	0.927248	0.983793	XD23LPRD3:XD23CRD3	C19205	C19205	C5H3Cl3O3	M+Na	26.4	0	9.95616	42.8822	3-Chloro-4-(dichloromethyl)-5-hydroxy-2(5H)-furanone;	NA	NA	NA	238.906	NA	0.525483	1	NULL
0.53_238.9061m/z	0.948431	0.668149	0.84127	0.998826	0.98966	XD23LPRD7:XD23CRD7	C19205	C19205	C5H3Cl3O3	M+Na	26.4	0	9.95616	42.8822	3-Chloro-4-(dichloromethyl)-5-hydroxy-2(5H)-furanone;	NA	NA	NA	238.906	NA	0.525483	1	NULL
0.53_337.0086m/z	0.591787	0.0366919	0.0555556	0.103079	0.123209	XD20LPSD3:XD20CSD3	C21206	C21206	C7H14O11P2	M+H	33.3	0	0.529668	67.2453	\ 1,7-diphospho-1-epi-valienol;\""	NA	NA	NA	337.009	NA	0.525483	1	map00525 Acarbose and validamycin biosynthesis; map01130 Biosynthesis of antibiotics
0.53_337.0086m/z	0.701072	0.234947	0.309524	0.541328	0.571929	XD20LPSD7:XD20CSD7	C21206	C21206	C7H14O11P2	M+H	33.3	0	0.529668	67.2453	\ 1,7-diphospho-1-epi-valienol;\""	NA	NA	NA	337.009	NA	0.525483	1	map00525 Acarbose and validamycin biosynthesis; map01130 Biosynthesis of antibiotics
0.53_337.0086m/z	0.867229	0.41289	0.420635	0.554714	0.544938	XD20LPRD3:XD20CRD3	C21206	C21206	C7H14O11P2	M+H	33.3	0	0.529668	67.2453	\ 1,7-diphospho-1-epi-valienol;\""	NA	NA	NA	337.009	NA	0.525483	1	map00525 Acarbose and validamycin biosynthesis; map01130 Biosynthesis of antibiotics
0.53_337.0086m/z	0.787544	0.362642	0.420635	0.906065	0.896701	XD20LPRD7:XD20CRD7	C21206	C21206	C7H14O11P2	M+H	33.3	0	0.529668	67.2453	\ 1,7-diphospho-1-epi-valienol;\""	NA	NA	NA	337.009	NA	0.525483	1	map00525 Acarbose and validamycin biosynthesis; map01130 Biosynthesis of antibiotics
0.53_337.0086m/z	0.808237	0.235123	0.222222	0.926156	0.726865	XD23LPSD3:XD23CSD3	C21206	C21206	C7H14O11P2	M+H	33.3	0	0.529668	67.2453	\ 1,7-diphospho-1-epi-valienol;\""	NA	NA	NA	337.009	NA	0.525483	1	map00525 Acarbose and validamycin biosynthesis; map01130 Biosynthesis of antibiotics
0.53_337.0086m/z	1.18292	0.825496	0.547619	0.987919	0.940004	XD23LPSD7:XD23CSD7	C21206	C21206	C7H14O11P2	M+H	33.3	0	0.529668	67.2453	\ 1,7-diphospho-1-epi-valienol;\""	NA	NA	NA	337.009	NA	0.525483	1	map00525 Acarbose and validamycin biosynthesis; map01130 Biosynthesis of antibiotics
0.53_337.0086m/z	0.605792	0.73109	0.84127	0.980075	0.992441	XD23LPRD3:XD23CRD3	C21206	C21206	C7H14O11P2	M+H	33.3	0	0.529668	67.2453	\ 1,7-diphospho-1-epi-valienol;\""	NA	NA	NA	337.009	NA	0.525483	1	map00525 Acarbose and validamycin biosynthesis; map01130 Biosynthesis of antibiotics
0.53_337.0086m/z	1.29409	0.493869	0.690476	0.998826	0.987448	XD23LPRD7:XD23CRD7	C21206	C21206	C7H14O11P2	M+H	33.3	0	0.529668	67.2453	\ 1,7-diphospho-1-epi-valienol;\""	NA	NA	NA	337.009	NA	0.525483	1	map00525 Acarbose and validamycin biosynthesis; map01130 Biosynthesis of antibiotics
0.55_124.9246m/z	0.602027	0.142191	0.0952381	0.242507	0.179204	XD20LPSD3:XD20CSD3	C18448	C18448	CH3I	M+H-H2O	39.8	0	-0.759556	99.7094	Methyl iodide;	NA	NA	NA	124.925	NA	0.5462	1	NULL
0.55_124.9246m/z	1.43492	0.0332208	0.0555556	0.317147	0.272816	XD20LPSD7:XD20CSD7	C18448	C18448	CH3I	M+H-H2O	39.8	0	-0.759556	99.7094	Methyl iodide;	NA	NA	NA	124.925	NA	0.5462	1	NULL
0.55_124.9246m/z	0.963	0.662217	0.84127	0.770437	0.891966	XD20LPRD3:XD20CRD3	C18448	C18448	CH3I	M+H-H2O	39.8	0	-0.759556	99.7094	Methyl iodide;	NA	NA	NA	124.925	NA	0.5462	1	NULL
0.55_124.9246m/z	0.822863	0.101478	0.150794	0.861121	0.764479	XD20LPRD7:XD20CRD7	C18448	C18448	CH3I	M+H-H2O	39.8	0	-0.759556	99.7094	Methyl iodide;	NA	NA	NA	124.925	NA	0.5462	1	NULL
0.55_124.9246m/z	1.19148	0.224198	0.222222	0.921672	0.726865	XD23LPSD3:XD23CSD3	C18448	C18448	CH3I	M+H-H2O	39.8	0	-0.759556	99.7094	Methyl iodide;	NA	NA	NA	124.925	NA	0.5462	1	NULL
0.55_124.9246m/z	0.879988	0.36633	0.690476	0.952184	0.940004	XD23LPSD7:XD23CSD7	C18448	C18448	CH3I	M+H-H2O	39.8	0	-0.759556	99.7094	Methyl iodide;	NA	NA	NA	124.925	NA	0.5462	1	NULL
0.55_124.9246m/z	1.1682	0.0556604	0.0555556	0.511069	0.475154	XD23LPRD3:XD23CRD3	C18448	C18448	CH3I	M+H-H2O	39.8	0	-0.759556	99.7094	Methyl iodide;	NA	NA	NA	124.925	NA	0.5462	1	NULL
0.55_124.9246m/z	0.79121	0.15362	0.0555556	0.998826	0.779889	XD23LPRD7:XD23CRD7	C18448	C18448	CH3I	M+H-H2O	39.8	0	-0.759556	99.7094	Methyl iodide;	NA	NA	NA	124.925	NA	0.5462	1	NULL
0.55_223.0272m/z	0.584366	0.0201646	0.031746	0.0812575	0.0853429	XD20LPSD3:XD20CSD3	C18737	C18737	C11H8N2O	M+K	38.1	0.62	1.86661	91.9843	Fuberidazole;	NA	NA	NA	223.027	NA	0.5462	1	NULL
0.55_223.0272m/z	0.829961	0.651195	1	0.819382	1	XD20LPSD7:XD20CSD7	C18737	C18737	C11H8N2O	M+K	38.1	0.62	1.86661	91.9843	Fuberidazole;	NA	NA	NA	223.027	NA	0.5462	1	NULL
0.55_223.0272m/z	0.980511	0.742972	0.690476	0.827757	0.779698	XD20LPRD3:XD20CRD3	C18737	C18737	C11H8N2O	M+K	38.1	0.62	1.86661	91.9843	Fuberidazole;	NA	NA	NA	223.027	NA	0.5462	1	NULL
0.55_223.0272m/z	0.746742	0.303727	0.420635	0.894252	0.896701	XD20LPRD7:XD20CRD7	C18737	C18737	C11H8N2O	M+K	38.1	0.62	1.86661	91.9843	Fuberidazole;	NA	NA	NA	223.027	NA	0.5462	1	NULL
0.55_223.0272m/z	0.963206	0.850056	1	0.999933	1	XD23LPSD3:XD23CSD3	C18737	C18737	C11H8N2O	M+K	38.1	0.62	1.86661	91.9843	Fuberidazole;	NA	NA	NA	223.027	NA	0.5462	1	NULL
0.55_223.0272m/z	1.04202	0.812892	0.309524	0.987919	0.890676	XD23LPSD7:XD23CSD7	C18737	C18737	C11H8N2O	M+K	38.1	0.62	1.86661	91.9843	Fuberidazole;	NA	NA	NA	223.027	NA	0.5462	1	NULL
0.55_223.0272m/z	0.463625	0.650779	0.547619	0.973646	0.975199	XD23LPRD3:XD23CRD3	C18737	C18737	C11H8N2O	M+K	38.1	0.62	1.86661	91.9843	Fuberidazole;	NA	NA	NA	223.027	NA	0.5462	1	NULL
0.55_223.0272m/z	0.81162	0.437252	0.547619	0.998826	0.983925	XD23LPRD7:XD23CRD7	C18737	C18737	C11H8N2O	M+K	38.1	0.62	1.86661	91.9843	Fuberidazole;	NA	NA	NA	223.027	NA	0.5462	1	NULL
0.56_112.8975m/z	0.808114	0.331846	0.420635	0.444176	0.529852	XD20LPSD3:XD20CSD3	C11906	C11906	AsNaO2	M+H-H2O	39.1	0	-3.51096	99.5907	Sodium arsenite; Sodium dioxoarsenate;	NA	NA	NA	112.897	NA	0.560483	1	NULL
0.56_112.8975m/z	1.14775	0.476012	0.547619	0.707913	0.767464	XD20LPSD7:XD20CSD7	C11906	C11906	AsNaO2	M+H-H2O	39.1	0	-3.51096	99.5907	Sodium arsenite; Sodium dioxoarsenate;	NA	NA	NA	112.897	NA	0.560483	1	NULL
0.56_112.8975m/z	1.20015	0.902807	1	0.938468	1	XD20LPRD3:XD20CRD3	C11906	C11906	AsNaO2	M+H-H2O	39.1	0	-3.51096	99.5907	Sodium arsenite; Sodium dioxoarsenate;	NA	NA	NA	112.897	NA	0.560483	1	NULL
0.56_112.8975m/z	1.45473	0.517641	0.84127	0.938325	0.988653	XD20LPRD7:XD20CRD7	C11906	C11906	AsNaO2	M+H-H2O	39.1	0	-3.51096	99.5907	Sodium arsenite; Sodium dioxoarsenate;	NA	NA	NA	112.897	NA	0.560483	1	NULL
0.56_112.8975m/z	2.12408	0.00414347	0.00793651	0.594979	0.523639	XD23LPSD3:XD23CSD3	C11906	C11906	AsNaO2	M+H-H2O	39.1	0	-3.51096	99.5907	Sodium arsenite; Sodium dioxoarsenate;	NA	NA	NA	112.897	NA	0.560483	1	NULL
0.56_112.8975m/z	1.45092	0.233278	0.309524	0.952184	0.890676	XD23LPSD7:XD23CSD7	C11906	C11906	AsNaO2	M+H-H2O	39.1	0	-3.51096	99.5907	Sodium arsenite; Sodium dioxoarsenate;	NA	NA	NA	112.897	NA	0.560483	1	NULL
0.56_112.8975m/z	4.50124	0.000466086	0.00793651	0.0956718	0.240359	XD23LPRD3:XD23CRD3	C11906	C11906	AsNaO2	M+H-H2O	39.1	0	-3.51096	99.5907	Sodium arsenite; Sodium dioxoarsenate;	NA	NA	NA	112.897	NA	0.560483	1	NULL
0.56_112.8975m/z	1.06492	0.953454	0.547619	0.998826	0.983925	XD23LPRD7:XD23CRD7	C11906	C11906	AsNaO2	M+H-H2O	39.1	0	-3.51096	99.5907	Sodium arsenite; Sodium dioxoarsenate;	NA	NA	NA	112.897	NA	0.560483	1	NULL
0.56_231.9911m/z	2.13714	0.0209512	0.00793651	0.0822023	0.0490037	XD20LPSD3:XD20CSD3	C03347	C03347	C9H9Cl2NO3	M+H-H2O	29.3	0	-6.44212	53.9375	\ 3,5-Dichloro-L-tyrosine;\""	NA	NA	NA	231.991	NA	0.560483	1	NULL
0.56_231.9911m/z	1.17988	0.50516	0.84127	0.727157	0.934441	XD20LPSD7:XD20CSD7	C03347	C03347	C9H9Cl2NO3	M+H-H2O	29.3	0	-6.44212	53.9375	\ 3,5-Dichloro-L-tyrosine;\""	NA	NA	NA	231.991	NA	0.560483	1	NULL
0.56_231.9911m/z	1.03085	0.909695	0.84127	0.942972	0.891966	XD20LPRD3:XD20CRD3	C03347	C03347	C9H9Cl2NO3	M+H-H2O	29.3	0	-6.44212	53.9375	\ 3,5-Dichloro-L-tyrosine;\""	NA	NA	NA	231.991	NA	0.560483	1	NULL
0.56_231.9911m/z	1.63205	0.0336743	0.0952381	0.861121	0.764479	XD20LPRD7:XD20CRD7	C03347	C03347	C9H9Cl2NO3	M+H-H2O	29.3	0	-6.44212	53.9375	\ 3,5-Dichloro-L-tyrosine;\""	NA	NA	NA	231.991	NA	0.560483	1	NULL
0.56_231.9911m/z	0.751315	0.127318	0.0952381	0.860133	0.702765	XD23LPSD3:XD23CSD3	C03347	C03347	C9H9Cl2NO3	M+H-H2O	29.3	0	-6.44212	53.9375	\ 3,5-Dichloro-L-tyrosine;\""	NA	NA	NA	231.991	NA	0.560483	1	NULL
0.56_231.9911m/z	1.18008	0.492018	0.420635	0.952923	0.91897	XD23LPSD7:XD23CSD7	C03347	C03347	C9H9Cl2NO3	M+H-H2O	29.3	0	-6.44212	53.9375	\ 3,5-Dichloro-L-tyrosine;\""	NA	NA	NA	231.991	NA	0.560483	1	NULL
0.56_231.9911m/z	0.594439	0.163911	0.222222	0.73463	0.796224	XD23LPRD3:XD23CRD3	C03347	C03347	C9H9Cl2NO3	M+H-H2O	29.3	0	-6.44212	53.9375	\ 3,5-Dichloro-L-tyrosine;\""	NA	NA	NA	231.991	NA	0.560483	1	NULL
0.56_231.9911m/z	1.33485	0.25182	0.222222	0.998826	0.983925	XD23LPRD7:XD23CRD7	C03347	C03347	C9H9Cl2NO3	M+H-H2O	29.3	0	-6.44212	53.9375	\ 3,5-Dichloro-L-tyrosine;\""	NA	NA	NA	231.991	NA	0.560483	1	NULL
0.56_251.0331m/z	0.593833	0.00564821	0.015873	0.0674691	0.059577	XD20LPSD3:XD20CSD3	C10205	C10205	C15H8O5	M+H-H2O	37.7	2.39	-2.76506	89.2295	Coumestrol;	NA	NA	NA	251.033	NA	0.560483	1	map00943 Isoflavonoid biosynthesis; map01061 Biosynthesis of phenylpropanoids; map01110 Biosynthesis of secondary metabolites
0.56_251.0331m/z	1.09721	0.632126	0.690476	0.808212	0.855409	XD20LPSD7:XD20CSD7	C10205	C10205	C15H8O5	M+H-H2O	37.7	2.39	-2.76506	89.2295	Coumestrol;	NA	NA	NA	251.033	NA	0.560483	1	map00943 Isoflavonoid biosynthesis; map01061 Biosynthesis of phenylpropanoids; map01110 Biosynthesis of secondary metabolites
0.56_251.0331m/z	1.45342	0.701085	0.222222	0.797921	0.342682	XD20LPRD3:XD20CRD3	C10205	C10205	C15H8O5	M+H-H2O	37.7	2.39	-2.76506	89.2295	Coumestrol;	NA	NA	NA	251.033	NA	0.560483	1	map00943 Isoflavonoid biosynthesis; map01061 Biosynthesis of phenylpropanoids; map01110 Biosynthesis of secondary metabolites
0.56_251.0331m/z	1.8922	0.0745857	0.0952381	0.861121	0.764479	XD20LPRD7:XD20CRD7	C10205	C10205	C15H8O5	M+H-H2O	37.7	2.39	-2.76506	89.2295	Coumestrol;	NA	NA	NA	251.033	NA	0.560483	1	map00943 Isoflavonoid biosynthesis; map01061 Biosynthesis of phenylpropanoids; map01110 Biosynthesis of secondary metabolites
0.56_251.0331m/z	0.905482	0.456828	0.309524	0.981938	0.75318	XD23LPSD3:XD23CSD3	C10205	C10205	C15H8O5	M+H-H2O	37.7	2.39	-2.76506	89.2295	Coumestrol;	NA	NA	NA	251.033	NA	0.560483	1	map00943 Isoflavonoid biosynthesis; map01061 Biosynthesis of phenylpropanoids; map01110 Biosynthesis of secondary metabolites
0.56_251.0331m/z	0.965419	0.602863	0.150794	0.965866	0.836063	XD23LPSD7:XD23CSD7	C10205	C10205	C15H8O5	M+H-H2O	37.7	2.39	-2.76506	89.2295	Coumestrol;	NA	NA	NA	251.033	NA	0.560483	1	map00943 Isoflavonoid biosynthesis; map01061 Biosynthesis of phenylpropanoids; map01110 Biosynthesis of secondary metabolites
0.56_251.0331m/z	0.931959	0.608118	0.690476	0.965633	0.983793	XD23LPRD3:XD23CRD3	C10205	C10205	C15H8O5	M+H-H2O	37.7	2.39	-2.76506	89.2295	Coumestrol;	NA	NA	NA	251.033	NA	0.560483	1	map00943 Isoflavonoid biosynthesis; map01061 Biosynthesis of phenylpropanoids; map01110 Biosynthesis of secondary metabolites
0.56_251.0331m/z	1.67478	0.0129942	0.031746	0.609277	0.650195	XD23LPRD7:XD23CRD7	C10205	C10205	C15H8O5	M+H-H2O	37.7	2.39	-2.76506	89.2295	Coumestrol;	NA	NA	NA	251.033	NA	0.560483	1	map00943 Isoflavonoid biosynthesis; map01061 Biosynthesis of phenylpropanoids; map01110 Biosynthesis of secondary metabolites
0.56_378.9842m/z	11.0402	0.106503	0.0555556	0.199953	0.123209	XD20LPSD3:XD20CSD3	C17116	C17116	C15H23Br2Cl	M+H-H2O	24	10.5	4.95752	15.0701	Nidificene; Intricatene;	NA	NA	NA	378.984	NA	0.560483	1	NULL
0.56_378.9842m/z	2.82178	0.524912	0.547619	0.740165	0.767464	XD20LPSD7:XD20CSD7	C17116	C17116	C15H23Br2Cl	M+H-H2O	24	10.5	4.95752	15.0701	Nidificene; Intricatene;	NA	NA	NA	378.984	NA	0.560483	1	NULL
0.56_378.9842m/z	1.46415	0.167539	0.150794	0.287277	0.262412	XD20LPRD3:XD20CRD3	C17116	C17116	C15H23Br2Cl	M+H-H2O	24	10.5	4.95752	15.0701	Nidificene; Intricatene;	NA	NA	NA	378.984	NA	0.560483	1	NULL
0.56_378.9842m/z	5.29536	0.0681877	0.0952381	0.861121	0.764479	XD20LPRD7:XD20CRD7	C17116	C17116	C15H23Br2Cl	M+H-H2O	24	10.5	4.95752	15.0701	Nidificene; Intricatene;	NA	NA	NA	378.984	NA	0.560483	1	NULL
0.56_378.9842m/z	0.379003	0.248424	0.150794	0.930472	0.702765	XD23LPSD3:XD23CSD3	C17116	C17116	C15H23Br2Cl	M+H-H2O	24	10.5	4.95752	15.0701	Nidificene; Intricatene;	NA	NA	NA	378.984	NA	0.560483	1	NULL
0.56_378.9842m/z	5.6028	0.0905915	0.0952381	0.952184	0.836063	XD23LPSD7:XD23CSD7	C17116	C17116	C15H23Br2Cl	M+H-H2O	24	10.5	4.95752	15.0701	Nidificene; Intricatene;	NA	NA	NA	378.984	NA	0.560483	1	NULL
0.56_378.9842m/z	1.42932	0.667862	0.420635	0.9761	0.942373	XD23LPRD3:XD23CRD3	C17116	C17116	C15H23Br2Cl	M+H-H2O	24	10.5	4.95752	15.0701	Nidificene; Intricatene;	NA	NA	NA	378.984	NA	0.560483	1	NULL
0.56_378.9842m/z	4.58702	0.0431025	0.0555556	0.887155	0.779889	XD23LPRD7:XD23CRD7	C17116	C17116	C15H23Br2Cl	M+H-H2O	24	10.5	4.95752	15.0701	Nidificene; Intricatene;	NA	NA	NA	378.984	NA	0.560483	1	NULL
0.57_110.0729m/z	2.05052	0.0174992	0.015873	0.0785891	0.059577	XD20LPSD3:XD20CSD3	C11335	C11335	C4H12ClN	M+H	34.5	0	-2.03118	74.8687	\ N,N,N-Trimethylmethanaminium chloride; Tetramethylammonium chloride;\""	NA	NA	NA	110.073	NA	0.574783	1	NULL
0.57_110.0729m/z	1.0819	0.765105	1	0.882961	1	XD20LPSD7:XD20CSD7	C11335	C11335	C4H12ClN	M+H	34.5	0	-2.03118	74.8687	\ N,N,N-Trimethylmethanaminium chloride; Tetramethylammonium chloride;\""	NA	NA	NA	110.073	NA	0.574783	1	NULL
0.57_110.0729m/z	0.884777	0.440201	0.547619	0.579551	0.660619	XD20LPRD3:XD20CRD3	C11335	C11335	C4H12ClN	M+H	34.5	0	-2.03118	74.8687	\ N,N,N-Trimethylmethanaminium chloride; Tetramethylammonium chloride;\""	NA	NA	NA	110.073	NA	0.574783	1	NULL
0.57_110.0729m/z	1.25286	0.315881	0.309524	0.894252	0.852182	XD20LPRD7:XD20CRD7	C11335	C11335	C4H12ClN	M+H	34.5	0	-2.03118	74.8687	\ N,N,N-Trimethylmethanaminium chloride; Tetramethylammonium chloride;\""	NA	NA	NA	110.073	NA	0.574783	1	NULL
0.57_110.0729m/z	0.775654	0.169463	0.222222	0.892897	0.726865	XD23LPSD3:XD23CSD3	C11335	C11335	C4H12ClN	M+H	34.5	0	-2.03118	74.8687	\ N,N,N-Trimethylmethanaminium chloride; Tetramethylammonium chloride;\""	NA	NA	NA	110.073	NA	0.574783	1	NULL
0.57_110.0729m/z	1.09735	0.761275	0.84127	0.987919	0.974396	XD23LPSD7:XD23CSD7	C11335	C11335	C4H12ClN	M+H	34.5	0	-2.03118	74.8687	\ N,N,N-Trimethylmethanaminium chloride; Tetramethylammonium chloride;\""	NA	NA	NA	110.073	NA	0.574783	1	NULL
0.57_110.0729m/z	0.489485	0.043923	0.0952381	0.482122	0.583752	XD23LPRD3:XD23CRD3	C11335	C11335	C4H12ClN	M+H	34.5	0	-2.03118	74.8687	\ N,N,N-Trimethylmethanaminium chloride; Tetramethylammonium chloride;\""	NA	NA	NA	110.073	NA	0.574783	1	NULL
0.57_110.0729m/z	1.29234	0.478153	0.547619	0.998826	0.983925	XD23LPRD7:XD23CRD7	C11335	C11335	C4H12ClN	M+H	34.5	0	-2.03118	74.8687	\ N,N,N-Trimethylmethanaminium chloride; Tetramethylammonium chloride;\""	NA	NA	NA	110.073	NA	0.574783	1	NULL
0.57_147.1158m/z	0.695549	0.134941	0.150794	0.234031	0.247755	XD20LPSD3:XD20CSD3	C14226	C14226	C11H16O	M+H-H2O	37.8	0	-6.53919	96.5061	p-tert-Amylphenol; 4-t-Amylphenol; 4-tert-Pentylphenol;	NA	NA	NA	147.116	NA	0.574783	1	NULL
0.57_147.1158m/z	0.695549	0.134941	0.150794	0.234031	0.247755	XD20LPSD3:XD20CSD3	C14697	C14697	C11H16O	M+H-H2O	37.8	0	-6.53919	96.5061	4-Isopentylphenol; p-Isoamylphenol;	NA	NA	NA	147.116	NA	0.574783	1	NULL
0.57_147.1158m/z	0.871497	0.787107	0.420635	0.896557	0.669897	XD20LPSD7:XD20CSD7	C14226	C14226	C11H16O	M+H-H2O	37.8	0	-6.53919	96.5061	p-tert-Amylphenol; 4-t-Amylphenol; 4-tert-Pentylphenol;	NA	NA	NA	147.116	NA	0.574783	1	NULL
0.57_147.1158m/z	0.871497	0.787107	0.420635	0.896557	0.669897	XD20LPSD7:XD20CSD7	C14697	C14697	C11H16O	M+H-H2O	37.8	0	-6.53919	96.5061	4-Isopentylphenol; p-Isoamylphenol;	NA	NA	NA	147.116	NA	0.574783	1	NULL
0.57_147.1158m/z	0.878889	0.503292	0.420635	0.638148	0.544938	XD20LPRD3:XD20CRD3	C14226	C14226	C11H16O	M+H-H2O	37.8	0	-6.53919	96.5061	p-tert-Amylphenol; 4-t-Amylphenol; 4-tert-Pentylphenol;	NA	NA	NA	147.116	NA	0.574783	1	NULL
0.57_147.1158m/z	0.878889	0.503292	0.420635	0.638148	0.544938	XD20LPRD3:XD20CRD3	C14697	C14697	C11H16O	M+H-H2O	37.8	0	-6.53919	96.5061	4-Isopentylphenol; p-Isoamylphenol;	NA	NA	NA	147.116	NA	0.574783	1	NULL
0.57_147.1158m/z	0.530843	0.064213	0.0555556	0.861121	0.764479	XD20LPRD7:XD20CRD7	C14226	C14226	C11H16O	M+H-H2O	37.8	0	-6.53919	96.5061	p-tert-Amylphenol; 4-t-Amylphenol; 4-tert-Pentylphenol;	NA	NA	NA	147.116	NA	0.574783	1	NULL
0.57_147.1158m/z	0.530843	0.064213	0.0555556	0.861121	0.764479	XD20LPRD7:XD20CRD7	C14697	C14697	C11H16O	M+H-H2O	37.8	0	-6.53919	96.5061	4-Isopentylphenol; p-Isoamylphenol;	NA	NA	NA	147.116	NA	0.574783	1	NULL
0.57_147.1158m/z	0.944774	0.601247	1	0.999933	1	XD23LPSD3:XD23CSD3	C14226	C14226	C11H16O	M+H-H2O	37.8	0	-6.53919	96.5061	p-tert-Amylphenol; 4-t-Amylphenol; 4-tert-Pentylphenol;	NA	NA	NA	147.116	NA	0.574783	1	NULL
0.57_147.1158m/z	0.944774	0.601247	1	0.999933	1	XD23LPSD3:XD23CSD3	C14697	C14697	C11H16O	M+H-H2O	37.8	0	-6.53919	96.5061	4-Isopentylphenol; p-Isoamylphenol;	NA	NA	NA	147.116	NA	0.574783	1	NULL
0.57_147.1158m/z	0.958977	0.636527	0.309524	0.975987	0.890676	XD23LPSD7:XD23CSD7	C14226	C14226	C11H16O	M+H-H2O	37.8	0	-6.53919	96.5061	p-tert-Amylphenol; 4-t-Amylphenol; 4-tert-Pentylphenol;	NA	NA	NA	147.116	NA	0.574783	1	NULL
0.57_147.1158m/z	0.958977	0.636527	0.309524	0.975987	0.890676	XD23LPSD7:XD23CSD7	C14697	C14697	C11H16O	M+H-H2O	37.8	0	-6.53919	96.5061	4-Isopentylphenol; p-Isoamylphenol;	NA	NA	NA	147.116	NA	0.574783	1	NULL
0.57_147.1158m/z	1.12319	0.70905	0.547619	0.979041	0.975199	XD23LPRD3:XD23CRD3	C14226	C14226	C11H16O	M+H-H2O	37.8	0	-6.53919	96.5061	p-tert-Amylphenol; 4-t-Amylphenol; 4-tert-Pentylphenol;	NA	NA	NA	147.116	NA	0.574783	1	NULL
0.57_147.1158m/z	1.12319	0.70905	0.547619	0.979041	0.975199	XD23LPRD3:XD23CRD3	C14697	C14697	C11H16O	M+H-H2O	37.8	0	-6.53919	96.5061	4-Isopentylphenol; p-Isoamylphenol;	NA	NA	NA	147.116	NA	0.574783	1	NULL
0.57_147.1158m/z	0.925556	0.962622	1	0.998826	1	XD23LPRD7:XD23CRD7	C14226	C14226	C11H16O	M+H-H2O	37.8	0	-6.53919	96.5061	p-tert-Amylphenol; 4-t-Amylphenol; 4-tert-Pentylphenol;	NA	NA	NA	147.116	NA	0.574783	1	NULL
0.57_147.1158m/z	0.925556	0.962622	1	0.998826	1	XD23LPRD7:XD23CRD7	C14697	C14697	C11H16O	M+H-H2O	37.8	0	-6.53919	96.5061	4-Isopentylphenol; p-Isoamylphenol;	NA	NA	NA	147.116	NA	0.574783	1	NULL
0.57_171.0187m/z	2.18946	0.0525127	0.0555556	0.126198	0.123209	XD20LPSD3:XD20CSD3	C19546	C19546	.[C2H3Cl]n.[C4H6O2]n	M+Na	19.4	0	2.43308	NA	Vinyl chloride-vinyl acetate copolymer; Pevikon;	NA	NA	NA	171.019	NA	0.574783	1	NULL
0.57_171.0187m/z	1.148	0.681039	0.84127	0.837313	0.934441	XD20LPSD7:XD20CSD7	C19546	C19546	.[C2H3Cl]n.[C4H6O2]n	M+Na	19.4	0	2.43308	NA	Vinyl chloride-vinyl acetate copolymer; Pevikon;	NA	NA	NA	171.019	NA	0.574783	1	NULL
0.57_171.0187m/z	0.352633	0.0667918	0.0952381	0.16887	0.197245	XD20LPRD3:XD20CRD3	C19546	C19546	.[C2H3Cl]n.[C4H6O2]n	M+Na	19.4	0	2.43308	NA	Vinyl chloride-vinyl acetate copolymer; Pevikon;	NA	NA	NA	171.019	NA	0.574783	1	NULL
0.57_171.0187m/z	0.607397	0.115946	0.150794	0.865129	0.764479	XD20LPRD7:XD20CRD7	C19546	C19546	.[C2H3Cl]n.[C4H6O2]n	M+Na	19.4	0	2.43308	NA	Vinyl chloride-vinyl acetate copolymer; Pevikon;	NA	NA	NA	171.019	NA	0.574783	1	NULL
0.57_171.0187m/z	0.551196	0.104723	0.222222	0.854757	0.726865	XD23LPSD3:XD23CSD3	C19546	C19546	.[C2H3Cl]n.[C4H6O2]n	M+Na	19.4	0	2.43308	NA	Vinyl chloride-vinyl acetate copolymer; Pevikon;	NA	NA	NA	171.019	NA	0.574783	1	NULL
0.57_171.0187m/z	1.35376	0.376974	0.547619	0.952184	0.940004	XD23LPSD7:XD23CSD7	C19546	C19546	.[C2H3Cl]n.[C4H6O2]n	M+Na	19.4	0	2.43308	NA	Vinyl chloride-vinyl acetate copolymer; Pevikon;	NA	NA	NA	171.019	NA	0.574783	1	NULL
0.57_171.0187m/z	0.466952	0.00668765	0.00793651	0.270206	0.240359	XD23LPRD3:XD23CRD3	C19546	C19546	.[C2H3Cl]n.[C4H6O2]n	M+Na	19.4	0	2.43308	NA	Vinyl chloride-vinyl acetate copolymer; Pevikon;	NA	NA	NA	171.019	NA	0.574783	1	NULL
0.57_171.0187m/z	1.09802	0.780355	0.222222	0.998826	0.983925	XD23LPRD7:XD23CRD7	C19546	C19546	.[C2H3Cl]n.[C4H6O2]n	M+Na	19.4	0	2.43308	NA	Vinyl chloride-vinyl acetate copolymer; Pevikon;	NA	NA	NA	171.019	NA	0.574783	1	NULL
0.57_173.8897n	0.531745	0.00147097	0.00793651	0.0672793	0.0490037	XD20LPSD3:XD20CSD3	C13197	C13197	HK2O4P	M+Na, M+K	35.8	0	6.10026	86.1612	Potassium dibasic phosphate;	NA	NA	NA	212.851	173.89	0.574783	1	NULL
0.57_173.8897n	0.846915	0.718585	0.547619	0.858855	0.767464	XD20LPSD7:XD20CSD7	C13197	C13197	HK2O4P	M+Na, M+K	35.8	0	6.10026	86.1612	Potassium dibasic phosphate;	NA	NA	NA	212.851	173.89	0.574783	1	NULL
0.57_173.8897n	0.356194	1.71146e-05	0.00793651	0.0183012	0.107808	XD20LPRD3:XD20CRD3	C13197	C13197	HK2O4P	M+Na, M+K	35.8	0	6.10026	86.1612	Potassium dibasic phosphate;	NA	NA	NA	212.851	173.89	0.574783	1	NULL
0.57_173.8897n	0.360665	0.0234464	0.031746	0.861121	0.731267	XD20LPRD7:XD20CRD7	C13197	C13197	HK2O4P	M+Na, M+K	35.8	0	6.10026	86.1612	Potassium dibasic phosphate;	NA	NA	NA	212.851	173.89	0.574783	1	NULL
0.57_173.8897n	0.615295	0.0055125	0.00793651	0.627392	0.523639	XD23LPSD3:XD23CSD3	C13197	C13197	HK2O4P	M+Na, M+K	35.8	0	6.10026	86.1612	Potassium dibasic phosphate;	NA	NA	NA	212.851	173.89	0.574783	1	NULL
0.57_173.8897n	0.724059	0.00443698	0.00793651	0.504656	0.433784	XD23LPSD7:XD23CSD7	C13197	C13197	HK2O4P	M+Na, M+K	35.8	0	6.10026	86.1612	Potassium dibasic phosphate;	NA	NA	NA	212.851	173.89	0.574783	1	NULL
0.57_173.8897n	0.349289	0.0011159	0.00793651	0.133733	0.240359	XD23LPRD3:XD23CRD3	C13197	C13197	HK2O4P	M+Na, M+K	35.8	0	6.10026	86.1612	Potassium dibasic phosphate;	NA	NA	NA	212.851	173.89	0.574783	1	NULL
0.57_173.8897n	0.292609	0.0283547	0.00793651	0.759719	0.389944	XD23LPRD7:XD23CRD7	C13197	C13197	HK2O4P	M+Na, M+K	35.8	0	6.10026	86.1612	Potassium dibasic phosphate;	NA	NA	NA	212.851	173.89	0.574783	1	NULL
0.57_193.9865m/z	1.75663	0.959686	1	0.972744	1	XD20LPSD3:XD20CSD3	C02235	C02235	C6H5NO4	M+K	36.9	0	9.3347	94.8686	4-Nitrocatechol;	NA	NA	NA	193.986	NA	0.574783	1	map00627 Aminobenzoate degradation; map01120 Microbial metabolism in diverse environments
0.57_193.9865m/z	0.665209	0.920177	0.690476	0.962155	0.855409	XD20LPSD7:XD20CSD7	C02235	C02235	C6H5NO4	M+K	36.9	0	9.3347	94.8686	4-Nitrocatechol;	NA	NA	NA	193.986	NA	0.574783	1	map00627 Aminobenzoate degradation; map01120 Microbial metabolism in diverse environments
0.57_193.9865m/z	3.83383	0.0411284	0.0952381	0.138046	0.197245	XD20LPRD3:XD20CRD3	C02235	C02235	C6H5NO4	M+K	36.9	0	9.3347	94.8686	4-Nitrocatechol;	NA	NA	NA	193.986	NA	0.574783	1	map00627 Aminobenzoate degradation; map01120 Microbial metabolism in diverse environments
0.57_193.9865m/z	1.40876	0.650733	0.309524	0.967217	0.852182	XD20LPRD7:XD20CRD7	C02235	C02235	C6H5NO4	M+K	36.9	0	9.3347	94.8686	4-Nitrocatechol;	NA	NA	NA	193.986	NA	0.574783	1	map00627 Aminobenzoate degradation; map01120 Microbial metabolism in diverse environments
0.57_193.9865m/z	0.345628	0.573892	0.690476	0.998423	0.902494	XD23LPSD3:XD23CSD3	C02235	C02235	C6H5NO4	M+K	36.9	0	9.3347	94.8686	4-Nitrocatechol;	NA	NA	NA	193.986	NA	0.574783	1	map00627 Aminobenzoate degradation; map01120 Microbial metabolism in diverse environments
0.57_193.9865m/z	2.86207	0.10808	0.0952381	0.952184	0.836063	XD23LPSD7:XD23CSD7	C02235	C02235	C6H5NO4	M+K	36.9	0	9.3347	94.8686	4-Nitrocatechol;	NA	NA	NA	193.986	NA	0.574783	1	map00627 Aminobenzoate degradation; map01120 Microbial metabolism in diverse environments
0.57_193.9865m/z	2.67889	0.00983593	0.031746	0.315204	0.380829	XD23LPRD3:XD23CRD3	C02235	C02235	C6H5NO4	M+K	36.9	0	9.3347	94.8686	4-Nitrocatechol;	NA	NA	NA	193.986	NA	0.574783	1	map00627 Aminobenzoate degradation; map01120 Microbial metabolism in diverse environments
0.57_193.9865m/z	2.3552	0.00286614	0.00793651	0.343826	0.389944	XD23LPRD7:XD23CRD7	C02235	C02235	C6H5NO4	M+K	36.9	0	9.3347	94.8686	4-Nitrocatechol;	NA	NA	NA	193.986	NA	0.574783	1	map00627 Aminobenzoate degradation; map01120 Microbial metabolism in diverse environments
0.57_232.1430m/z	0.464611	0.00267814	0.00793651	0.0672793	0.0490037	XD20LPSD3:XD20CSD3	C18828	C18828	C11H19N3O	M+Na	37.4	0	4.65842	92.4455	Ethirimol;	NA	NA	NA	232.143	NA	0.574783	1	NULL
0.57_232.1430m/z	1.79473	0.0664648	0.00793651	0.394545	0.135507	XD20LPSD7:XD20CSD7	C18828	C18828	C11H19N3O	M+Na	37.4	0	4.65842	92.4455	Ethirimol;	NA	NA	NA	232.143	NA	0.574783	1	NULL
0.57_232.1430m/z	0.456855	0.0787927	0.0555556	0.182311	0.148787	XD20LPRD3:XD20CRD3	C18828	C18828	C11H19N3O	M+Na	37.4	0	4.65842	92.4455	Ethirimol;	NA	NA	NA	232.143	NA	0.574783	1	NULL
0.57_232.1430m/z	2.41717	0.103609	0.222222	0.861121	0.803078	XD20LPRD7:XD20CRD7	C18828	C18828	C11H19N3O	M+Na	37.4	0	4.65842	92.4455	Ethirimol;	NA	NA	NA	232.143	NA	0.574783	1	NULL
0.57_232.1430m/z	1.06501	0.835352	0.84127	0.999933	0.953474	XD23LPSD3:XD23CSD3	C18828	C18828	C11H19N3O	M+Na	37.4	0	4.65842	92.4455	Ethirimol;	NA	NA	NA	232.143	NA	0.574783	1	NULL
0.57_232.1430m/z	1.08916	0.928482	1	0.997758	1	XD23LPSD7:XD23CSD7	C18828	C18828	C11H19N3O	M+Na	37.4	0	4.65842	92.4455	Ethirimol;	NA	NA	NA	232.143	NA	0.574783	1	NULL
0.57_232.1430m/z	0.232284	0.0140365	0.00793651	0.339556	0.240359	XD23LPRD3:XD23CRD3	C18828	C18828	C11H19N3O	M+Na	37.4	0	4.65842	92.4455	Ethirimol;	NA	NA	NA	232.143	NA	0.574783	1	NULL
0.57_232.1430m/z	0.800488	0.456845	0.690476	0.998826	0.987448	XD23LPRD7:XD23CRD7	C18828	C18828	C11H19N3O	M+Na	37.4	0	4.65842	92.4455	Ethirimol;	NA	NA	NA	232.143	NA	0.574783	1	NULL
0.57_285.1229m/z	0.752485	0.323658	0.420635	0.436697	0.529852	XD20LPSD3:XD20CSD3	C18559	C18559	C16H16N2O3	M+H	35.2	0	-1.57308	77.9671	Metominostrobin;	NA	NA	NA	285.123	NA	0.574783	1	NULL
0.57_285.1229m/z	1.38534	0.235958	0.309524	0.541435	0.571929	XD20LPSD7:XD20CSD7	C18559	C18559	C16H16N2O3	M+H	35.2	0	-1.57308	77.9671	Metominostrobin;	NA	NA	NA	285.123	NA	0.574783	1	NULL
0.57_285.1229m/z	0.556589	0.0565363	0.0555556	0.156779	0.148787	XD20LPRD3:XD20CRD3	C18559	C18559	C16H16N2O3	M+H	35.2	0	-1.57308	77.9671	Metominostrobin;	NA	NA	NA	285.123	NA	0.574783	1	NULL
0.57_285.1229m/z	0.830008	0.656017	0.150794	0.967217	0.764479	XD20LPRD7:XD20CRD7	C18559	C18559	C16H16N2O3	M+H	35.2	0	-1.57308	77.9671	Metominostrobin;	NA	NA	NA	285.123	NA	0.574783	1	NULL
0.57_285.1229m/z	0.825371	0.20641	0.222222	0.919222	0.726865	XD23LPSD3:XD23CSD3	C18559	C18559	C16H16N2O3	M+H	35.2	0	-1.57308	77.9671	Metominostrobin;	NA	NA	NA	285.123	NA	0.574783	1	NULL
0.57_285.1229m/z	1.15151	0.628081	0.690476	0.974729	0.940004	XD23LPSD7:XD23CSD7	C18559	C18559	C16H16N2O3	M+H	35.2	0	-1.57308	77.9671	Metominostrobin;	NA	NA	NA	285.123	NA	0.574783	1	NULL
0.57_285.1229m/z	0.500446	0.00655476	0.015873	0.269271	0.298006	XD23LPRD3:XD23CRD3	C18559	C18559	C16H16N2O3	M+H	35.2	0	-1.57308	77.9671	Metominostrobin;	NA	NA	NA	285.123	NA	0.574783	1	NULL
0.57_285.1229m/z	1.11184	0.279916	0.150794	0.998826	0.983925	XD23LPRD7:XD23CRD7	C18559	C18559	C16H16N2O3	M+H	35.2	0	-1.57308	77.9671	Metominostrobin;	NA	NA	NA	285.123	NA	0.574783	1	NULL
0.57_325.0440m/z	6.7876	0.0997774	0.150794	0.19066	0.247755	XD20LPSD3:XD20CSD3	C07323	C07323	C14H10N2O6	M+Na	33.5	1.73	2.9706	69.2539	Olsalazine;	NA	NA	NA	325.044	NA	0.574783	1	NULL
0.57_325.0440m/z	2.23674	0.594065	0.84127	0.785482	0.934441	XD20LPSD7:XD20CSD7	C07323	C07323	C14H10N2O6	M+Na	33.5	1.73	2.9706	69.2539	Olsalazine;	NA	NA	NA	325.044	NA	0.574783	1	NULL
0.57_325.0440m/z	19.574	0.0721198	0.031746	0.174845	0.12018	XD20LPRD3:XD20CRD3	C07323	C07323	C14H10N2O6	M+Na	33.5	1.73	2.9706	69.2539	Olsalazine;	NA	NA	NA	325.044	NA	0.574783	1	NULL
0.57_325.0440m/z	1.58496	0.461451	0.690476	0.923602	0.964891	XD20LPRD7:XD20CRD7	C07323	C07323	C14H10N2O6	M+Na	33.5	1.73	2.9706	69.2539	Olsalazine;	NA	NA	NA	325.044	NA	0.574783	1	NULL
0.57_325.0440m/z	0.939216	0.691776	0.84127	0.999933	0.953474	XD23LPSD3:XD23CSD3	C07323	C07323	C14H10N2O6	M+Na	33.5	1.73	2.9706	69.2539	Olsalazine;	NA	NA	NA	325.044	NA	0.574783	1	NULL
0.57_325.0440m/z	0.543867	0.170556	0.222222	0.952184	0.860296	XD23LPSD7:XD23CSD7	C07323	C07323	C14H10N2O6	M+Na	33.5	1.73	2.9706	69.2539	Olsalazine;	NA	NA	NA	325.044	NA	0.574783	1	NULL
0.57_325.0440m/z	2.03408	0.499781	1	0.952793	1	XD23LPRD3:XD23CRD3	C07323	C07323	C14H10N2O6	M+Na	33.5	1.73	2.9706	69.2539	Olsalazine;	NA	NA	NA	325.044	NA	0.574783	1	NULL
0.57_325.0440m/z	1.28684	0.355596	0.690476	0.998826	0.987448	XD23LPRD7:XD23CRD7	C07323	C07323	C14H10N2O6	M+Na	33.5	1.73	2.9706	69.2539	Olsalazine;	NA	NA	NA	325.044	NA	0.574783	1	NULL
0.57_336.9527m/z	0.371722	0.00660145	0.00793651	0.0674691	0.0490037	XD20LPSD3:XD20CSD3	C07362	C07362	C10H16Br2N2O2	M+H-H2O	22.9	0	-5.27805	20.5626	Pipobroman;	NA	NA	NA	336.953	NA	0.574783	1	NULL
0.57_336.9527m/z	0.477101	0.93215	1	0.967168	1	XD20LPSD7:XD20CSD7	C07362	C07362	C10H16Br2N2O2	M+H-H2O	22.9	0	-5.27805	20.5626	Pipobroman;	NA	NA	NA	336.953	NA	0.574783	1	NULL
0.57_336.9527m/z	0.490968	0.211352	0.309524	0.339287	0.4361	XD20LPRD3:XD20CRD3	C07362	C07362	C10H16Br2N2O2	M+H-H2O	22.9	0	-5.27805	20.5626	Pipobroman;	NA	NA	NA	336.953	NA	0.574783	1	NULL
0.57_336.9527m/z	0.136696	0.000339125	0.00793651	0.512232	0.616046	XD20LPRD7:XD20CRD7	C07362	C07362	C10H16Br2N2O2	M+H-H2O	22.9	0	-5.27805	20.5626	Pipobroman;	NA	NA	NA	336.953	NA	0.574783	1	NULL
0.57_336.9527m/z	0.227142	0.00882452	0.00793651	0.643644	0.523639	XD23LPSD3:XD23CSD3	C07362	C07362	C10H16Br2N2O2	M+H-H2O	22.9	0	-5.27805	20.5626	Pipobroman;	NA	NA	NA	336.953	NA	0.574783	1	NULL
0.57_336.9527m/z	0.336148	0.0163933	0.031746	0.699914	0.694877	XD23LPSD7:XD23CSD7	C07362	C07362	C10H16Br2N2O2	M+H-H2O	22.9	0	-5.27805	20.5626	Pipobroman;	NA	NA	NA	336.953	NA	0.574783	1	NULL
0.57_336.9527m/z	0.420216	0.0749054	0.015873	0.572766	0.298006	XD23LPRD3:XD23CRD3	C07362	C07362	C10H16Br2N2O2	M+H-H2O	22.9	0	-5.27805	20.5626	Pipobroman;	NA	NA	NA	336.953	NA	0.574783	1	NULL
0.57_336.9527m/z	0.121953	0.000114126	0.00793651	0.105308	0.389944	XD23LPRD7:XD23CRD7	C07362	C07362	C10H16Br2N2O2	M+H-H2O	22.9	0	-5.27805	20.5626	Pipobroman;	NA	NA	NA	336.953	NA	0.574783	1	NULL
0.57_484.8007m/z	1.02781	0.869453	1	0.906448	1	XD20LPSD3:XD20CSD3	C17100	C17100	C14H9Br3O3	M+Na	21.4	0	2.78916	10.1776	Thelepin;	NA	NA	NA	484.801	NA	0.574783	1	NULL
0.57_484.8007m/z	1.2942	0.309109	0.420635	0.59138	0.669897	XD20LPSD7:XD20CSD7	C17100	C17100	C14H9Br3O3	M+Na	21.4	0	2.78916	10.1776	Thelepin;	NA	NA	NA	484.801	NA	0.574783	1	NULL
0.57_484.8007m/z	1.95596	0.120283	0.150794	0.231242	0.262412	XD20LPRD3:XD20CRD3	C17100	C17100	C14H9Br3O3	M+Na	21.4	0	2.78916	10.1776	Thelepin;	NA	NA	NA	484.801	NA	0.574783	1	NULL
0.57_484.8007m/z	1.98658	0.242378	0.309524	0.87574	0.852182	XD20LPRD7:XD20CRD7	C17100	C17100	C14H9Br3O3	M+Na	21.4	0	2.78916	10.1776	Thelepin;	NA	NA	NA	484.801	NA	0.574783	1	NULL
0.57_484.8007m/z	1.21355	0.311	0.309524	0.960486	0.75318	XD23LPSD3:XD23CSD3	C17100	C17100	C14H9Br3O3	M+Na	21.4	0	2.78916	10.1776	Thelepin;	NA	NA	NA	484.801	NA	0.574783	1	NULL
0.57_484.8007m/z	2.35508	0.050136	0.031746	0.928436	0.694877	XD23LPSD7:XD23CSD7	C17100	C17100	C14H9Br3O3	M+Na	21.4	0	2.78916	10.1776	Thelepin;	NA	NA	NA	484.801	NA	0.574783	1	NULL
0.57_484.8007m/z	9.82188	0.057063	0.00793651	0.514018	0.240359	XD23LPRD3:XD23CRD3	C17100	C17100	C14H9Br3O3	M+Na	21.4	0	2.78916	10.1776	Thelepin;	NA	NA	NA	484.801	NA	0.574783	1	NULL
0.57_484.8007m/z	1.40494	0.221022	0.547619	0.998826	0.983925	XD23LPRD7:XD23CRD7	C17100	C17100	C14H9Br3O3	M+Na	21.4	0	2.78916	10.1776	Thelepin;	NA	NA	NA	484.801	NA	0.574783	1	NULL
0.59_174.8967m/z	0.523809	0.0041243	0.00793651	0.0672793	0.0490037	XD20LPSD3:XD20CSD3	C13197	C13197	HK2O4P	M+H	36.2	0	4.31301	86.1612	Potassium dibasic phosphate;	NA	NA	NA	174.897	NA	0.589067	1	NULL
0.59_174.8967m/z	0.816094	0.231398	0.420635	0.537997	0.669897	XD20LPSD7:XD20CSD7	C13197	C13197	HK2O4P	M+H	36.2	0	4.31301	86.1612	Potassium dibasic phosphate;	NA	NA	NA	174.897	NA	0.589067	1	NULL
0.59_174.8967m/z	0.463164	0.0297546	0.0555556	0.124872	0.148787	XD20LPRD3:XD20CRD3	C13197	C13197	HK2O4P	M+H	36.2	0	4.31301	86.1612	Potassium dibasic phosphate;	NA	NA	NA	174.897	NA	0.589067	1	NULL
0.59_174.8967m/z	0.339663	0.000551395	0.00793651	0.512232	0.616046	XD20LPRD7:XD20CRD7	C13197	C13197	HK2O4P	M+H	36.2	0	4.31301	86.1612	Potassium dibasic phosphate;	NA	NA	NA	174.897	NA	0.589067	1	NULL
0.59_174.8967m/z	0.517563	0.00090587	0.00793651	0.52297	0.523639	XD23LPSD3:XD23CSD3	C13197	C13197	HK2O4P	M+H	36.2	0	4.31301	86.1612	Potassium dibasic phosphate;	NA	NA	NA	174.897	NA	0.589067	1	NULL
0.59_174.8967m/z	0.689354	0.0201768	0.031746	0.729399	0.694877	XD23LPSD7:XD23CSD7	C13197	C13197	HK2O4P	M+H	36.2	0	4.31301	86.1612	Potassium dibasic phosphate;	NA	NA	NA	174.897	NA	0.589067	1	NULL
0.59_174.8967m/z	0.299308	7.61371e-06	0.00793651	0.0140656	0.240359	XD23LPRD3:XD23CRD3	C13197	C13197	HK2O4P	M+H	36.2	0	4.31301	86.1612	Potassium dibasic phosphate;	NA	NA	NA	174.897	NA	0.589067	1	NULL
0.59_174.8967m/z	0.346369	0.00867863	0.00793651	0.537457	0.389944	XD23LPRD7:XD23CRD7	C13197	C13197	HK2O4P	M+H	36.2	0	4.31301	86.1612	Potassium dibasic phosphate;	NA	NA	NA	174.897	NA	0.589067	1	NULL
0.59_184.0748m/z	0.485352	0.00277851	0.00793651	0.0672793	0.0490037	XD20LPSD3:XD20CSD3	C08061	C08061	C12H11NO2	M+H-H2O	37.4	0	-4.47739	92.0959	\ 2'-Aminobiphenyl-2,3-diol;\""	NA	NA	NA	184.075	NA	0.589067	1	map00621 Dioxin degradation; map01100 Metabolic pathways; map01120 Microbial metabolism in diverse environments; map01220 Degradation of aromatic compounds
0.59_184.0748m/z	0.301624	0.0427632	0.00793651	0.34405	0.135507	XD20LPSD7:XD20CSD7	C08061	C08061	C12H11NO2	M+H-H2O	37.4	0	-4.47739	92.0959	\ 2'-Aminobiphenyl-2,3-diol;\""	NA	NA	NA	184.075	NA	0.589067	1	map00621 Dioxin degradation; map01100 Metabolic pathways; map01120 Microbial metabolism in diverse environments; map01220 Degradation of aromatic compounds
0.59_184.0748m/z	0.183639	0.00143035	0.00793651	0.0695655	0.107808	XD20LPRD3:XD20CRD3	C08061	C08061	C12H11NO2	M+H-H2O	37.4	0	-4.47739	92.0959	\ 2'-Aminobiphenyl-2,3-diol;\""	NA	NA	NA	184.075	NA	0.589067	1	map00621 Dioxin degradation; map01100 Metabolic pathways; map01120 Microbial metabolism in diverse environments; map01220 Degradation of aromatic compounds
0.59_184.0748m/z	0.22574	0.0650404	0.0952381	0.861121	0.764479	XD20LPRD7:XD20CRD7	C08061	C08061	C12H11NO2	M+H-H2O	37.4	0	-4.47739	92.0959	\ 2'-Aminobiphenyl-2,3-diol;\""	NA	NA	NA	184.075	NA	0.589067	1	map00621 Dioxin degradation; map01100 Metabolic pathways; map01120 Microbial metabolism in diverse environments; map01220 Degradation of aromatic compounds
0.59_184.0748m/z	0.449255	0.00920446	0.00793651	0.645719	0.523639	XD23LPSD3:XD23CSD3	C08061	C08061	C12H11NO2	M+H-H2O	37.4	0	-4.47739	92.0959	\ 2'-Aminobiphenyl-2,3-diol;\""	NA	NA	NA	184.075	NA	0.589067	1	map00621 Dioxin degradation; map01100 Metabolic pathways; map01120 Microbial metabolism in diverse environments; map01220 Degradation of aromatic compounds
0.59_184.0748m/z	0.556667	0.000494479	0.00793651	0.39955	0.433784	XD23LPSD7:XD23CSD7	C08061	C08061	C12H11NO2	M+H-H2O	37.4	0	-4.47739	92.0959	\ 2'-Aminobiphenyl-2,3-diol;\""	NA	NA	NA	184.075	NA	0.589067	1	map00621 Dioxin degradation; map01100 Metabolic pathways; map01120 Microbial metabolism in diverse environments; map01220 Degradation of aromatic compounds
0.59_184.0748m/z	0.194404	0.00174231	0.00793651	0.158921	0.240359	XD23LPRD3:XD23CRD3	C08061	C08061	C12H11NO2	M+H-H2O	37.4	0	-4.47739	92.0959	\ 2'-Aminobiphenyl-2,3-diol;\""	NA	NA	NA	184.075	NA	0.589067	1	map00621 Dioxin degradation; map01100 Metabolic pathways; map01120 Microbial metabolism in diverse environments; map01220 Degradation of aromatic compounds
0.59_184.0748m/z	0.114446	0.000856199	0.00793651	0.239658	0.389944	XD23LPRD7:XD23CRD7	C08061	C08061	C12H11NO2	M+H-H2O	37.4	0	-4.47739	92.0959	\ 2'-Aminobiphenyl-2,3-diol;\""	NA	NA	NA	184.075	NA	0.589067	1	map00621 Dioxin degradation; map01100 Metabolic pathways; map01120 Microbial metabolism in diverse environments; map01220 Degradation of aromatic compounds
0.59_207.0167m/z	0.449342	0.740379	1	0.804669	1	XD20LPSD3:XD20CSD3	C19469	C19469	C7H8N2O3	M+K	38.2	0	0.509598	91.3709	5-Nitro-ortho-anisidine; 2-Methoxy-5-nitroaniline;	NA	NA	NA	207.017	NA	0.589067	1	NULL
0.59_207.0167m/z	1.71825	0.177691	0.150794	0.502612	0.412095	XD20LPSD7:XD20CSD7	C19469	C19469	C7H8N2O3	M+K	38.2	0	0.509598	91.3709	5-Nitro-ortho-anisidine; 2-Methoxy-5-nitroaniline;	NA	NA	NA	207.017	NA	0.589067	1	NULL
0.59_207.0167m/z	2.64556	0.436786	0.547619	0.576124	0.660619	XD20LPRD3:XD20CRD3	C19469	C19469	C7H8N2O3	M+K	38.2	0	0.509598	91.3709	5-Nitro-ortho-anisidine; 2-Methoxy-5-nitroaniline;	NA	NA	NA	207.017	NA	0.589067	1	NULL
0.59_207.0167m/z	1.03072	0.897343	1	0.992174	1	XD20LPRD7:XD20CRD7	C19469	C19469	C7H8N2O3	M+K	38.2	0	0.509598	91.3709	5-Nitro-ortho-anisidine; 2-Methoxy-5-nitroaniline;	NA	NA	NA	207.017	NA	0.589067	1	NULL
0.59_207.0167m/z	0.708487	0.556721	0.690476	0.997217	0.902494	XD23LPSD3:XD23CSD3	C19469	C19469	C7H8N2O3	M+K	38.2	0	0.509598	91.3709	5-Nitro-ortho-anisidine; 2-Methoxy-5-nitroaniline;	NA	NA	NA	207.017	NA	0.589067	1	NULL
0.59_207.0167m/z	0.993102	0.816833	1	0.987919	1	XD23LPSD7:XD23CSD7	C19469	C19469	C7H8N2O3	M+K	38.2	0	0.509598	91.3709	5-Nitro-ortho-anisidine; 2-Methoxy-5-nitroaniline;	NA	NA	NA	207.017	NA	0.589067	1	NULL
0.59_207.0167m/z	0.630559	0.155062	0.222222	0.72251	0.796224	XD23LPRD3:XD23CRD3	C19469	C19469	C7H8N2O3	M+K	38.2	0	0.509598	91.3709	5-Nitro-ortho-anisidine; 2-Methoxy-5-nitroaniline;	NA	NA	NA	207.017	NA	0.589067	1	NULL
0.59_207.0167m/z	0.537749	0.0756984	0.0952381	0.998826	0.922132	XD23LPRD7:XD23CRD7	C19469	C19469	C7H8N2O3	M+K	38.2	0	0.509598	91.3709	5-Nitro-ortho-anisidine; 2-Methoxy-5-nitroaniline;	NA	NA	NA	207.017	NA	0.589067	1	NULL
0.59_298.9967m/z	0.507362	0.0733254	0.0555556	0.155595	0.123209	XD20LPSD3:XD20CSD3	C10056	C10056	C13H8O6	M+K	36	0	5.77618	86.6858	\ Demethylbellidifolin; 1,3,5,8-Tetrahydroxyxanthone;\""	NA	NA	NA	298.997	NA	0.589067	1	NULL
0.59_298.9967m/z	0.507362	0.0733254	0.0555556	0.155595	0.123209	XD20LPSD3:XD20CSD3	C10086	C10086	C13H8O6	M+K	36	0	5.77618	86.6858	\ Norathyriol; 1,3,6,7-Tetrahydroxyxanthone;\""	NA	NA	NA	298.997	NA	0.589067	1	NULL
0.59_298.9967m/z	0.254627	0.42928	0.84127	0.678054	0.934441	XD20LPSD7:XD20CSD7	C10056	C10056	C13H8O6	M+K	36	0	5.77618	86.6858	\ Demethylbellidifolin; 1,3,5,8-Tetrahydroxyxanthone;\""	NA	NA	NA	298.997	NA	0.589067	1	NULL
0.59_298.9967m/z	0.254627	0.42928	0.84127	0.678054	0.934441	XD20LPSD7:XD20CSD7	C10086	C10086	C13H8O6	M+K	36	0	5.77618	86.6858	\ Norathyriol; 1,3,6,7-Tetrahydroxyxanthone;\""	NA	NA	NA	298.997	NA	0.589067	1	NULL
0.59_298.9967m/z	0.509415	0.122784	0.0952381	0.234106	0.197245	XD20LPRD3:XD20CRD3	C10056	C10056	C13H8O6	M+K	36	0	5.77618	86.6858	\ Demethylbellidifolin; 1,3,5,8-Tetrahydroxyxanthone;\""	NA	NA	NA	298.997	NA	0.589067	1	NULL
0.59_298.9967m/z	0.509415	0.122784	0.0952381	0.234106	0.197245	XD20LPRD3:XD20CRD3	C10086	C10086	C13H8O6	M+K	36	0	5.77618	86.6858	\ Norathyriol; 1,3,6,7-Tetrahydroxyxanthone;\""	NA	NA	NA	298.997	NA	0.589067	1	NULL
0.59_298.9967m/z	0.166472	0.000861256	0.00793651	0.512232	0.616046	XD20LPRD7:XD20CRD7	C10056	C10056	C13H8O6	M+K	36	0	5.77618	86.6858	\ Demethylbellidifolin; 1,3,5,8-Tetrahydroxyxanthone;\""	NA	NA	NA	298.997	NA	0.589067	1	NULL
0.59_298.9967m/z	0.166472	0.000861256	0.00793651	0.512232	0.616046	XD20LPRD7:XD20CRD7	C10086	C10086	C13H8O6	M+K	36	0	5.77618	86.6858	\ Norathyriol; 1,3,6,7-Tetrahydroxyxanthone;\""	NA	NA	NA	298.997	NA	0.589067	1	NULL
0.59_298.9967m/z	0.653455	0.146102	0.222222	0.870587	0.726865	XD23LPSD3:XD23CSD3	C10056	C10056	C13H8O6	M+K	36	0	5.77618	86.6858	\ Demethylbellidifolin; 1,3,5,8-Tetrahydroxyxanthone;\""	NA	NA	NA	298.997	NA	0.589067	1	NULL
0.59_298.9967m/z	0.653455	0.146102	0.222222	0.870587	0.726865	XD23LPSD3:XD23CSD3	C10086	C10086	C13H8O6	M+K	36	0	5.77618	86.6858	\ Norathyriol; 1,3,6,7-Tetrahydroxyxanthone;\""	NA	NA	NA	298.997	NA	0.589067	1	NULL
0.59_298.9967m/z	0.664601	0.105831	0.150794	0.952184	0.836063	XD23LPSD7:XD23CSD7	C10056	C10056	C13H8O6	M+K	36	0	5.77618	86.6858	\ Demethylbellidifolin; 1,3,5,8-Tetrahydroxyxanthone;\""	NA	NA	NA	298.997	NA	0.589067	1	NULL
0.59_298.9967m/z	0.664601	0.105831	0.150794	0.952184	0.836063	XD23LPSD7:XD23CSD7	C10086	C10086	C13H8O6	M+K	36	0	5.77618	86.6858	\ Norathyriol; 1,3,6,7-Tetrahydroxyxanthone;\""	NA	NA	NA	298.997	NA	0.589067	1	NULL
0.59_298.9967m/z	0.514669	0.0168388	0.031746	0.358387	0.380829	XD23LPRD3:XD23CRD3	C10056	C10056	C13H8O6	M+K	36	0	5.77618	86.6858	\ Demethylbellidifolin; 1,3,5,8-Tetrahydroxyxanthone;\""	NA	NA	NA	298.997	NA	0.589067	1	NULL
0.59_298.9967m/z	0.514669	0.0168388	0.031746	0.358387	0.380829	XD23LPRD3:XD23CRD3	C10086	C10086	C13H8O6	M+K	36	0	5.77618	86.6858	\ Norathyriol; 1,3,6,7-Tetrahydroxyxanthone;\""	NA	NA	NA	298.997	NA	0.589067	1	NULL
0.59_298.9967m/z	0.199003	0.000242387	0.00793651	0.149262	0.389944	XD23LPRD7:XD23CRD7	C10056	C10056	C13H8O6	M+K	36	0	5.77618	86.6858	\ Demethylbellidifolin; 1,3,5,8-Tetrahydroxyxanthone;\""	NA	NA	NA	298.997	NA	0.589067	1	NULL
0.59_298.9967m/z	0.199003	0.000242387	0.00793651	0.149262	0.389944	XD23LPRD7:XD23CRD7	C10086	C10086	C13H8O6	M+K	36	0	5.77618	86.6858	\ Norathyriol; 1,3,6,7-Tetrahydroxyxanthone;\""	NA	NA	NA	298.997	NA	0.589067	1	NULL
0.59_304.1296n	0.544591	0.137047	0.0555556	0.236784	0.123209	XD20LPSD3:XD20CSD3	C15485	C15485	C12H20N2O7	M+H, M+Na, M+K	39.3	7.84	8.24972	98.0597	2'-Deoxymugineic acid;	NA	NA	NA	305.137	304.13	0.589067	1	NULL
0.59_304.1296n	0.307337	0.514178	0.309524	0.73249	0.571929	XD20LPSD7:XD20CSD7	C15485	C15485	C12H20N2O7	M+H, M+Na, M+K	39.3	7.84	8.24972	98.0597	2'-Deoxymugineic acid;	NA	NA	NA	305.137	304.13	0.589067	1	NULL
0.59_304.1296n	0.389626	0.0428598	0.0555556	0.140041	0.148787	XD20LPRD3:XD20CRD3	C15485	C15485	C12H20N2O7	M+H, M+Na, M+K	39.3	7.84	8.24972	98.0597	2'-Deoxymugineic acid;	NA	NA	NA	305.137	304.13	0.589067	1	NULL
0.59_304.1296n	0.0827269	0.000444465	0.00793651	0.512232	0.616046	XD20LPRD7:XD20CRD7	C15485	C15485	C12H20N2O7	M+H, M+Na, M+K	39.3	7.84	8.24972	98.0597	2'-Deoxymugineic acid;	NA	NA	NA	305.137	304.13	0.589067	1	NULL
0.59_304.1296n	1.03559	0.751368	1	0.999933	1	XD23LPSD3:XD23CSD3	C15485	C15485	C12H20N2O7	M+H, M+Na, M+K	39.3	7.84	8.24972	98.0597	2'-Deoxymugineic acid;	NA	NA	NA	305.137	304.13	0.589067	1	NULL
0.59_304.1296n	1.05942	0.861483	0.84127	0.989119	0.974396	XD23LPSD7:XD23CSD7	C15485	C15485	C12H20N2O7	M+H, M+Na, M+K	39.3	7.84	8.24972	98.0597	2'-Deoxymugineic acid;	NA	NA	NA	305.137	304.13	0.589067	1	NULL
0.59_304.1296n	0.132691	5.61503e-05	0.00793651	0.0368622	0.240359	XD23LPRD3:XD23CRD3	C15485	C15485	C12H20N2O7	M+H, M+Na, M+K	39.3	7.84	8.24972	98.0597	2'-Deoxymugineic acid;	NA	NA	NA	305.137	304.13	0.589067	1	NULL
0.59_304.1296n	0.180198	9.31008e-06	0.00793651	0.0653208	0.389944	XD23LPRD7:XD23CRD7	C15485	C15485	C12H20N2O7	M+H, M+Na, M+K	39.3	7.84	8.24972	98.0597	2'-Deoxymugineic acid;	NA	NA	NA	305.137	304.13	0.589067	1	NULL
0.59_309.0612m/z	0.59607	0.0413829	0.0555556	0.109651	0.123209	XD20LPSD3:XD20CSD3	C04583	C04583	C10H14N4O5	M+K	38.9	10.4	6.09525	91.1221	\ 6-Hydroxyl-1,6-dihydropurine ribonucleoside; (6R)-1,6-Dihydroinosine;\""	NA	NA	NA	309.061	NA	0.589067	1	NULL
0.59_309.0612m/z	0.614061	0.924578	1	0.964438	1	XD20LPSD7:XD20CSD7	C04583	C04583	C10H14N4O5	M+K	38.9	10.4	6.09525	91.1221	\ 6-Hydroxyl-1,6-dihydropurine ribonucleoside; (6R)-1,6-Dihydroinosine;\""	NA	NA	NA	309.061	NA	0.589067	1	NULL
0.59_309.0612m/z	0.723526	0.121593	0.420635	0.233019	0.544938	XD20LPRD3:XD20CRD3	C04583	C04583	C10H14N4O5	M+K	38.9	10.4	6.09525	91.1221	\ 6-Hydroxyl-1,6-dihydropurine ribonucleoside; (6R)-1,6-Dihydroinosine;\""	NA	NA	NA	309.061	NA	0.589067	1	NULL
0.59_309.0612m/z	0.677428	0.159857	0.150794	0.867448	0.764479	XD20LPRD7:XD20CRD7	C04583	C04583	C10H14N4O5	M+K	38.9	10.4	6.09525	91.1221	\ 6-Hydroxyl-1,6-dihydropurine ribonucleoside; (6R)-1,6-Dihydroinosine;\""	NA	NA	NA	309.061	NA	0.589067	1	NULL
0.59_309.0612m/z	1.30743	0.357166	0.420635	0.973818	0.803434	XD23LPSD3:XD23CSD3	C04583	C04583	C10H14N4O5	M+K	38.9	10.4	6.09525	91.1221	\ 6-Hydroxyl-1,6-dihydropurine ribonucleoside; (6R)-1,6-Dihydroinosine;\""	NA	NA	NA	309.061	NA	0.589067	1	NULL
0.59_309.0612m/z	1.18667	0.734626	1	0.987919	1	XD23LPSD7:XD23CSD7	C04583	C04583	C10H14N4O5	M+K	38.9	10.4	6.09525	91.1221	\ 6-Hydroxyl-1,6-dihydropurine ribonucleoside; (6R)-1,6-Dihydroinosine;\""	NA	NA	NA	309.061	NA	0.589067	1	NULL
0.59_309.0612m/z	1.1023	0.636298	0.690476	0.970787	0.983793	XD23LPRD3:XD23CRD3	C04583	C04583	C10H14N4O5	M+K	38.9	10.4	6.09525	91.1221	\ 6-Hydroxyl-1,6-dihydropurine ribonucleoside; (6R)-1,6-Dihydroinosine;\""	NA	NA	NA	309.061	NA	0.589067	1	NULL
0.59_309.0612m/z	0.973262	0.758853	0.84127	0.998826	0.98966	XD23LPRD7:XD23CRD7	C04583	C04583	C10H14N4O5	M+K	38.9	10.4	6.09525	91.1221	\ 6-Hydroxyl-1,6-dihydropurine ribonucleoside; (6R)-1,6-Dihydroinosine;\""	NA	NA	NA	309.061	NA	0.589067	1	NULL
0.59_323.9429m/z	2.91688	0.177216	0.150794	0.283162	0.247755	XD20LPSD3:XD20CSD3	C13522	C13522	C6H12Br2O4	M+NH4	23	0	-3.73999	19.4068	Mitobronitol; Myebrol;	NA	NA	NA	323.943	NA	0.589067	1	NULL
0.59_323.9429m/z	1.4076	0.418608	0.547619	0.670324	0.767464	XD20LPSD7:XD20CSD7	C13522	C13522	C6H12Br2O4	M+NH4	23	0	-3.73999	19.4068	Mitobronitol; Myebrol;	NA	NA	NA	323.943	NA	0.589067	1	NULL
0.59_323.9429m/z	4.45715	0.310918	0.84127	0.448112	0.891966	XD20LPRD3:XD20CRD3	C13522	C13522	C6H12Br2O4	M+NH4	23	0	-3.73999	19.4068	Mitobronitol; Myebrol;	NA	NA	NA	323.943	NA	0.589067	1	NULL
0.59_323.9429m/z	0.978391	0.589749	1	0.960633	1	XD20LPRD7:XD20CRD7	C13522	C13522	C6H12Br2O4	M+NH4	23	0	-3.73999	19.4068	Mitobronitol; Myebrol;	NA	NA	NA	323.943	NA	0.589067	1	NULL
0.59_323.9429m/z	1.35036	0.380684	0.420635	0.973973	0.803434	XD23LPSD3:XD23CSD3	C13522	C13522	C6H12Br2O4	M+NH4	23	0	-3.73999	19.4068	Mitobronitol; Myebrol;	NA	NA	NA	323.943	NA	0.589067	1	NULL
0.59_323.9429m/z	1.51728	0.661205	0.547619	0.978846	0.940004	XD23LPSD7:XD23CSD7	C13522	C13522	C6H12Br2O4	M+NH4	23	0	-3.73999	19.4068	Mitobronitol; Myebrol;	NA	NA	NA	323.943	NA	0.589067	1	NULL
0.59_323.9429m/z	0.757824	0.781505	0.84127	0.982124	0.992441	XD23LPRD3:XD23CRD3	C13522	C13522	C6H12Br2O4	M+NH4	23	0	-3.73999	19.4068	Mitobronitol; Myebrol;	NA	NA	NA	323.943	NA	0.589067	1	NULL
0.59_323.9429m/z	2.54417	0.411308	1	0.998826	1	XD23LPRD7:XD23CRD7	C13522	C13522	C6H12Br2O4	M+NH4	23	0	-3.73999	19.4068	Mitobronitol; Myebrol;	NA	NA	NA	323.943	NA	0.589067	1	NULL
0.59_403.0270m/z	1.55994	0.475153	0.420635	0.579941	0.529852	XD20LPSD3:XD20CSD3	C03312	C03312	C10H13N4O10P	M+Na	29.2	2.08	2.30762	46.7178	Urate D-ribonucleotide;	NA	NA	NA	403.027	NA	0.589067	1	NULL
0.59_403.0270m/z	0.52153	0.885888	1	0.945677	1	XD20LPSD7:XD20CSD7	C03312	C03312	C10H13N4O10P	M+Na	29.2	2.08	2.30762	46.7178	Urate D-ribonucleotide;	NA	NA	NA	403.027	NA	0.589067	1	NULL
0.59_403.0270m/z	1.18581	0.50251	0.547619	0.637506	0.660619	XD20LPRD3:XD20CRD3	C03312	C03312	C10H13N4O10P	M+Na	29.2	2.08	2.30762	46.7178	Urate D-ribonucleotide;	NA	NA	NA	403.027	NA	0.589067	1	NULL
0.59_403.0270m/z	0.546524	0.0717731	0.0952381	0.861121	0.764479	XD20LPRD7:XD20CRD7	C03312	C03312	C10H13N4O10P	M+Na	29.2	2.08	2.30762	46.7178	Urate D-ribonucleotide;	NA	NA	NA	403.027	NA	0.589067	1	NULL
0.59_403.0270m/z	1.70588	0.119218	0.150794	0.860133	0.702765	XD23LPSD3:XD23CSD3	C03312	C03312	C10H13N4O10P	M+Na	29.2	2.08	2.30762	46.7178	Urate D-ribonucleotide;	NA	NA	NA	403.027	NA	0.589067	1	NULL
0.59_403.0270m/z	2.32632	0.202834	0.222222	0.952184	0.860296	XD23LPSD7:XD23CSD7	C03312	C03312	C10H13N4O10P	M+Na	29.2	2.08	2.30762	46.7178	Urate D-ribonucleotide;	NA	NA	NA	403.027	NA	0.589067	1	NULL
0.59_403.0270m/z	0.318706	0.000645478	0.00793651	0.109641	0.240359	XD23LPRD3:XD23CRD3	C03312	C03312	C10H13N4O10P	M+Na	29.2	2.08	2.30762	46.7178	Urate D-ribonucleotide;	NA	NA	NA	403.027	NA	0.589067	1	NULL
0.59_403.0270m/z	0.787036	0.386505	0.690476	0.998826	0.987448	XD23LPRD7:XD23CRD7	C03312	C03312	C10H13N4O10P	M+Na	29.2	2.08	2.30762	46.7178	Urate D-ribonucleotide;	NA	NA	NA	403.027	NA	0.589067	1	NULL
0.59_419.0044m/z	0.620556	0.222047	0.420635	0.333016	0.529852	XD20LPSD3:XD20CSD3	C12285	C12285	C12H19Cl3O8	M+Na	29.2	0	1.70232	47.9968	Sucralose;	NA	NA	NA	419.004	NA	0.589067	1	map04973 Carbohydrate digestion and absorption
0.59_419.0044m/z	0.235724	0.740612	1	0.870729	1	XD20LPSD7:XD20CSD7	C12285	C12285	C12H19Cl3O8	M+Na	29.2	0	1.70232	47.9968	Sucralose;	NA	NA	NA	419.004	NA	0.589067	1	map04973 Carbohydrate digestion and absorption
0.59_419.0044m/z	0.731069	0.321828	0.222222	0.459675	0.342682	XD20LPRD3:XD20CRD3	C12285	C12285	C12H19Cl3O8	M+Na	29.2	0	1.70232	47.9968	Sucralose;	NA	NA	NA	419.004	NA	0.589067	1	map04973 Carbohydrate digestion and absorption
0.59_419.0044m/z	0.324062	0.00307286	0.00793651	0.703919	0.616046	XD20LPRD7:XD20CRD7	C12285	C12285	C12H19Cl3O8	M+Na	29.2	0	1.70232	47.9968	Sucralose;	NA	NA	NA	419.004	NA	0.589067	1	map04973 Carbohydrate digestion and absorption
0.59_419.0044m/z	0.980938	0.668511	1	0.999933	1	XD23LPSD3:XD23CSD3	C12285	C12285	C12H19Cl3O8	M+Na	29.2	0	1.70232	47.9968	Sucralose;	NA	NA	NA	419.004	NA	0.589067	1	map04973 Carbohydrate digestion and absorption
0.59_419.0044m/z	1.40117	0.0627026	0.031746	0.942047	0.694877	XD23LPSD7:XD23CSD7	C12285	C12285	C12H19Cl3O8	M+Na	29.2	0	1.70232	47.9968	Sucralose;	NA	NA	NA	419.004	NA	0.589067	1	map04973 Carbohydrate digestion and absorption
0.59_419.0044m/z	0.379733	0.00404074	0.015873	0.222563	0.298006	XD23LPRD3:XD23CRD3	C12285	C12285	C12H19Cl3O8	M+Na	29.2	0	1.70232	47.9968	Sucralose;	NA	NA	NA	419.004	NA	0.589067	1	map04973 Carbohydrate digestion and absorption
0.59_419.0044m/z	0.490452	0.000630801	0.00793651	0.194224	0.389944	XD23LPRD7:XD23CRD7	C12285	C12285	C12H19Cl3O8	M+Na	29.2	0	1.70232	47.9968	Sucralose;	NA	NA	NA	419.004	NA	0.589067	1	map04973 Carbohydrate digestion and absorption
0.60_148.0625m/z	0.651871	0.0622391	0.150794	0.139641	0.247755	XD20LPSD3:XD20CSD3	C02230	C02230	C6H7N5O	M+H-H2O	38.3	0	4.21802	96.2774	\ 3-Methylguanine; 2-Amino-3,7-dihydro-3-methyl-6H-purin-6-one;\""	NA	NA	NA	148.062	NA	0.60335	1	NULL
0.60_148.0625m/z	0.651871	0.0622391	0.150794	0.139641	0.247755	XD20LPSD3:XD20CSD3	C02242	C02242	C6H7N5O	M+H-H2O	38.3	0	4.21802	96.2774	7-Methylguanine;	NA	NA	NA	148.062	NA	0.60335	1	NULL
0.60_148.0625m/z	0.420135	0.870204	0.547619	0.936729	0.767464	XD20LPSD7:XD20CSD7	C02230	C02230	C6H7N5O	M+H-H2O	38.3	0	4.21802	96.2774	\ 3-Methylguanine; 2-Amino-3,7-dihydro-3-methyl-6H-purin-6-one;\""	NA	NA	NA	148.062	NA	0.60335	1	NULL
0.60_148.0625m/z	0.420135	0.870204	0.547619	0.936729	0.767464	XD20LPSD7:XD20CSD7	C02242	C02242	C6H7N5O	M+H-H2O	38.3	0	4.21802	96.2774	7-Methylguanine;	NA	NA	NA	148.062	NA	0.60335	1	NULL
0.60_148.0625m/z	2.66261	0.0551745	0.0952381	0.155921	0.197245	XD20LPRD3:XD20CRD3	C02230	C02230	C6H7N5O	M+H-H2O	38.3	0	4.21802	96.2774	\ 3-Methylguanine; 2-Amino-3,7-dihydro-3-methyl-6H-purin-6-one;\""	NA	NA	NA	148.062	NA	0.60335	1	NULL
0.60_148.0625m/z	2.66261	0.0551745	0.0952381	0.155921	0.197245	XD20LPRD3:XD20CRD3	C02242	C02242	C6H7N5O	M+H-H2O	38.3	0	4.21802	96.2774	7-Methylguanine;	NA	NA	NA	148.062	NA	0.60335	1	NULL
0.60_148.0625m/z	0.824231	0.203715	0.547619	0.868433	0.931214	XD20LPRD7:XD20CRD7	C02230	C02230	C6H7N5O	M+H-H2O	38.3	0	4.21802	96.2774	\ 3-Methylguanine; 2-Amino-3,7-dihydro-3-methyl-6H-purin-6-one;\""	NA	NA	NA	148.062	NA	0.60335	1	NULL
0.60_148.0625m/z	0.824231	0.203715	0.547619	0.868433	0.931214	XD20LPRD7:XD20CRD7	C02242	C02242	C6H7N5O	M+H-H2O	38.3	0	4.21802	96.2774	7-Methylguanine;	NA	NA	NA	148.062	NA	0.60335	1	NULL
0.60_148.0625m/z	0.832586	0.502185	0.547619	0.992988	0.850859	XD23LPSD3:XD23CSD3	C02230	C02230	C6H7N5O	M+H-H2O	38.3	0	4.21802	96.2774	\ 3-Methylguanine; 2-Amino-3,7-dihydro-3-methyl-6H-purin-6-one;\""	NA	NA	NA	148.062	NA	0.60335	1	NULL
0.60_148.0625m/z	0.832586	0.502185	0.547619	0.992988	0.850859	XD23LPSD3:XD23CSD3	C02242	C02242	C6H7N5O	M+H-H2O	38.3	0	4.21802	96.2774	7-Methylguanine;	NA	NA	NA	148.062	NA	0.60335	1	NULL
0.60_148.0625m/z	1.2707	0.414457	0.690476	0.952184	0.940004	XD23LPSD7:XD23CSD7	C02230	C02230	C6H7N5O	M+H-H2O	38.3	0	4.21802	96.2774	\ 3-Methylguanine; 2-Amino-3,7-dihydro-3-methyl-6H-purin-6-one;\""	NA	NA	NA	148.062	NA	0.60335	1	NULL
0.60_148.0625m/z	1.2707	0.414457	0.690476	0.952184	0.940004	XD23LPSD7:XD23CSD7	C02242	C02242	C6H7N5O	M+H-H2O	38.3	0	4.21802	96.2774	7-Methylguanine;	NA	NA	NA	148.062	NA	0.60335	1	NULL
0.60_148.0625m/z	1.39222	0.160711	0.222222	0.730922	0.796224	XD23LPRD3:XD23CRD3	C02230	C02230	C6H7N5O	M+H-H2O	38.3	0	4.21802	96.2774	\ 3-Methylguanine; 2-Amino-3,7-dihydro-3-methyl-6H-purin-6-one;\""	NA	NA	NA	148.062	NA	0.60335	1	NULL
0.60_148.0625m/z	1.39222	0.160711	0.222222	0.730922	0.796224	XD23LPRD3:XD23CRD3	C02242	C02242	C6H7N5O	M+H-H2O	38.3	0	4.21802	96.2774	7-Methylguanine;	NA	NA	NA	148.062	NA	0.60335	1	NULL
0.60_148.0625m/z	1.28776	0.148311	0.309524	0.998826	0.983925	XD23LPRD7:XD23CRD7	C02230	C02230	C6H7N5O	M+H-H2O	38.3	0	4.21802	96.2774	\ 3-Methylguanine; 2-Amino-3,7-dihydro-3-methyl-6H-purin-6-one;\""	NA	NA	NA	148.062	NA	0.60335	1	NULL
0.60_148.0625m/z	1.28776	0.148311	0.309524	0.998826	0.983925	XD23LPRD7:XD23CRD7	C02242	C02242	C6H7N5O	M+H-H2O	38.3	0	4.21802	96.2774	7-Methylguanine;	NA	NA	NA	148.062	NA	0.60335	1	NULL
0.60_208.0008m/z	0.606717	0.441934	0.420635	0.549265	0.529852	XD20LPSD3:XD20CSD3	C17386	C17386	C7H7NO4	M+K	39.4	0	1.01639	98.1158	2-Methoxy-4-nitrophenol; 4-Nitroguaiacol;	NA	NA	NA	208.001	NA	0.60335	1	NULL
0.60_208.0008m/z	0.478111	0.303601	0.420635	0.587424	0.669897	XD20LPSD7:XD20CSD7	C17386	C17386	C7H7NO4	M+K	39.4	0	1.01639	98.1158	2-Methoxy-4-nitrophenol; 4-Nitroguaiacol;	NA	NA	NA	208.001	NA	0.60335	1	NULL
0.60_208.0008m/z	2.96014	0.0122521	0.00793651	0.107507	0.107808	XD20LPRD3:XD20CRD3	C17386	C17386	C7H7NO4	M+K	39.4	0	1.01639	98.1158	2-Methoxy-4-nitrophenol; 4-Nitroguaiacol;	NA	NA	NA	208.001	NA	0.60335	1	NULL
0.60_208.0008m/z	0.885617	0.414893	0.420635	0.917106	0.896701	XD20LPRD7:XD20CRD7	C17386	C17386	C7H7NO4	M+K	39.4	0	1.01639	98.1158	2-Methoxy-4-nitrophenol; 4-Nitroguaiacol;	NA	NA	NA	208.001	NA	0.60335	1	NULL
0.60_208.0008m/z	0.624047	0.355621	0.420635	0.973818	0.803434	XD23LPSD3:XD23CSD3	C17386	C17386	C7H7NO4	M+K	39.4	0	1.01639	98.1158	2-Methoxy-4-nitrophenol; 4-Nitroguaiacol;	NA	NA	NA	208.001	NA	0.60335	1	NULL
0.60_208.0008m/z	0.966664	0.991887	0.84127	0.998217	0.974396	XD23LPSD7:XD23CSD7	C17386	C17386	C7H7NO4	M+K	39.4	0	1.01639	98.1158	2-Methoxy-4-nitrophenol; 4-Nitroguaiacol;	NA	NA	NA	208.001	NA	0.60335	1	NULL
0.60_208.0008m/z	1.58208	0.085105	0.0952381	0.593526	0.583752	XD23LPRD3:XD23CRD3	C17386	C17386	C7H7NO4	M+K	39.4	0	1.01639	98.1158	2-Methoxy-4-nitrophenol; 4-Nitroguaiacol;	NA	NA	NA	208.001	NA	0.60335	1	NULL
0.60_208.0008m/z	1.38181	0.201888	0.420635	0.998826	0.983925	XD23LPRD7:XD23CRD7	C17386	C17386	C7H7NO4	M+K	39.4	0	1.01639	98.1158	2-Methoxy-4-nitrophenol; 4-Nitroguaiacol;	NA	NA	NA	208.001	NA	0.60335	1	NULL
0.60_224.9633m/z	1.02489	0.662749	0.84127	0.742307	0.885966	XD20LPSD3:XD20CSD3	C06679	C06679	C7H6O4S	M+K	26	0	7.61607	38.7721	4-Sulfobenzaldehyde; 4-Formylbenzenesulfonate;	NA	NA	NA	224.963	NA	0.60335	1	map00623 Toluene degradation; map01120 Microbial metabolism in diverse environments; map01220 Degradation of aromatic compounds
0.60_224.9633m/z	1.09938	0.983798	1	0.991652	1	XD20LPSD7:XD20CSD7	C06679	C06679	C7H6O4S	M+K	26	0	7.61607	38.7721	4-Sulfobenzaldehyde; 4-Formylbenzenesulfonate;	NA	NA	NA	224.963	NA	0.60335	1	map00623 Toluene degradation; map01120 Microbial metabolism in diverse environments; map01220 Degradation of aromatic compounds
0.60_224.9633m/z	3.3161	0.0192753	0.00793651	0.115903	0.107808	XD20LPRD3:XD20CRD3	C06679	C06679	C7H6O4S	M+K	26	0	7.61607	38.7721	4-Sulfobenzaldehyde; 4-Formylbenzenesulfonate;	NA	NA	NA	224.963	NA	0.60335	1	map00623 Toluene degradation; map01120 Microbial metabolism in diverse environments; map01220 Degradation of aromatic compounds
0.60_224.9633m/z	1.72756	0.618595	0.690476	0.963872	0.964891	XD20LPRD7:XD20CRD7	C06679	C06679	C7H6O4S	M+K	26	0	7.61607	38.7721	4-Sulfobenzaldehyde; 4-Formylbenzenesulfonate;	NA	NA	NA	224.963	NA	0.60335	1	map00623 Toluene degradation; map01120 Microbial metabolism in diverse environments; map01220 Degradation of aromatic compounds
0.60_224.9633m/z	1.28663	0.421297	0.547619	0.979114	0.850859	XD23LPSD3:XD23CSD3	C06679	C06679	C7H6O4S	M+K	26	0	7.61607	38.7721	4-Sulfobenzaldehyde; 4-Formylbenzenesulfonate;	NA	NA	NA	224.963	NA	0.60335	1	map00623 Toluene degradation; map01120 Microbial metabolism in diverse environments; map01220 Degradation of aromatic compounds
0.60_224.9633m/z	1.45263	0.223751	0.309524	0.952184	0.890676	XD23LPSD7:XD23CSD7	C06679	C06679	C7H6O4S	M+K	26	0	7.61607	38.7721	4-Sulfobenzaldehyde; 4-Formylbenzenesulfonate;	NA	NA	NA	224.963	NA	0.60335	1	map00623 Toluene degradation; map01120 Microbial metabolism in diverse environments; map01220 Degradation of aromatic compounds
0.60_224.9633m/z	3.66032	0.105436	0.0952381	0.633391	0.583752	XD23LPRD3:XD23CRD3	C06679	C06679	C7H6O4S	M+K	26	0	7.61607	38.7721	4-Sulfobenzaldehyde; 4-Formylbenzenesulfonate;	NA	NA	NA	224.963	NA	0.60335	1	map00623 Toluene degradation; map01120 Microbial metabolism in diverse environments; map01220 Degradation of aromatic compounds
0.60_224.9633m/z	2.12025	0.0205013	0.031746	0.708545	0.650195	XD23LPRD7:XD23CRD7	C06679	C06679	C7H6O4S	M+K	26	0	7.61607	38.7721	4-Sulfobenzaldehyde; 4-Formylbenzenesulfonate;	NA	NA	NA	224.963	NA	0.60335	1	map00623 Toluene degradation; map01120 Microbial metabolism in diverse environments; map01220 Degradation of aromatic compounds
0.60_279.0508m/z	0.494891	0.00707728	0.015873	0.0674691	0.059577	XD20LPSD3:XD20CSD3	C10483	C10483	C13H12O8	M+H-H2O	38.8	4.78	3.05388	92.7053	Phaseolic acid;	NA	NA	NA	279.051	NA	0.60335	1	NULL
0.60_279.0508m/z	1.13639	0.661012	0.547619	0.825327	0.767464	XD20LPSD7:XD20CSD7	C10483	C10483	C13H12O8	M+H-H2O	38.8	4.78	3.05388	92.7053	Phaseolic acid;	NA	NA	NA	279.051	NA	0.60335	1	NULL
0.60_279.0508m/z	0.687081	0.0228188	0.0555556	0.118743	0.148787	XD20LPRD3:XD20CRD3	C10483	C10483	C13H12O8	M+H-H2O	38.8	4.78	3.05388	92.7053	Phaseolic acid;	NA	NA	NA	279.051	NA	0.60335	1	NULL
0.60_279.0508m/z	0.686975	0.147861	0.150794	0.867448	0.764479	XD20LPRD7:XD20CRD7	C10483	C10483	C13H12O8	M+H-H2O	38.8	4.78	3.05388	92.7053	Phaseolic acid;	NA	NA	NA	279.051	NA	0.60335	1	NULL
0.60_279.0508m/z	1.09266	0.855687	0.690476	0.999933	0.902494	XD23LPSD3:XD23CSD3	C10483	C10483	C13H12O8	M+H-H2O	38.8	4.78	3.05388	92.7053	Phaseolic acid;	NA	NA	NA	279.051	NA	0.60335	1	NULL
0.60_279.0508m/z	1.15232	0.864914	1	0.989119	1	XD23LPSD7:XD23CSD7	C10483	C10483	C13H12O8	M+H-H2O	38.8	4.78	3.05388	92.7053	Phaseolic acid;	NA	NA	NA	279.051	NA	0.60335	1	NULL
0.60_279.0508m/z	0.732308	0.0699887	0.150794	0.553859	0.712107	XD23LPRD3:XD23CRD3	C10483	C10483	C13H12O8	M+H-H2O	38.8	4.78	3.05388	92.7053	Phaseolic acid;	NA	NA	NA	279.051	NA	0.60335	1	NULL
0.60_279.0508m/z	0.735897	0.08366	0.0952381	0.998826	0.922132	XD23LPRD7:XD23CRD7	C10483	C10483	C13H12O8	M+H-H2O	38.8	4.78	3.05388	92.7053	Phaseolic acid;	NA	NA	NA	279.051	NA	0.60335	1	NULL
0.60_285.0171m/z	0.154333	0.0168567	0.00793651	0.077831	0.0490037	XD20LPSD3:XD20CSD3	C09285	C09285	C13H10O5	M+K	36.1	0	4.73211	85.8108	Pimpinellin;	NA	NA	NA	285.017	NA	0.60335	1	NULL
0.60_285.0171m/z	0.239615	0.0808999	0.150794	0.420465	0.412095	XD20LPSD7:XD20CSD7	C09285	C09285	C13H10O5	M+K	36.1	0	4.73211	85.8108	Pimpinellin;	NA	NA	NA	285.017	NA	0.60335	1	NULL
0.60_285.0171m/z	0.833218	0.660833	1	0.769786	1	XD20LPRD3:XD20CRD3	C09285	C09285	C13H10O5	M+K	36.1	0	4.73211	85.8108	Pimpinellin;	NA	NA	NA	285.017	NA	0.60335	1	NULL
0.60_285.0171m/z	0.314333	0.00391234	0.015873	0.730595	0.685136	XD20LPRD7:XD20CRD7	C09285	C09285	C13H10O5	M+K	36.1	0	4.73211	85.8108	Pimpinellin;	NA	NA	NA	285.017	NA	0.60335	1	NULL
0.60_285.0171m/z	0.123848	0.000751268	0.00793651	0.497687	0.523639	XD23LPSD3:XD23CSD3	C09285	C09285	C13H10O5	M+K	36.1	0	4.73211	85.8108	Pimpinellin;	NA	NA	NA	285.017	NA	0.60335	1	NULL
0.60_285.0171m/z	0.0698574	2.75117e-05	0.00793651	0.175558	0.433784	XD23LPSD7:XD23CSD7	C09285	C09285	C13H10O5	M+K	36.1	0	4.73211	85.8108	Pimpinellin;	NA	NA	NA	285.017	NA	0.60335	1	NULL
0.60_285.0171m/z	0.998346	0.91061	1	0.993462	1	XD23LPRD3:XD23CRD3	C09285	C09285	C13H10O5	M+K	36.1	0	4.73211	85.8108	Pimpinellin;	NA	NA	NA	285.017	NA	0.60335	1	NULL
0.60_285.0171m/z	0.300755	0.000162256	0.00793651	0.124897	0.389944	XD23LPRD7:XD23CRD7	C09285	C09285	C13H10O5	M+K	36.1	0	4.73211	85.8108	Pimpinellin;	NA	NA	NA	285.017	NA	0.60335	1	NULL
0.60_286.0474m/z	0.702303	0.0758418	0.150794	0.159035	0.247755	XD20LPSD3:XD20CSD3	C20677	C20677	C13H13NO4	M+K	33.1	3.54	-0.746642	63.065	N-(4-Coumaroyl)-L-homoserine lactone;	NA	NA	NA	286.047	NA	0.60335	1	map02024 Quorum sensing
0.60_286.0474m/z	1.07355	0.783924	0.690476	0.8954	0.855409	XD20LPSD7:XD20CSD7	C20677	C20677	C13H13NO4	M+K	33.1	3.54	-0.746642	63.065	N-(4-Coumaroyl)-L-homoserine lactone;	NA	NA	NA	286.047	NA	0.60335	1	map02024 Quorum sensing
0.60_286.0474m/z	1.02825	0.935483	1	0.958839	1	XD20LPRD3:XD20CRD3	C20677	C20677	C13H13NO4	M+K	33.1	3.54	-0.746642	63.065	N-(4-Coumaroyl)-L-homoserine lactone;	NA	NA	NA	286.047	NA	0.60335	1	map02024 Quorum sensing
0.60_286.0474m/z	0.660224	0.087821	0.150794	0.861121	0.764479	XD20LPRD7:XD20CRD7	C20677	C20677	C13H13NO4	M+K	33.1	3.54	-0.746642	63.065	N-(4-Coumaroyl)-L-homoserine lactone;	NA	NA	NA	286.047	NA	0.60335	1	map02024 Quorum sensing
0.60_286.0474m/z	0.760889	0.0660603	0.0952381	0.817071	0.702765	XD23LPSD3:XD23CSD3	C20677	C20677	C13H13NO4	M+K	33.1	3.54	-0.746642	63.065	N-(4-Coumaroyl)-L-homoserine lactone;	NA	NA	NA	286.047	NA	0.60335	1	map02024 Quorum sensing
0.60_286.0474m/z	0.840709	0.318301	0.547619	0.952184	0.940004	XD23LPSD7:XD23CSD7	C20677	C20677	C13H13NO4	M+K	33.1	3.54	-0.746642	63.065	N-(4-Coumaroyl)-L-homoserine lactone;	NA	NA	NA	286.047	NA	0.60335	1	map02024 Quorum sensing
0.60_286.0474m/z	0.692495	0.00950914	0.00793651	0.315204	0.240359	XD23LPRD3:XD23CRD3	C20677	C20677	C13H13NO4	M+K	33.1	3.54	-0.746642	63.065	N-(4-Coumaroyl)-L-homoserine lactone;	NA	NA	NA	286.047	NA	0.60335	1	map02024 Quorum sensing
0.60_286.0474m/z	1.00593	0.90194	0.84127	0.998826	0.98966	XD23LPRD7:XD23CRD7	C20677	C20677	C13H13NO4	M+K	33.1	3.54	-0.746642	63.065	N-(4-Coumaroyl)-L-homoserine lactone;	NA	NA	NA	286.047	NA	0.60335	1	map02024 Quorum sensing
0.60_299.0760m/z	0.639054	0.0349988	0.015873	0.101026	0.059577	XD20LPSD3:XD20CSD3	C00994	C00994	C13H14O8	M+H	37.6	3.62	-0.561312	85.1586	D-Prephenyllactate;	NA	NA	NA	299.076	NA	0.60335	1	NULL
0.60_299.0760m/z	1.30406	0.122546	0.150794	0.453668	0.412095	XD20LPSD7:XD20CSD7	C00994	C00994	C13H14O8	M+H	37.6	3.62	-0.561312	85.1586	D-Prephenyllactate;	NA	NA	NA	299.076	NA	0.60335	1	NULL
0.60_299.0760m/z	0.455123	0.0100853	0.015873	0.10481	0.111244	XD20LPRD3:XD20CRD3	C00994	C00994	C13H14O8	M+H	37.6	3.62	-0.561312	85.1586	D-Prephenyllactate;	NA	NA	NA	299.076	NA	0.60335	1	NULL
0.60_299.0760m/z	0.972502	0.901414	1	0.992178	1	XD20LPRD7:XD20CRD7	C00994	C00994	C13H14O8	M+H	37.6	3.62	-0.561312	85.1586	D-Prephenyllactate;	NA	NA	NA	299.076	NA	0.60335	1	NULL
0.60_299.0760m/z	1.03186	0.923688	0.690476	0.999933	0.902494	XD23LPSD3:XD23CSD3	C00994	C00994	C13H14O8	M+H	37.6	3.62	-0.561312	85.1586	D-Prephenyllactate;	NA	NA	NA	299.076	NA	0.60335	1	NULL
0.60_299.0760m/z	1.34199	0.033992	0.0555556	0.82612	0.809411	XD23LPSD7:XD23CSD7	C00994	C00994	C13H14O8	M+H	37.6	3.62	-0.561312	85.1586	D-Prephenyllactate;	NA	NA	NA	299.076	NA	0.60335	1	NULL
0.60_299.0760m/z	0.390842	0.00460634	0.00793651	0.236373	0.240359	XD23LPRD3:XD23CRD3	C00994	C00994	C13H14O8	M+H	37.6	3.62	-0.561312	85.1586	D-Prephenyllactate;	NA	NA	NA	299.076	NA	0.60335	1	NULL
0.60_299.0760m/z	0.620258	0.0532221	0.0952381	0.932807	0.922132	XD23LPRD7:XD23CRD7	C00994	C00994	C13H14O8	M+H	37.6	3.62	-0.561312	85.1586	D-Prephenyllactate;	NA	NA	NA	299.076	NA	0.60335	1	NULL
0.62_156.0441m/z	1.36031	0.142335	0.150794	0.242664	0.247755	XD20LPSD3:XD20CSD3	C06325	C06325	C10H7NO2	M+H-H2O	37.7	0	-1.63653	90.693	2-Quinolinecarboxylic acid; Quinaldinic acid; Quinaldic acid; 2-Quinolinecarboxylate; Quinaldate;	NA	NA	NA	156.044	NA	0.617633	1	NULL
0.62_156.0441m/z	1.36031	0.142335	0.150794	0.242664	0.247755	XD20LPSD3:XD20CSD3	C06414	C06414	C10H7NO2	M+H-H2O	37.7	0	-1.63653	90.693	4-Quinolinecarboxylic acid; Quinoline-4-carboxylate; Quinoline-4-carboxylic acid; Cinchonic acid;	NA	NA	NA	156.044	NA	0.617633	1	NULL
0.62_156.0441m/z	1.36031	0.142335	0.150794	0.242664	0.247755	XD20LPSD3:XD20CSD3	C14040	C14040	C10H7NO2	M+H-H2O	37.7	0	-1.63653	90.693	1-Nitronaphthalene;	NA	NA	NA	156.044	NA	0.617633	1	map00980 Metabolism of xenobiotics by cytochrome P450
0.62_156.0441m/z	1.36031	0.142335	0.150794	0.242664	0.247755	XD20LPSD3:XD20CSD3	C19474	C19474	C10H7NO2	M+H-H2O	37.7	0	-1.63653	90.693	2-Nitronaphthalene;	NA	NA	NA	156.044	NA	0.617633	1	NULL
0.62_156.0441m/z	0.748543	0.654028	0.690476	0.820822	0.855409	XD20LPSD7:XD20CSD7	C06325	C06325	C10H7NO2	M+H-H2O	37.7	0	-1.63653	90.693	2-Quinolinecarboxylic acid; Quinaldinic acid; Quinaldic acid; 2-Quinolinecarboxylate; Quinaldate;	NA	NA	NA	156.044	NA	0.617633	1	NULL
0.62_156.0441m/z	0.748543	0.654028	0.690476	0.820822	0.855409	XD20LPSD7:XD20CSD7	C06414	C06414	C10H7NO2	M+H-H2O	37.7	0	-1.63653	90.693	4-Quinolinecarboxylic acid; Quinoline-4-carboxylate; Quinoline-4-carboxylic acid; Cinchonic acid;	NA	NA	NA	156.044	NA	0.617633	1	NULL
0.62_156.0441m/z	0.748543	0.654028	0.690476	0.820822	0.855409	XD20LPSD7:XD20CSD7	C14040	C14040	C10H7NO2	M+H-H2O	37.7	0	-1.63653	90.693	1-Nitronaphthalene;	NA	NA	NA	156.044	NA	0.617633	1	map00980 Metabolism of xenobiotics by cytochrome P450
0.62_156.0441m/z	0.748543	0.654028	0.690476	0.820822	0.855409	XD20LPSD7:XD20CSD7	C19474	C19474	C10H7NO2	M+H-H2O	37.7	0	-1.63653	90.693	2-Nitronaphthalene;	NA	NA	NA	156.044	NA	0.617633	1	NULL
0.62_156.0441m/z	1.10745	0.540893	0.547619	0.671626	0.660619	XD20LPRD3:XD20CRD3	C06325	C06325	C10H7NO2	M+H-H2O	37.7	0	-1.63653	90.693	2-Quinolinecarboxylic acid; Quinaldinic acid; Quinaldic acid; 2-Quinolinecarboxylate; Quinaldate;	NA	NA	NA	156.044	NA	0.617633	1	NULL
0.62_156.0441m/z	1.10745	0.540893	0.547619	0.671626	0.660619	XD20LPRD3:XD20CRD3	C06414	C06414	C10H7NO2	M+H-H2O	37.7	0	-1.63653	90.693	4-Quinolinecarboxylic acid; Quinoline-4-carboxylate; Quinoline-4-carboxylic acid; Cinchonic acid;	NA	NA	NA	156.044	NA	0.617633	1	NULL
0.62_156.0441m/z	1.10745	0.540893	0.547619	0.671626	0.660619	XD20LPRD3:XD20CRD3	C14040	C14040	C10H7NO2	M+H-H2O	37.7	0	-1.63653	90.693	1-Nitronaphthalene;	NA	NA	NA	156.044	NA	0.617633	1	map00980 Metabolism of xenobiotics by cytochrome P450
0.62_156.0441m/z	1.10745	0.540893	0.547619	0.671626	0.660619	XD20LPRD3:XD20CRD3	C19474	C19474	C10H7NO2	M+H-H2O	37.7	0	-1.63653	90.693	2-Nitronaphthalene;	NA	NA	NA	156.044	NA	0.617633	1	NULL
0.62_156.0441m/z	0.798334	0.355691	0.420635	0.900389	0.896701	XD20LPRD7:XD20CRD7	C06325	C06325	C10H7NO2	M+H-H2O	37.7	0	-1.63653	90.693	2-Quinolinecarboxylic acid; Quinaldinic acid; Quinaldic acid; 2-Quinolinecarboxylate; Quinaldate;	NA	NA	NA	156.044	NA	0.617633	1	NULL
0.62_156.0441m/z	0.798334	0.355691	0.420635	0.900389	0.896701	XD20LPRD7:XD20CRD7	C06414	C06414	C10H7NO2	M+H-H2O	37.7	0	-1.63653	90.693	4-Quinolinecarboxylic acid; Quinoline-4-carboxylate; Quinoline-4-carboxylic acid; Cinchonic acid;	NA	NA	NA	156.044	NA	0.617633	1	NULL
0.62_156.0441m/z	0.798334	0.355691	0.420635	0.900389	0.896701	XD20LPRD7:XD20CRD7	C14040	C14040	C10H7NO2	M+H-H2O	37.7	0	-1.63653	90.693	1-Nitronaphthalene;	NA	NA	NA	156.044	NA	0.617633	1	map00980 Metabolism of xenobiotics by cytochrome P450
0.62_156.0441m/z	0.798334	0.355691	0.420635	0.900389	0.896701	XD20LPRD7:XD20CRD7	C19474	C19474	C10H7NO2	M+H-H2O	37.7	0	-1.63653	90.693	2-Nitronaphthalene;	NA	NA	NA	156.044	NA	0.617633	1	NULL
0.62_156.0441m/z	1.65009	0.147852	0.150794	0.870587	0.702765	XD23LPSD3:XD23CSD3	C06325	C06325	C10H7NO2	M+H-H2O	37.7	0	-1.63653	90.693	2-Quinolinecarboxylic acid; Quinaldinic acid; Quinaldic acid; 2-Quinolinecarboxylate; Quinaldate;	NA	NA	NA	156.044	NA	0.617633	1	NULL
0.62_156.0441m/z	1.65009	0.147852	0.150794	0.870587	0.702765	XD23LPSD3:XD23CSD3	C06414	C06414	C10H7NO2	M+H-H2O	37.7	0	-1.63653	90.693	4-Quinolinecarboxylic acid; Quinoline-4-carboxylate; Quinoline-4-carboxylic acid; Cinchonic acid;	NA	NA	NA	156.044	NA	0.617633	1	NULL
0.62_156.0441m/z	1.65009	0.147852	0.150794	0.870587	0.702765	XD23LPSD3:XD23CSD3	C14040	C14040	C10H7NO2	M+H-H2O	37.7	0	-1.63653	90.693	1-Nitronaphthalene;	NA	NA	NA	156.044	NA	0.617633	1	map00980 Metabolism of xenobiotics by cytochrome P450
0.62_156.0441m/z	1.65009	0.147852	0.150794	0.870587	0.702765	XD23LPSD3:XD23CSD3	C19474	C19474	C10H7NO2	M+H-H2O	37.7	0	-1.63653	90.693	2-Nitronaphthalene;	NA	NA	NA	156.044	NA	0.617633	1	NULL
0.62_156.0441m/z	1.25293	0.365031	0.420635	0.952184	0.91897	XD23LPSD7:XD23CSD7	C06325	C06325	C10H7NO2	M+H-H2O	37.7	0	-1.63653	90.693	2-Quinolinecarboxylic acid; Quinaldinic acid; Quinaldic acid; 2-Quinolinecarboxylate; Quinaldate;	NA	NA	NA	156.044	NA	0.617633	1	NULL
0.62_156.0441m/z	1.25293	0.365031	0.420635	0.952184	0.91897	XD23LPSD7:XD23CSD7	C06414	C06414	C10H7NO2	M+H-H2O	37.7	0	-1.63653	90.693	4-Quinolinecarboxylic acid; Quinoline-4-carboxylate; Quinoline-4-carboxylic acid; Cinchonic acid;	NA	NA	NA	156.044	NA	0.617633	1	NULL
0.62_156.0441m/z	1.25293	0.365031	0.420635	0.952184	0.91897	XD23LPSD7:XD23CSD7	C14040	C14040	C10H7NO2	M+H-H2O	37.7	0	-1.63653	90.693	1-Nitronaphthalene;	NA	NA	NA	156.044	NA	0.617633	1	map00980 Metabolism of xenobiotics by cytochrome P450
0.62_156.0441m/z	1.25293	0.365031	0.420635	0.952184	0.91897	XD23LPSD7:XD23CSD7	C19474	C19474	C10H7NO2	M+H-H2O	37.7	0	-1.63653	90.693	2-Nitronaphthalene;	NA	NA	NA	156.044	NA	0.617633	1	NULL
0.62_156.0441m/z	1.39033	0.0231423	0.031746	0.399097	0.380829	XD23LPRD3:XD23CRD3	C06325	C06325	C10H7NO2	M+H-H2O	37.7	0	-1.63653	90.693	2-Quinolinecarboxylic acid; Quinaldinic acid; Quinaldic acid; 2-Quinolinecarboxylate; Quinaldate;	NA	NA	NA	156.044	NA	0.617633	1	NULL
0.62_156.0441m/z	1.39033	0.0231423	0.031746	0.399097	0.380829	XD23LPRD3:XD23CRD3	C06414	C06414	C10H7NO2	M+H-H2O	37.7	0	-1.63653	90.693	4-Quinolinecarboxylic acid; Quinoline-4-carboxylate; Quinoline-4-carboxylic acid; Cinchonic acid;	NA	NA	NA	156.044	NA	0.617633	1	NULL
0.62_156.0441m/z	1.39033	0.0231423	0.031746	0.399097	0.380829	XD23LPRD3:XD23CRD3	C14040	C14040	C10H7NO2	M+H-H2O	37.7	0	-1.63653	90.693	1-Nitronaphthalene;	NA	NA	NA	156.044	NA	0.617633	1	map00980 Metabolism of xenobiotics by cytochrome P450
0.62_156.0441m/z	1.39033	0.0231423	0.031746	0.399097	0.380829	XD23LPRD3:XD23CRD3	C19474	C19474	C10H7NO2	M+H-H2O	37.7	0	-1.63653	90.693	2-Nitronaphthalene;	NA	NA	NA	156.044	NA	0.617633	1	NULL
0.62_156.0441m/z	1.58966	0.0993055	0.0952381	0.998826	0.922132	XD23LPRD7:XD23CRD7	C06325	C06325	C10H7NO2	M+H-H2O	37.7	0	-1.63653	90.693	2-Quinolinecarboxylic acid; Quinaldinic acid; Quinaldic acid; 2-Quinolinecarboxylate; Quinaldate;	NA	NA	NA	156.044	NA	0.617633	1	NULL
0.62_156.0441m/z	1.58966	0.0993055	0.0952381	0.998826	0.922132	XD23LPRD7:XD23CRD7	C06414	C06414	C10H7NO2	M+H-H2O	37.7	0	-1.63653	90.693	4-Quinolinecarboxylic acid; Quinoline-4-carboxylate; Quinoline-4-carboxylic acid; Cinchonic acid;	NA	NA	NA	156.044	NA	0.617633	1	NULL
0.62_156.0441m/z	1.58966	0.0993055	0.0952381	0.998826	0.922132	XD23LPRD7:XD23CRD7	C14040	C14040	C10H7NO2	M+H-H2O	37.7	0	-1.63653	90.693	1-Nitronaphthalene;	NA	NA	NA	156.044	NA	0.617633	1	map00980 Metabolism of xenobiotics by cytochrome P450
0.62_156.0441m/z	1.58966	0.0993055	0.0952381	0.998826	0.922132	XD23LPRD7:XD23CRD7	C19474	C19474	C10H7NO2	M+H-H2O	37.7	0	-1.63653	90.693	2-Nitronaphthalene;	NA	NA	NA	156.044	NA	0.617633	1	NULL
0.62_159.0789m/z	0.528733	0.0331349	0.0952381	0.0984139	0.179204	XD20LPSD3:XD20CSD3	C14311	C14311	C9H12O	M+Na	37.7	0	6.06932	95.3047	4-Propylphenol;	NA	NA	NA	159.079	NA	0.617633	1	NULL
0.62_159.0789m/z	0.391602	0.912488	0.309524	0.957783	0.571929	XD20LPSD7:XD20CSD7	C14311	C14311	C9H12O	M+Na	37.7	0	6.06932	95.3047	4-Propylphenol;	NA	NA	NA	159.079	NA	0.617633	1	NULL
0.62_159.0789m/z	0.671882	0.167251	0.222222	0.286888	0.342682	XD20LPRD3:XD20CRD3	C14311	C14311	C9H12O	M+Na	37.7	0	6.06932	95.3047	4-Propylphenol;	NA	NA	NA	159.079	NA	0.617633	1	NULL
0.62_159.0789m/z	1.51713	0.259275	0.222222	0.884484	0.803078	XD20LPRD7:XD20CRD7	C14311	C14311	C9H12O	M+Na	37.7	0	6.06932	95.3047	4-Propylphenol;	NA	NA	NA	159.079	NA	0.617633	1	NULL
0.62_159.0789m/z	1.08875	0.660157	1	0.999933	1	XD23LPSD3:XD23CSD3	C14311	C14311	C9H12O	M+Na	37.7	0	6.06932	95.3047	4-Propylphenol;	NA	NA	NA	159.079	NA	0.617633	1	NULL
0.62_159.0789m/z	1.28967	0.576495	0.84127	0.963772	0.974396	XD23LPSD7:XD23CSD7	C14311	C14311	C9H12O	M+Na	37.7	0	6.06932	95.3047	4-Propylphenol;	NA	NA	NA	159.079	NA	0.617633	1	NULL
0.62_159.0789m/z	0.580114	0.0519643	0.0555556	0.502617	0.475154	XD23LPRD3:XD23CRD3	C14311	C14311	C9H12O	M+Na	37.7	0	6.06932	95.3047	4-Propylphenol;	NA	NA	NA	159.079	NA	0.617633	1	NULL
0.62_159.0789m/z	0.475299	0.043556	0.031746	0.887362	0.650195	XD23LPRD7:XD23CRD7	C14311	C14311	C9H12O	M+Na	37.7	0	6.06932	95.3047	4-Propylphenol;	NA	NA	NA	159.079	NA	0.617633	1	NULL
0.62_189.1371m/z	2.12708	0.184074	0.150794	0.291096	0.247755	XD20LPSD3:XD20CSD3	C07485	C07485	C12H18N2O	M+H-H2O	37.1	0	-7.26954	93.8633	Oxotremorine;	NA	NA	NA	189.137	NA	0.617633	1	NULL
0.62_189.1371m/z	2.12708	0.184074	0.150794	0.291096	0.247755	XD20LPSD3:XD20CSD3	C11005	C11005	C12H18N2O	M+H-H2O	37.1	0	-7.26954	93.8633	Isoproturon;	NA	NA	NA	189.137	NA	0.617633	1	NULL
0.62_189.1371m/z	2.12708	0.184074	0.150794	0.291096	0.247755	XD20LPSD3:XD20CSD3	C16561	C16561	C12H18N2O	M+H-H2O	37.1	0	-7.26954	93.8633	Monoethylglycinexylidide;	NA	NA	NA	189.137	NA	0.617633	1	map00982 Drug metabolism - cytochrome P450
0.62_189.1371m/z	0.875524	0.533847	0.420635	0.746726	0.669897	XD20LPSD7:XD20CSD7	C07485	C07485	C12H18N2O	M+H-H2O	37.1	0	-7.26954	93.8633	Oxotremorine;	NA	NA	NA	189.137	NA	0.617633	1	NULL
0.62_189.1371m/z	0.875524	0.533847	0.420635	0.746726	0.669897	XD20LPSD7:XD20CSD7	C11005	C11005	C12H18N2O	M+H-H2O	37.1	0	-7.26954	93.8633	Isoproturon;	NA	NA	NA	189.137	NA	0.617633	1	NULL
0.62_189.1371m/z	0.875524	0.533847	0.420635	0.746726	0.669897	XD20LPSD7:XD20CSD7	C16561	C16561	C12H18N2O	M+H-H2O	37.1	0	-7.26954	93.8633	Monoethylglycinexylidide;	NA	NA	NA	189.137	NA	0.617633	1	map00982 Drug metabolism - cytochrome P450
0.62_189.1371m/z	0.916378	0.583677	0.84127	0.707908	0.891966	XD20LPRD3:XD20CRD3	C07485	C07485	C12H18N2O	M+H-H2O	37.1	0	-7.26954	93.8633	Oxotremorine;	NA	NA	NA	189.137	NA	0.617633	1	NULL
0.62_189.1371m/z	0.916378	0.583677	0.84127	0.707908	0.891966	XD20LPRD3:XD20CRD3	C11005	C11005	C12H18N2O	M+H-H2O	37.1	0	-7.26954	93.8633	Isoproturon;	NA	NA	NA	189.137	NA	0.617633	1	NULL
0.62_189.1371m/z	0.916378	0.583677	0.84127	0.707908	0.891966	XD20LPRD3:XD20CRD3	C16561	C16561	C12H18N2O	M+H-H2O	37.1	0	-7.26954	93.8633	Monoethylglycinexylidide;	NA	NA	NA	189.137	NA	0.617633	1	map00982 Drug metabolism - cytochrome P450
0.62_189.1371m/z	1.54719	0.0840064	0.0555556	0.861121	0.764479	XD20LPRD7:XD20CRD7	C07485	C07485	C12H18N2O	M+H-H2O	37.1	0	-7.26954	93.8633	Oxotremorine;	NA	NA	NA	189.137	NA	0.617633	1	NULL
0.62_189.1371m/z	1.54719	0.0840064	0.0555556	0.861121	0.764479	XD20LPRD7:XD20CRD7	C11005	C11005	C12H18N2O	M+H-H2O	37.1	0	-7.26954	93.8633	Isoproturon;	NA	NA	NA	189.137	NA	0.617633	1	NULL
0.62_189.1371m/z	1.54719	0.0840064	0.0555556	0.861121	0.764479	XD20LPRD7:XD20CRD7	C16561	C16561	C12H18N2O	M+H-H2O	37.1	0	-7.26954	93.8633	Monoethylglycinexylidide;	NA	NA	NA	189.137	NA	0.617633	1	map00982 Drug metabolism - cytochrome P450
0.62_189.1371m/z	1.02365	0.990622	1	0.999933	1	XD23LPSD3:XD23CSD3	C07485	C07485	C12H18N2O	M+H-H2O	37.1	0	-7.26954	93.8633	Oxotremorine;	NA	NA	NA	189.137	NA	0.617633	1	NULL
0.62_189.1371m/z	1.02365	0.990622	1	0.999933	1	XD23LPSD3:XD23CSD3	C11005	C11005	C12H18N2O	M+H-H2O	37.1	0	-7.26954	93.8633	Isoproturon;	NA	NA	NA	189.137	NA	0.617633	1	NULL
0.62_189.1371m/z	1.02365	0.990622	1	0.999933	1	XD23LPSD3:XD23CSD3	C16561	C16561	C12H18N2O	M+H-H2O	37.1	0	-7.26954	93.8633	Monoethylglycinexylidide;	NA	NA	NA	189.137	NA	0.617633	1	map00982 Drug metabolism - cytochrome P450
0.62_189.1371m/z	1.27008	0.300555	0.547619	0.952184	0.940004	XD23LPSD7:XD23CSD7	C07485	C07485	C12H18N2O	M+H-H2O	37.1	0	-7.26954	93.8633	Oxotremorine;	NA	NA	NA	189.137	NA	0.617633	1	NULL
0.62_189.1371m/z	1.27008	0.300555	0.547619	0.952184	0.940004	XD23LPSD7:XD23CSD7	C11005	C11005	C12H18N2O	M+H-H2O	37.1	0	-7.26954	93.8633	Isoproturon;	NA	NA	NA	189.137	NA	0.617633	1	NULL
0.62_189.1371m/z	1.27008	0.300555	0.547619	0.952184	0.940004	XD23LPSD7:XD23CSD7	C16561	C16561	C12H18N2O	M+H-H2O	37.1	0	-7.26954	93.8633	Monoethylglycinexylidide;	NA	NA	NA	189.137	NA	0.617633	1	map00982 Drug metabolism - cytochrome P450
0.62_189.1371m/z	0.421368	0.0235494	0.015873	0.39987	0.298006	XD23LPRD3:XD23CRD3	C07485	C07485	C12H18N2O	M+H-H2O	37.1	0	-7.26954	93.8633	Oxotremorine;	NA	NA	NA	189.137	NA	0.617633	1	NULL
0.62_189.1371m/z	0.421368	0.0235494	0.015873	0.39987	0.298006	XD23LPRD3:XD23CRD3	C11005	C11005	C12H18N2O	M+H-H2O	37.1	0	-7.26954	93.8633	Isoproturon;	NA	NA	NA	189.137	NA	0.617633	1	NULL
0.62_189.1371m/z	0.421368	0.0235494	0.015873	0.39987	0.298006	XD23LPRD3:XD23CRD3	C16561	C16561	C12H18N2O	M+H-H2O	37.1	0	-7.26954	93.8633	Monoethylglycinexylidide;	NA	NA	NA	189.137	NA	0.617633	1	map00982 Drug metabolism - cytochrome P450
0.62_189.1371m/z	0.562122	0.114194	0.0952381	0.998826	0.922132	XD23LPRD7:XD23CRD7	C07485	C07485	C12H18N2O	M+H-H2O	37.1	0	-7.26954	93.8633	Oxotremorine;	NA	NA	NA	189.137	NA	0.617633	1	NULL
0.62_189.1371m/z	0.562122	0.114194	0.0952381	0.998826	0.922132	XD23LPRD7:XD23CRD7	C11005	C11005	C12H18N2O	M+H-H2O	37.1	0	-7.26954	93.8633	Isoproturon;	NA	NA	NA	189.137	NA	0.617633	1	NULL
0.62_189.1371m/z	0.562122	0.114194	0.0952381	0.998826	0.922132	XD23LPRD7:XD23CRD7	C16561	C16561	C12H18N2O	M+H-H2O	37.1	0	-7.26954	93.8633	Monoethylglycinexylidide;	NA	NA	NA	189.137	NA	0.617633	1	map00982 Drug metabolism - cytochrome P450
0.62_203.0552m/z	0.323683	0.0105724	0.00793651	0.0700169	0.0490037	XD20LPSD3:XD20CSD3	C20581	C20581	C8H10O6	M+H	44.4	25	1.03453	98.2612	cis-(Homo)2-aconitate;	NA	NA	NA	203.055	NA	0.617633	1	map00680 Methane metabolism; map01120 Microbial metabolism in diverse environments; map01210 2-Oxocarboxylic acid metabolism
0.62_203.0552m/z	1.18156	0.534233	0.690476	0.746778	0.855409	XD20LPSD7:XD20CSD7	C20581	C20581	C8H10O6	M+H	44.4	25	1.03453	98.2612	cis-(Homo)2-aconitate;	NA	NA	NA	203.055	NA	0.617633	1	map00680 Methane metabolism; map01120 Microbial metabolism in diverse environments; map01210 2-Oxocarboxylic acid metabolism
0.62_203.0552m/z	1.1952	0.713621	0.547619	0.806623	0.660619	XD20LPRD3:XD20CRD3	C20581	C20581	C8H10O6	M+H	44.4	25	1.03453	98.2612	cis-(Homo)2-aconitate;	NA	NA	NA	203.055	NA	0.617633	1	map00680 Methane metabolism; map01120 Microbial metabolism in diverse environments; map01210 2-Oxocarboxylic acid metabolism
0.62_203.0552m/z	0.733199	0.641714	0.690476	0.966088	0.964891	XD20LPRD7:XD20CRD7	C20581	C20581	C8H10O6	M+H	44.4	25	1.03453	98.2612	cis-(Homo)2-aconitate;	NA	NA	NA	203.055	NA	0.617633	1	map00680 Methane metabolism; map01120 Microbial metabolism in diverse environments; map01210 2-Oxocarboxylic acid metabolism
0.62_203.0552m/z	1.54784	0.261952	0.222222	0.937848	0.726865	XD23LPSD3:XD23CSD3	C20581	C20581	C8H10O6	M+H	44.4	25	1.03453	98.2612	cis-(Homo)2-aconitate;	NA	NA	NA	203.055	NA	0.617633	1	map00680 Methane metabolism; map01120 Microbial metabolism in diverse environments; map01210 2-Oxocarboxylic acid metabolism
0.62_203.0552m/z	0.691339	0.251527	0.309524	0.952184	0.890676	XD23LPSD7:XD23CSD7	C20581	C20581	C8H10O6	M+H	44.4	25	1.03453	98.2612	cis-(Homo)2-aconitate;	NA	NA	NA	203.055	NA	0.617633	1	map00680 Methane metabolism; map01120 Microbial metabolism in diverse environments; map01210 2-Oxocarboxylic acid metabolism
0.62_203.0552m/z	1.07269	0.873219	1	0.989466	1	XD23LPRD3:XD23CRD3	C20581	C20581	C8H10O6	M+H	44.4	25	1.03453	98.2612	cis-(Homo)2-aconitate;	NA	NA	NA	203.055	NA	0.617633	1	map00680 Methane metabolism; map01120 Microbial metabolism in diverse environments; map01210 2-Oxocarboxylic acid metabolism
0.62_203.0552m/z	0.356356	0.025663	0.0555556	0.758771	0.779889	XD23LPRD7:XD23CRD7	C20581	C20581	C8H10O6	M+H	44.4	25	1.03453	98.2612	cis-(Homo)2-aconitate;	NA	NA	NA	203.055	NA	0.617633	1	map00680 Methane metabolism; map01120 Microbial metabolism in diverse environments; map01210 2-Oxocarboxylic acid metabolism
0.62_215.0207m/z	1.63235	0.0861296	0.150794	0.172193	0.247755	XD20LPSD3:XD20CSD3	C13668	C13668	C9H4N4O4	M+H-H2O	38.1	0	3.10092	94.1171	\ CNQX; 6-Cyano-7-nitroquinoxaline-2,3-dione;\""	NA	NA	NA	215.021	NA	0.617633	1	NULL
0.62_215.0207m/z	1.06072	0.93401	0.84127	0.967648	0.934441	XD20LPSD7:XD20CSD7	C13668	C13668	C9H4N4O4	M+H-H2O	38.1	0	3.10092	94.1171	\ CNQX; 6-Cyano-7-nitroquinoxaline-2,3-dione;\""	NA	NA	NA	215.021	NA	0.617633	1	NULL
0.62_215.0207m/z	0.476538	0.00159483	0.00793651	0.0717527	0.107808	XD20LPRD3:XD20CRD3	C13668	C13668	C9H4N4O4	M+H-H2O	38.1	0	3.10092	94.1171	\ CNQX; 6-Cyano-7-nitroquinoxaline-2,3-dione;\""	NA	NA	NA	215.021	NA	0.617633	1	NULL
0.62_215.0207m/z	0.667872	0.193506	0.309524	0.868433	0.852182	XD20LPRD7:XD20CRD7	C13668	C13668	C9H4N4O4	M+H-H2O	38.1	0	3.10092	94.1171	\ CNQX; 6-Cyano-7-nitroquinoxaline-2,3-dione;\""	NA	NA	NA	215.021	NA	0.617633	1	NULL
0.62_215.0207m/z	0.763344	0.143895	0.150794	0.870186	0.702765	XD23LPSD3:XD23CSD3	C13668	C13668	C9H4N4O4	M+H-H2O	38.1	0	3.10092	94.1171	\ CNQX; 6-Cyano-7-nitroquinoxaline-2,3-dione;\""	NA	NA	NA	215.021	NA	0.617633	1	NULL
0.62_215.0207m/z	1.05367	0.78727	1	0.987919	1	XD23LPSD7:XD23CSD7	C13668	C13668	C9H4N4O4	M+H-H2O	38.1	0	3.10092	94.1171	\ CNQX; 6-Cyano-7-nitroquinoxaline-2,3-dione;\""	NA	NA	NA	215.021	NA	0.617633	1	NULL
0.62_215.0207m/z	1.08018	0.750596	0.690476	0.982124	0.983793	XD23LPRD3:XD23CRD3	C13668	C13668	C9H4N4O4	M+H-H2O	38.1	0	3.10092	94.1171	\ CNQX; 6-Cyano-7-nitroquinoxaline-2,3-dione;\""	NA	NA	NA	215.021	NA	0.617633	1	NULL
0.62_215.0207m/z	1.22067	0.327249	0.309524	0.998826	0.983925	XD23LPRD7:XD23CRD7	C13668	C13668	C9H4N4O4	M+H-H2O	38.1	0	3.10092	94.1171	\ CNQX; 6-Cyano-7-nitroquinoxaline-2,3-dione;\""	NA	NA	NA	215.021	NA	0.617633	1	NULL
0.62_216.8428m/z	0.50967	0.0693267	0.150794	0.149689	0.247755	XD20LPSD3:XD20CSD3	C14336	C14336	C3H5Br2Cl	M+H-H2O	21.6	0	6.15749	15.2146	\ 1,2-Dibromo-3-chloropropane; DBCP;\""	NA	NA	NA	216.843	NA	0.617633	1	NULL
0.62_216.8428m/z	1.73685	0.110607	0.150794	0.447703	0.412095	XD20LPSD7:XD20CSD7	C14336	C14336	C3H5Br2Cl	M+H-H2O	21.6	0	6.15749	15.2146	\ 1,2-Dibromo-3-chloropropane; DBCP;\""	NA	NA	NA	216.843	NA	0.617633	1	NULL
0.62_216.8428m/z	0.414055	0.00859974	0.00793651	0.10481	0.107808	XD20LPRD3:XD20CRD3	C14336	C14336	C3H5Br2Cl	M+H-H2O	21.6	0	6.15749	15.2146	\ 1,2-Dibromo-3-chloropropane; DBCP;\""	NA	NA	NA	216.843	NA	0.617633	1	NULL
0.62_216.8428m/z	0.600747	0.794188	0.690476	0.980443	0.964891	XD20LPRD7:XD20CRD7	C14336	C14336	C3H5Br2Cl	M+H-H2O	21.6	0	6.15749	15.2146	\ 1,2-Dibromo-3-chloropropane; DBCP;\""	NA	NA	NA	216.843	NA	0.617633	1	NULL
0.62_216.8428m/z	0.744481	0.177108	0.0952381	0.898215	0.702765	XD23LPSD3:XD23CSD3	C14336	C14336	C3H5Br2Cl	M+H-H2O	21.6	0	6.15749	15.2146	\ 1,2-Dibromo-3-chloropropane; DBCP;\""	NA	NA	NA	216.843	NA	0.617633	1	NULL
0.62_216.8428m/z	0.67266	0.32562	0.309524	0.952184	0.890676	XD23LPSD7:XD23CSD7	C14336	C14336	C3H5Br2Cl	M+H-H2O	21.6	0	6.15749	15.2146	\ 1,2-Dibromo-3-chloropropane; DBCP;\""	NA	NA	NA	216.843	NA	0.617633	1	NULL
0.62_216.8428m/z	0.530923	0.086957	0.0952381	0.597191	0.583752	XD23LPRD3:XD23CRD3	C14336	C14336	C3H5Br2Cl	M+H-H2O	21.6	0	6.15749	15.2146	\ 1,2-Dibromo-3-chloropropane; DBCP;\""	NA	NA	NA	216.843	NA	0.617633	1	NULL
0.62_216.8428m/z	0.247563	0.0165549	0.031746	0.658445	0.650195	XD23LPRD7:XD23CRD7	C14336	C14336	C3H5Br2Cl	M+H-H2O	21.6	0	6.15749	15.2146	\ 1,2-Dibromo-3-chloropropane; DBCP;\""	NA	NA	NA	216.843	NA	0.617633	1	NULL
0.62_234.0167n	0.513224	0.0196913	0.031746	0.0806958	0.0853429	XD20LPSD3:XD20CSD3	C04486	C04486	C12H10OS2	M+H, M+Na	36.8	0	-2.45987	87.1289	\ 5-(4-Hydroxybut-1-ynyl)-2,2'-bithiophene; 3-Butyn-1-ol, 4-(5-(2-thienyl)-2-thienyl)-;\""	NA	NA	NA	235.024	234.017	0.617633	1	NULL
0.62_234.0167n	0.792842	0.660531	0.309524	0.825327	0.571929	XD20LPSD7:XD20CSD7	C04486	C04486	C12H10OS2	M+H, M+Na	36.8	0	-2.45987	87.1289	\ 5-(4-Hydroxybut-1-ynyl)-2,2'-bithiophene; 3-Butyn-1-ol, 4-(5-(2-thienyl)-2-thienyl)-;\""	NA	NA	NA	235.024	234.017	0.617633	1	NULL
0.62_234.0167n	0.577238	0.194093	0.222222	0.318953	0.342682	XD20LPRD3:XD20CRD3	C04486	C04486	C12H10OS2	M+H, M+Na	36.8	0	-2.45987	87.1289	\ 5-(4-Hydroxybut-1-ynyl)-2,2'-bithiophene; 3-Butyn-1-ol, 4-(5-(2-thienyl)-2-thienyl)-;\""	NA	NA	NA	235.024	234.017	0.617633	1	NULL
0.62_234.0167n	1.54008	0.121163	0.150794	0.865129	0.764479	XD20LPRD7:XD20CRD7	C04486	C04486	C12H10OS2	M+H, M+Na	36.8	0	-2.45987	87.1289	\ 5-(4-Hydroxybut-1-ynyl)-2,2'-bithiophene; 3-Butyn-1-ol, 4-(5-(2-thienyl)-2-thienyl)-;\""	NA	NA	NA	235.024	234.017	0.617633	1	NULL
0.62_234.0167n	0.982244	0.998514	0.690476	0.999933	0.902494	XD23LPSD3:XD23CSD3	C04486	C04486	C12H10OS2	M+H, M+Na	36.8	0	-2.45987	87.1289	\ 5-(4-Hydroxybut-1-ynyl)-2,2'-bithiophene; 3-Butyn-1-ol, 4-(5-(2-thienyl)-2-thienyl)-;\""	NA	NA	NA	235.024	234.017	0.617633	1	NULL
0.62_234.0167n	2.12494	0.26998	0.690476	0.952184	0.940004	XD23LPSD7:XD23CSD7	C04486	C04486	C12H10OS2	M+H, M+Na	36.8	0	-2.45987	87.1289	\ 5-(4-Hydroxybut-1-ynyl)-2,2'-bithiophene; 3-Butyn-1-ol, 4-(5-(2-thienyl)-2-thienyl)-;\""	NA	NA	NA	235.024	234.017	0.617633	1	NULL
0.62_234.0167n	1.85086	0.0332526	0.0555556	0.441776	0.475154	XD23LPRD3:XD23CRD3	C04486	C04486	C12H10OS2	M+H, M+Na	36.8	0	-2.45987	87.1289	\ 5-(4-Hydroxybut-1-ynyl)-2,2'-bithiophene; 3-Butyn-1-ol, 4-(5-(2-thienyl)-2-thienyl)-;\""	NA	NA	NA	235.024	234.017	0.617633	1	NULL
0.62_234.0167n	1.123	0.578234	0.690476	0.998826	0.987448	XD23LPRD7:XD23CRD7	C04486	C04486	C12H10OS2	M+H, M+Na	36.8	0	-2.45987	87.1289	\ 5-(4-Hydroxybut-1-ynyl)-2,2'-bithiophene; 3-Butyn-1-ol, 4-(5-(2-thienyl)-2-thienyl)-;\""	NA	NA	NA	235.024	234.017	0.617633	1	NULL
0.62_242.9709m/z	0.881566	0.591199	0.84127	0.681846	0.885966	XD20LPSD3:XD20CSD3	C19123	C19123	C9H6Cl2N2O3	M+H-H2O	30	0	-5.27213	56.0661	Methazole;	NA	NA	NA	242.971	NA	0.617633	1	NULL
0.62_242.9709m/z	1.74869	0.0303856	0.0555556	0.313106	0.272816	XD20LPSD7:XD20CSD7	C19123	C19123	C9H6Cl2N2O3	M+H-H2O	30	0	-5.27213	56.0661	Methazole;	NA	NA	NA	242.971	NA	0.617633	1	NULL
0.62_242.9709m/z	1.54014	0.220747	0.150794	0.349989	0.262412	XD20LPRD3:XD20CRD3	C19123	C19123	C9H6Cl2N2O3	M+H-H2O	30	0	-5.27213	56.0661	Methazole;	NA	NA	NA	242.971	NA	0.617633	1	NULL
0.62_242.9709m/z	1.25073	0.54172	0.84127	0.944501	0.988653	XD20LPRD7:XD20CRD7	C19123	C19123	C9H6Cl2N2O3	M+H-H2O	30	0	-5.27213	56.0661	Methazole;	NA	NA	NA	242.971	NA	0.617633	1	NULL
0.62_242.9709m/z	1.35056	0.20588	0.222222	0.919222	0.726865	XD23LPSD3:XD23CSD3	C19123	C19123	C9H6Cl2N2O3	M+H-H2O	30	0	-5.27213	56.0661	Methazole;	NA	NA	NA	242.971	NA	0.617633	1	NULL
0.62_242.9709m/z	1.68981	0.00793569	0.00793651	0.593108	0.433784	XD23LPSD7:XD23CSD7	C19123	C19123	C9H6Cl2N2O3	M+H-H2O	30	0	-5.27213	56.0661	Methazole;	NA	NA	NA	242.971	NA	0.617633	1	NULL
0.62_242.9709m/z	2.89905	0.0342675	0.031746	0.442056	0.380829	XD23LPRD3:XD23CRD3	C19123	C19123	C9H6Cl2N2O3	M+H-H2O	30	0	-5.27213	56.0661	Methazole;	NA	NA	NA	242.971	NA	0.617633	1	NULL
0.62_242.9709m/z	1.46758	0.272691	0.309524	0.998826	0.983925	XD23LPRD7:XD23CRD7	C19123	C19123	C9H6Cl2N2O3	M+H-H2O	30	0	-5.27213	56.0661	Methazole;	NA	NA	NA	242.971	NA	0.617633	1	NULL
0.62_249.0420m/z	0.510652	0.00611099	0.031746	0.0674691	0.0853429	XD20LPSD3:XD20CSD3	C01748	C01748	C13H10N2O	M+K	38.7	13.8	-2.35725	82.7166	Pyocyanine; Pyocyanin; 5-Methylphenazin-5-ium-1-olate; 5-Methylphenazin-1(5H)-one;	NA	NA	NA	249.042	NA	0.617633	1	NULL
0.62_249.0420m/z	1.30109	0.0671772	0.0555556	0.395485	0.272816	XD20LPSD7:XD20CSD7	C01748	C01748	C13H10N2O	M+K	38.7	13.8	-2.35725	82.7166	Pyocyanine; Pyocyanin; 5-Methylphenazin-5-ium-1-olate; 5-Methylphenazin-1(5H)-one;	NA	NA	NA	249.042	NA	0.617633	1	NULL
0.62_249.0420m/z	0.849375	0.467378	0.420635	0.605494	0.544938	XD20LPRD3:XD20CRD3	C01748	C01748	C13H10N2O	M+K	38.7	13.8	-2.35725	82.7166	Pyocyanine; Pyocyanin; 5-Methylphenazin-5-ium-1-olate; 5-Methylphenazin-1(5H)-one;	NA	NA	NA	249.042	NA	0.617633	1	NULL
0.62_249.0420m/z	0.484395	0.234395	0.150794	0.873531	0.764479	XD20LPRD7:XD20CRD7	C01748	C01748	C13H10N2O	M+K	38.7	13.8	-2.35725	82.7166	Pyocyanine; Pyocyanin; 5-Methylphenazin-5-ium-1-olate; 5-Methylphenazin-1(5H)-one;	NA	NA	NA	249.042	NA	0.617633	1	NULL
0.62_249.0420m/z	1.20464	0.42606	0.690476	0.979114	0.902494	XD23LPSD3:XD23CSD3	C01748	C01748	C13H10N2O	M+K	38.7	13.8	-2.35725	82.7166	Pyocyanine; Pyocyanin; 5-Methylphenazin-5-ium-1-olate; 5-Methylphenazin-1(5H)-one;	NA	NA	NA	249.042	NA	0.617633	1	NULL
0.62_249.0420m/z	0.979947	0.742024	0.420635	0.987919	0.91897	XD23LPSD7:XD23CSD7	C01748	C01748	C13H10N2O	M+K	38.7	13.8	-2.35725	82.7166	Pyocyanine; Pyocyanin; 5-Methylphenazin-5-ium-1-olate; 5-Methylphenazin-1(5H)-one;	NA	NA	NA	249.042	NA	0.617633	1	NULL
0.62_249.0420m/z	1.10217	0.88831	1	0.990801	1	XD23LPRD3:XD23CRD3	C01748	C01748	C13H10N2O	M+K	38.7	13.8	-2.35725	82.7166	Pyocyanine; Pyocyanin; 5-Methylphenazin-5-ium-1-olate; 5-Methylphenazin-1(5H)-one;	NA	NA	NA	249.042	NA	0.617633	1	NULL
0.62_249.0420m/z	0.55905	0.0253215	0.031746	0.758771	0.650195	XD23LPRD7:XD23CRD7	C01748	C01748	C13H10N2O	M+K	38.7	13.8	-2.35725	82.7166	Pyocyanine; Pyocyanin; 5-Methylphenazin-5-ium-1-olate; 5-Methylphenazin-1(5H)-one;	NA	NA	NA	249.042	NA	0.617633	1	NULL
0.62_290.1252n	1.0693	0.796022	1	0.848765	1	XD20LPSD3:XD20CSD3	C03406	C03406	C10H18N4O6	M+H, M+K, M+H-H2O	39.9	14.3	8.92041	95.1108	N-(L-Arginino)succinate; 2-(Nomega-L-Arginino)succinate; L-Argininosuccinate; L-Argininosuccinic acid; L-Arginosuccinic acid;	NA	NA	NA	291.132	290.125	0.617633	1	\ map00220 Arginine biosynthesis; map00250 Alanine, aspartate and glutamate metabolism; map01100 Metabolic pathways; map01110 Biosynthesis of secondary metabolites; map01130 Biosynthesis of antibiotics; map01230 Biosynthesis of amino acids\""
0.62_290.1252n	0.602788	0.399085	0.84127	0.654896	0.934441	XD20LPSD7:XD20CSD7	C03406	C03406	C10H18N4O6	M+H, M+K, M+H-H2O	39.9	14.3	8.92041	95.1108	N-(L-Arginino)succinate; 2-(Nomega-L-Arginino)succinate; L-Argininosuccinate; L-Argininosuccinic acid; L-Arginosuccinic acid;	NA	NA	NA	291.132	290.125	0.617633	1	\ map00220 Arginine biosynthesis; map00250 Alanine, aspartate and glutamate metabolism; map01100 Metabolic pathways; map01110 Biosynthesis of secondary metabolites; map01130 Biosynthesis of antibiotics; map01230 Biosynthesis of amino acids\""
0.62_290.1252n	3.20571	0.0476766	0.031746	0.146066	0.12018	XD20LPRD3:XD20CRD3	C03406	C03406	C10H18N4O6	M+H, M+K, M+H-H2O	39.9	14.3	8.92041	95.1108	N-(L-Arginino)succinate; 2-(Nomega-L-Arginino)succinate; L-Argininosuccinate; L-Argininosuccinic acid; L-Arginosuccinic acid;	NA	NA	NA	291.132	290.125	0.617633	1	\ map00220 Arginine biosynthesis; map00250 Alanine, aspartate and glutamate metabolism; map01100 Metabolic pathways; map01110 Biosynthesis of secondary metabolites; map01130 Biosynthesis of antibiotics; map01230 Biosynthesis of amino acids\""
0.62_290.1252n	0.289245	0.136356	0.222222	0.867448	0.803078	XD20LPRD7:XD20CRD7	C03406	C03406	C10H18N4O6	M+H, M+K, M+H-H2O	39.9	14.3	8.92041	95.1108	N-(L-Arginino)succinate; 2-(Nomega-L-Arginino)succinate; L-Argininosuccinate; L-Argininosuccinic acid; L-Arginosuccinic acid;	NA	NA	NA	291.132	290.125	0.617633	1	\ map00220 Arginine biosynthesis; map00250 Alanine, aspartate and glutamate metabolism; map01100 Metabolic pathways; map01110 Biosynthesis of secondary metabolites; map01130 Biosynthesis of antibiotics; map01230 Biosynthesis of amino acids\""
0.62_290.1252n	1.36972	0.28864	0.222222	0.94925	0.726865	XD23LPSD3:XD23CSD3	C03406	C03406	C10H18N4O6	M+H, M+K, M+H-H2O	39.9	14.3	8.92041	95.1108	N-(L-Arginino)succinate; 2-(Nomega-L-Arginino)succinate; L-Argininosuccinate; L-Argininosuccinic acid; L-Arginosuccinic acid;	NA	NA	NA	291.132	290.125	0.617633	1	\ map00220 Arginine biosynthesis; map00250 Alanine, aspartate and glutamate metabolism; map01100 Metabolic pathways; map01110 Biosynthesis of secondary metabolites; map01130 Biosynthesis of antibiotics; map01230 Biosynthesis of amino acids\""
0.62_290.1252n	1.35501	0.0260877	0.0555556	0.764048	0.809411	XD23LPSD7:XD23CSD7	C03406	C03406	C10H18N4O6	M+H, M+K, M+H-H2O	39.9	14.3	8.92041	95.1108	N-(L-Arginino)succinate; 2-(Nomega-L-Arginino)succinate; L-Argininosuccinate; L-Argininosuccinic acid; L-Arginosuccinic acid;	NA	NA	NA	291.132	290.125	0.617633	1	\ map00220 Arginine biosynthesis; map00250 Alanine, aspartate and glutamate metabolism; map01100 Metabolic pathways; map01110 Biosynthesis of secondary metabolites; map01130 Biosynthesis of antibiotics; map01230 Biosynthesis of amino acids\""
0.62_290.1252n	1.38733	0.337304	0.420635	0.880696	0.942373	XD23LPRD3:XD23CRD3	C03406	C03406	C10H18N4O6	M+H, M+K, M+H-H2O	39.9	14.3	8.92041	95.1108	N-(L-Arginino)succinate; 2-(Nomega-L-Arginino)succinate; L-Argininosuccinate; L-Argininosuccinic acid; L-Arginosuccinic acid;	NA	NA	NA	291.132	290.125	0.617633	1	\ map00220 Arginine biosynthesis; map00250 Alanine, aspartate and glutamate metabolism; map01100 Metabolic pathways; map01110 Biosynthesis of secondary metabolites; map01130 Biosynthesis of antibiotics; map01230 Biosynthesis of amino acids\""
0.62_290.1252n	1.27205	0.931233	0.84127	0.998826	0.98966	XD23LPRD7:XD23CRD7	C03406	C03406	C10H18N4O6	M+H, M+K, M+H-H2O	39.9	14.3	8.92041	95.1108	N-(L-Arginino)succinate; 2-(Nomega-L-Arginino)succinate; L-Argininosuccinate; L-Argininosuccinic acid; L-Arginosuccinic acid;	NA	NA	NA	291.132	290.125	0.617633	1	\ map00220 Arginine biosynthesis; map00250 Alanine, aspartate and glutamate metabolism; map01100 Metabolic pathways; map01110 Biosynthesis of secondary metabolites; map01130 Biosynthesis of antibiotics; map01230 Biosynthesis of amino acids\""
0.62_408.9116m/z	0.532245	0.0449516	0.0952381	0.114701	0.179204	XD20LPSD3:XD20CSD3	C06649	C06649	C14H11Cl5O2	M+Na	23	0	5.61646	21.5381	\ cis-2,3-Dihydrodiol 1,1,1-Trichloro-2,2-bis(4'-chlorophenyl)ethane; cis-2,3-Dihydrodiol DDT;\""	NA	NA	NA	408.912	NA	0.617633	1	map00351 DDT degradation; map01120 Microbial metabolism in diverse environments; map01220 Degradation of aromatic compounds
0.62_408.9116m/z	1.42148	0.580046	0.690476	0.776545	0.855409	XD20LPSD7:XD20CSD7	C06649	C06649	C14H11Cl5O2	M+Na	23	0	5.61646	21.5381	\ cis-2,3-Dihydrodiol 1,1,1-Trichloro-2,2-bis(4'-chlorophenyl)ethane; cis-2,3-Dihydrodiol DDT;\""	NA	NA	NA	408.912	NA	0.617633	1	map00351 DDT degradation; map01120 Microbial metabolism in diverse environments; map01220 Degradation of aromatic compounds
0.62_408.9116m/z	0.795518	0.73872	0.420635	0.824997	0.544938	XD20LPRD3:XD20CRD3	C06649	C06649	C14H11Cl5O2	M+Na	23	0	5.61646	21.5381	\ cis-2,3-Dihydrodiol 1,1,1-Trichloro-2,2-bis(4'-chlorophenyl)ethane; cis-2,3-Dihydrodiol DDT;\""	NA	NA	NA	408.912	NA	0.617633	1	map00351 DDT degradation; map01120 Microbial metabolism in diverse environments; map01220 Degradation of aromatic compounds
0.62_408.9116m/z	1.4468	0.277327	0.690476	0.889438	0.964891	XD20LPRD7:XD20CRD7	C06649	C06649	C14H11Cl5O2	M+Na	23	0	5.61646	21.5381	\ cis-2,3-Dihydrodiol 1,1,1-Trichloro-2,2-bis(4'-chlorophenyl)ethane; cis-2,3-Dihydrodiol DDT;\""	NA	NA	NA	408.912	NA	0.617633	1	map00351 DDT degradation; map01120 Microbial metabolism in diverse environments; map01220 Degradation of aromatic compounds
0.62_408.9116m/z	1.11617	0.717158	1	0.999933	1	XD23LPSD3:XD23CSD3	C06649	C06649	C14H11Cl5O2	M+Na	23	0	5.61646	21.5381	\ cis-2,3-Dihydrodiol 1,1,1-Trichloro-2,2-bis(4'-chlorophenyl)ethane; cis-2,3-Dihydrodiol DDT;\""	NA	NA	NA	408.912	NA	0.617633	1	map00351 DDT degradation; map01120 Microbial metabolism in diverse environments; map01220 Degradation of aromatic compounds
0.62_408.9116m/z	1.84983	0.0557905	0.0555556	0.928436	0.809411	XD23LPSD7:XD23CSD7	C06649	C06649	C14H11Cl5O2	M+Na	23	0	5.61646	21.5381	\ cis-2,3-Dihydrodiol 1,1,1-Trichloro-2,2-bis(4'-chlorophenyl)ethane; cis-2,3-Dihydrodiol DDT;\""	NA	NA	NA	408.912	NA	0.617633	1	map00351 DDT degradation; map01120 Microbial metabolism in diverse environments; map01220 Degradation of aromatic compounds
0.62_408.9116m/z	1.60431	0.0898559	0.150794	0.602687	0.712107	XD23LPRD3:XD23CRD3	C06649	C06649	C14H11Cl5O2	M+Na	23	0	5.61646	21.5381	\ cis-2,3-Dihydrodiol 1,1,1-Trichloro-2,2-bis(4'-chlorophenyl)ethane; cis-2,3-Dihydrodiol DDT;\""	NA	NA	NA	408.912	NA	0.617633	1	map00351 DDT degradation; map01120 Microbial metabolism in diverse environments; map01220 Degradation of aromatic compounds
0.62_408.9116m/z	0.777088	0.199238	0.222222	0.998826	0.983925	XD23LPRD7:XD23CRD7	C06649	C06649	C14H11Cl5O2	M+Na	23	0	5.61646	21.5381	\ cis-2,3-Dihydrodiol 1,1,1-Trichloro-2,2-bis(4'-chlorophenyl)ethane; cis-2,3-Dihydrodiol DDT;\""	NA	NA	NA	408.912	NA	0.617633	1	map00351 DDT degradation; map01120 Microbial metabolism in diverse environments; map01220 Degradation of aromatic compounds
0.63_149.0291m/z	0.702471	0.0833852	0.150794	0.168947	0.247755	XD20LPSD3:XD20CSD3	C16614	C16614	C6H6N4S	M+H-H2O	37.3	0	6.40809	93.5708	6-Methylmercaptopurine; Thiopurine S-methylether;	NA	NA	NA	149.029	NA	0.631917	1	map00983 Drug metabolism - other enzymes
0.63_149.0291m/z	0.942668	0.95775	1	0.979814	1	XD20LPSD7:XD20CSD7	C16614	C16614	C6H6N4S	M+H-H2O	37.3	0	6.40809	93.5708	6-Methylmercaptopurine; Thiopurine S-methylether;	NA	NA	NA	149.029	NA	0.631917	1	map00983 Drug metabolism - other enzymes
0.63_149.0291m/z	1.17365	0.697806	0.309524	0.795463	0.4361	XD20LPRD3:XD20CRD3	C16614	C16614	C6H6N4S	M+H-H2O	37.3	0	6.40809	93.5708	6-Methylmercaptopurine; Thiopurine S-methylether;	NA	NA	NA	149.029	NA	0.631917	1	map00983 Drug metabolism - other enzymes
0.63_149.0291m/z	0.614726	0.0113479	0.031746	0.799592	0.731267	XD20LPRD7:XD20CRD7	C16614	C16614	C6H6N4S	M+H-H2O	37.3	0	6.40809	93.5708	6-Methylmercaptopurine; Thiopurine S-methylether;	NA	NA	NA	149.029	NA	0.631917	1	map00983 Drug metabolism - other enzymes
0.63_149.0291m/z	0.678778	0.132859	0.0952381	0.860133	0.702765	XD23LPSD3:XD23CSD3	C16614	C16614	C6H6N4S	M+H-H2O	37.3	0	6.40809	93.5708	6-Methylmercaptopurine; Thiopurine S-methylether;	NA	NA	NA	149.029	NA	0.631917	1	map00983 Drug metabolism - other enzymes
0.63_149.0291m/z	1.42173	0.015264	0.031746	0.699914	0.694877	XD23LPSD7:XD23CSD7	C16614	C16614	C6H6N4S	M+H-H2O	37.3	0	6.40809	93.5708	6-Methylmercaptopurine; Thiopurine S-methylether;	NA	NA	NA	149.029	NA	0.631917	1	map00983 Drug metabolism - other enzymes
0.63_149.0291m/z	0.459552	0.0150588	0.031746	0.345783	0.380829	XD23LPRD3:XD23CRD3	C16614	C16614	C6H6N4S	M+H-H2O	37.3	0	6.40809	93.5708	6-Methylmercaptopurine; Thiopurine S-methylether;	NA	NA	NA	149.029	NA	0.631917	1	map00983 Drug metabolism - other enzymes
0.63_149.0291m/z	0.995381	0.815303	1	0.998826	1	XD23LPRD7:XD23CRD7	C16614	C16614	C6H6N4S	M+H-H2O	37.3	0	6.40809	93.5708	6-Methylmercaptopurine; Thiopurine S-methylether;	NA	NA	NA	149.029	NA	0.631917	1	map00983 Drug metabolism - other enzymes
0.63_200.0477m/z	0.325186	0.0136318	0.015873	0.0741114	0.059577	XD20LPSD3:XD20CSD3	C09915	C09915	C10H11NO	M+K	34.6	0	2.72672	76.3817	\ Boschniakine; (R)-6,7-Dihydro-7-methyl-5H-2-pyrindine-4-carbaldehyde;\""	NA	NA	NA	200.048	NA	0.631917	1	NULL
0.63_200.0477m/z	1.12397	0.501727	0.84127	0.724345	0.934441	XD20LPSD7:XD20CSD7	C09915	C09915	C10H11NO	M+K	34.6	0	2.72672	76.3817	\ Boschniakine; (R)-6,7-Dihydro-7-methyl-5H-2-pyrindine-4-carbaldehyde;\""	NA	NA	NA	200.048	NA	0.631917	1	NULL
0.63_200.0477m/z	0.432393	0.0234584	0.031746	0.118743	0.12018	XD20LPRD3:XD20CRD3	C09915	C09915	C10H11NO	M+K	34.6	0	2.72672	76.3817	\ Boschniakine; (R)-6,7-Dihydro-7-methyl-5H-2-pyrindine-4-carbaldehyde;\""	NA	NA	NA	200.048	NA	0.631917	1	NULL
0.63_200.0477m/z	0.321867	0.0472199	0.0555556	0.861121	0.764479	XD20LPRD7:XD20CRD7	C09915	C09915	C10H11NO	M+K	34.6	0	2.72672	76.3817	\ Boschniakine; (R)-6,7-Dihydro-7-methyl-5H-2-pyrindine-4-carbaldehyde;\""	NA	NA	NA	200.048	NA	0.631917	1	NULL
0.63_200.0477m/z	1.50042	0.594808	0.84127	0.999933	0.953474	XD23LPSD3:XD23CSD3	C09915	C09915	C10H11NO	M+K	34.6	0	2.72672	76.3817	\ Boschniakine; (R)-6,7-Dihydro-7-methyl-5H-2-pyrindine-4-carbaldehyde;\""	NA	NA	NA	200.048	NA	0.631917	1	NULL
0.63_200.0477m/z	1.08381	0.713598	0.420635	0.986162	0.91897	XD23LPSD7:XD23CSD7	C09915	C09915	C10H11NO	M+K	34.6	0	2.72672	76.3817	\ Boschniakine; (R)-6,7-Dihydro-7-methyl-5H-2-pyrindine-4-carbaldehyde;\""	NA	NA	NA	200.048	NA	0.631917	1	NULL
0.63_200.0477m/z	0.500161	0.0722427	0.0952381	0.561233	0.583752	XD23LPRD3:XD23CRD3	C09915	C09915	C10H11NO	M+K	34.6	0	2.72672	76.3817	\ Boschniakine; (R)-6,7-Dihydro-7-methyl-5H-2-pyrindine-4-carbaldehyde;\""	NA	NA	NA	200.048	NA	0.631917	1	NULL
0.63_200.0477m/z	0.466296	0.146721	0.150794	0.998826	0.983925	XD23LPRD7:XD23CRD7	C09915	C09915	C10H11NO	M+K	34.6	0	2.72672	76.3817	\ Boschniakine; (R)-6,7-Dihydro-7-methyl-5H-2-pyrindine-4-carbaldehyde;\""	NA	NA	NA	200.048	NA	0.631917	1	NULL
0.63_207.1000m/z	0.426534	0.00312804	0.00793651	0.0672793	0.0490037	XD20LPSD3:XD20CSD3	C03843	C03843	C10H16O3	M+Na	37.1	0	4.34677	90.7154	\ 5-exo-Hydroxy-1,2-campholide;\""	NA	NA	NA	207.1	NA	0.631917	1	NULL
0.63_207.1000m/z	1.18944	0.396182	0.84127	0.652678	0.934441	XD20LPSD7:XD20CSD7	C03843	C03843	C10H16O3	M+Na	37.1	0	4.34677	90.7154	\ 5-exo-Hydroxy-1,2-campholide;\""	NA	NA	NA	207.1	NA	0.631917	1	NULL
0.63_207.1000m/z	0.724915	0.0784913	0.150794	0.181941	0.262412	XD20LPRD3:XD20CRD3	C03843	C03843	C10H16O3	M+Na	37.1	0	4.34677	90.7154	\ 5-exo-Hydroxy-1,2-campholide;\""	NA	NA	NA	207.1	NA	0.631917	1	NULL
0.63_207.1000m/z	0.890002	0.895153	0.420635	0.992174	0.896701	XD20LPRD7:XD20CRD7	C03843	C03843	C10H16O3	M+Na	37.1	0	4.34677	90.7154	\ 5-exo-Hydroxy-1,2-campholide;\""	NA	NA	NA	207.1	NA	0.631917	1	NULL
0.63_207.1000m/z	1.16166	0.37177	0.420635	0.973973	0.803434	XD23LPSD3:XD23CSD3	C03843	C03843	C10H16O3	M+Na	37.1	0	4.34677	90.7154	\ 5-exo-Hydroxy-1,2-campholide;\""	NA	NA	NA	207.1	NA	0.631917	1	NULL
0.63_207.1000m/z	1.27227	0.513183	1	0.952923	1	XD23LPSD7:XD23CSD7	C03843	C03843	C10H16O3	M+Na	37.1	0	4.34677	90.7154	\ 5-exo-Hydroxy-1,2-campholide;\""	NA	NA	NA	207.1	NA	0.631917	1	NULL
0.63_207.1000m/z	0.606448	0.00822024	0.00793651	0.299464	0.240359	XD23LPRD3:XD23CRD3	C03843	C03843	C10H16O3	M+Na	37.1	0	4.34677	90.7154	\ 5-exo-Hydroxy-1,2-campholide;\""	NA	NA	NA	207.1	NA	0.631917	1	NULL
0.63_207.1000m/z	0.875736	0.196831	0.309524	0.998826	0.983925	XD23LPRD7:XD23CRD7	C03843	C03843	C10H16O3	M+Na	37.1	0	4.34677	90.7154	\ 5-exo-Hydroxy-1,2-campholide;\""	NA	NA	NA	207.1	NA	0.631917	1	NULL
0.63_221.1891m/z	0.655104	0.0645118	0.0555556	0.142901	0.123209	XD20LPSD3:XD20CSD3	C09722	C09722	C15H26O2	M+H-H2O	37	0	-3.87502	89.538	Seiricardine A;	NA	NA	NA	221.189	NA	0.631917	1	NULL
0.63_221.1891m/z	1.12291	0.515134	0.547619	0.73306	0.767464	XD20LPSD7:XD20CSD7	C09722	C09722	C15H26O2	M+H-H2O	37	0	-3.87502	89.538	Seiricardine A;	NA	NA	NA	221.189	NA	0.631917	1	NULL
0.63_221.1891m/z	1.21504	0.413081	0.547619	0.554839	0.660619	XD20LPRD3:XD20CRD3	C09722	C09722	C15H26O2	M+H-H2O	37	0	-3.87502	89.538	Seiricardine A;	NA	NA	NA	221.189	NA	0.631917	1	NULL
0.63_221.1891m/z	1.59511	0.120031	0.0952381	0.865129	0.764479	XD20LPRD7:XD20CRD7	C09722	C09722	C15H26O2	M+H-H2O	37	0	-3.87502	89.538	Seiricardine A;	NA	NA	NA	221.189	NA	0.631917	1	NULL
0.63_221.1891m/z	0.725886	0.109363	0.150794	0.860133	0.702765	XD23LPSD3:XD23CSD3	C09722	C09722	C15H26O2	M+H-H2O	37	0	-3.87502	89.538	Seiricardine A;	NA	NA	NA	221.189	NA	0.631917	1	NULL
0.63_221.1891m/z	1.00236	0.910707	0.84127	0.995369	0.974396	XD23LPSD7:XD23CSD7	C09722	C09722	C15H26O2	M+H-H2O	37	0	-3.87502	89.538	Seiricardine A;	NA	NA	NA	221.189	NA	0.631917	1	NULL
0.63_221.1891m/z	2.20453	0.00271371	0.00793651	0.194939	0.240359	XD23LPRD3:XD23CRD3	C09722	C09722	C15H26O2	M+H-H2O	37	0	-3.87502	89.538	Seiricardine A;	NA	NA	NA	221.189	NA	0.631917	1	NULL
0.63_221.1891m/z	3.02726	0.0104145	0.00793651	0.565877	0.389944	XD23LPRD7:XD23CRD7	C09722	C09722	C15H26O2	M+H-H2O	37	0	-3.87502	89.538	Seiricardine A;	NA	NA	NA	221.189	NA	0.631917	1	NULL
0.63_235.1676m/z	0.930495	0.739149	0.84127	0.803805	0.885966	XD20LPSD3:XD20CSD3	C18206	C18206	C13H24O2	M+Na	38.1	0	3.69993	94.6616	cis-11-Methyl-2-dodecenoic acid;	NA	NA	NA	235.168	NA	0.631917	1	map02020 Two-component system; map02024 Quorum sensing
0.63_235.1676m/z	1.55014	0.108256	0.150794	0.446421	0.412095	XD20LPSD7:XD20CSD7	C18206	C18206	C13H24O2	M+Na	38.1	0	3.69993	94.6616	cis-11-Methyl-2-dodecenoic acid;	NA	NA	NA	235.168	NA	0.631917	1	map02020 Two-component system; map02024 Quorum sensing
0.63_235.1676m/z	1.39218	0.222572	0.309524	0.352339	0.4361	XD20LPRD3:XD20CRD3	C18206	C18206	C13H24O2	M+Na	38.1	0	3.69993	94.6616	cis-11-Methyl-2-dodecenoic acid;	NA	NA	NA	235.168	NA	0.631917	1	map02020 Two-component system; map02024 Quorum sensing
0.63_235.1676m/z	1.68854	0.100045	0.0952381	0.861121	0.764479	XD20LPRD7:XD20CRD7	C18206	C18206	C13H24O2	M+Na	38.1	0	3.69993	94.6616	cis-11-Methyl-2-dodecenoic acid;	NA	NA	NA	235.168	NA	0.631917	1	map02020 Two-component system; map02024 Quorum sensing
0.63_235.1676m/z	1.30313	0.267417	0.0952381	0.943644	0.702765	XD23LPSD3:XD23CSD3	C18206	C18206	C13H24O2	M+Na	38.1	0	3.69993	94.6616	cis-11-Methyl-2-dodecenoic acid;	NA	NA	NA	235.168	NA	0.631917	1	map02020 Two-component system; map02024 Quorum sensing
0.63_235.1676m/z	0.940808	0.629422	0.420635	0.97506	0.91897	XD23LPSD7:XD23CSD7	C18206	C18206	C13H24O2	M+Na	38.1	0	3.69993	94.6616	cis-11-Methyl-2-dodecenoic acid;	NA	NA	NA	235.168	NA	0.631917	1	map02020 Two-component system; map02024 Quorum sensing
0.63_235.1676m/z	3.24959	0.00375825	0.015873	0.216454	0.298006	XD23LPRD3:XD23CRD3	C18206	C18206	C13H24O2	M+Na	38.1	0	3.69993	94.6616	cis-11-Methyl-2-dodecenoic acid;	NA	NA	NA	235.168	NA	0.631917	1	map02020 Two-component system; map02024 Quorum sensing
0.63_235.1676m/z	4.21468	0.00231677	0.00793651	0.324802	0.389944	XD23LPRD7:XD23CRD7	C18206	C18206	C13H24O2	M+Na	38.1	0	3.69993	94.6616	cis-11-Methyl-2-dodecenoic acid;	NA	NA	NA	235.168	NA	0.631917	1	map02020 Two-component system; map02024 Quorum sensing
0.63_256.0735m/z	0.538185	0.0371431	0.015873	0.103684	0.059577	XD20LPSD3:XD20CSD3	C07489	C07489	C13H15NO2	M+K	37	0	0.168702	85.0435	Glutethimide; 2-Ethyl-2-phenylglutarimide;	NA	NA	NA	256.073	NA	0.631917	1	NULL
0.63_256.0735m/z	0.538185	0.0371431	0.015873	0.103684	0.059577	XD20LPSD3:XD20CSD3	C10614	C10614	C13H15NO2	M+K	37	0	0.168702	85.0435	Securinine;	NA	NA	NA	256.073	NA	0.631917	1	NULL
0.63_256.0735m/z	0.538185	0.0371431	0.015873	0.103684	0.059577	XD20LPSD3:XD20CSD3	C18914	C18914	C13H15NO2	M+K	37	0	0.168702	85.0435	Pyracarbolid;	NA	NA	NA	256.073	NA	0.631917	1	NULL
0.63_256.0735m/z	1.83397	0.109618	0.031746	0.446976	0.213419	XD20LPSD7:XD20CSD7	C07489	C07489	C13H15NO2	M+K	37	0	0.168702	85.0435	Glutethimide; 2-Ethyl-2-phenylglutarimide;	NA	NA	NA	256.073	NA	0.631917	1	NULL
0.63_256.0735m/z	1.83397	0.109618	0.031746	0.446976	0.213419	XD20LPSD7:XD20CSD7	C10614	C10614	C13H15NO2	M+K	37	0	0.168702	85.0435	Securinine;	NA	NA	NA	256.073	NA	0.631917	1	NULL
0.63_256.0735m/z	1.83397	0.109618	0.031746	0.446976	0.213419	XD20LPSD7:XD20CSD7	C18914	C18914	C13H15NO2	M+K	37	0	0.168702	85.0435	Pyracarbolid;	NA	NA	NA	256.073	NA	0.631917	1	NULL
0.63_256.0735m/z	0.485677	0.0443432	0.031746	0.142126	0.12018	XD20LPRD3:XD20CRD3	C07489	C07489	C13H15NO2	M+K	37	0	0.168702	85.0435	Glutethimide; 2-Ethyl-2-phenylglutarimide;	NA	NA	NA	256.073	NA	0.631917	1	NULL
0.63_256.0735m/z	0.485677	0.0443432	0.031746	0.142126	0.12018	XD20LPRD3:XD20CRD3	C10614	C10614	C13H15NO2	M+K	37	0	0.168702	85.0435	Securinine;	NA	NA	NA	256.073	NA	0.631917	1	NULL
0.63_256.0735m/z	0.485677	0.0443432	0.031746	0.142126	0.12018	XD20LPRD3:XD20CRD3	C18914	C18914	C13H15NO2	M+K	37	0	0.168702	85.0435	Pyracarbolid;	NA	NA	NA	256.073	NA	0.631917	1	NULL
0.63_256.0735m/z	1.37376	0.512452	0.547619	0.937277	0.931214	XD20LPRD7:XD20CRD7	C07489	C07489	C13H15NO2	M+K	37	0	0.168702	85.0435	Glutethimide; 2-Ethyl-2-phenylglutarimide;	NA	NA	NA	256.073	NA	0.631917	1	NULL
0.63_256.0735m/z	1.37376	0.512452	0.547619	0.937277	0.931214	XD20LPRD7:XD20CRD7	C10614	C10614	C13H15NO2	M+K	37	0	0.168702	85.0435	Securinine;	NA	NA	NA	256.073	NA	0.631917	1	NULL
0.63_256.0735m/z	1.37376	0.512452	0.547619	0.937277	0.931214	XD20LPRD7:XD20CRD7	C18914	C18914	C13H15NO2	M+K	37	0	0.168702	85.0435	Pyracarbolid;	NA	NA	NA	256.073	NA	0.631917	1	NULL
0.63_256.0735m/z	0.945437	0.678768	0.547619	0.999933	0.850859	XD23LPSD3:XD23CSD3	C07489	C07489	C13H15NO2	M+K	37	0	0.168702	85.0435	Glutethimide; 2-Ethyl-2-phenylglutarimide;	NA	NA	NA	256.073	NA	0.631917	1	NULL
0.63_256.0735m/z	0.945437	0.678768	0.547619	0.999933	0.850859	XD23LPSD3:XD23CSD3	C10614	C10614	C13H15NO2	M+K	37	0	0.168702	85.0435	Securinine;	NA	NA	NA	256.073	NA	0.631917	1	NULL
0.63_256.0735m/z	0.945437	0.678768	0.547619	0.999933	0.850859	XD23LPSD3:XD23CSD3	C18914	C18914	C13H15NO2	M+K	37	0	0.168702	85.0435	Pyracarbolid;	NA	NA	NA	256.073	NA	0.631917	1	NULL
0.63_256.0735m/z	1.00631	0.902104	0.84127	0.995369	0.974396	XD23LPSD7:XD23CSD7	C07489	C07489	C13H15NO2	M+K	37	0	0.168702	85.0435	Glutethimide; 2-Ethyl-2-phenylglutarimide;	NA	NA	NA	256.073	NA	0.631917	1	NULL
0.63_256.0735m/z	1.00631	0.902104	0.84127	0.995369	0.974396	XD23LPSD7:XD23CSD7	C10614	C10614	C13H15NO2	M+K	37	0	0.168702	85.0435	Securinine;	NA	NA	NA	256.073	NA	0.631917	1	NULL
0.63_256.0735m/z	1.00631	0.902104	0.84127	0.995369	0.974396	XD23LPSD7:XD23CSD7	C18914	C18914	C13H15NO2	M+K	37	0	0.168702	85.0435	Pyracarbolid;	NA	NA	NA	256.073	NA	0.631917	1	NULL
0.63_256.0735m/z	0.529577	0.0877592	0.031746	0.599611	0.380829	XD23LPRD3:XD23CRD3	C07489	C07489	C13H15NO2	M+K	37	0	0.168702	85.0435	Glutethimide; 2-Ethyl-2-phenylglutarimide;	NA	NA	NA	256.073	NA	0.631917	1	NULL
0.63_256.0735m/z	0.529577	0.0877592	0.031746	0.599611	0.380829	XD23LPRD3:XD23CRD3	C10614	C10614	C13H15NO2	M+K	37	0	0.168702	85.0435	Securinine;	NA	NA	NA	256.073	NA	0.631917	1	NULL
0.63_256.0735m/z	0.529577	0.0877592	0.031746	0.599611	0.380829	XD23LPRD3:XD23CRD3	C18914	C18914	C13H15NO2	M+K	37	0	0.168702	85.0435	Pyracarbolid;	NA	NA	NA	256.073	NA	0.631917	1	NULL
0.63_256.0735m/z	0.656287	0.382807	1	0.998826	1	XD23LPRD7:XD23CRD7	C07489	C07489	C13H15NO2	M+K	37	0	0.168702	85.0435	Glutethimide; 2-Ethyl-2-phenylglutarimide;	NA	NA	NA	256.073	NA	0.631917	1	NULL
0.63_256.0735m/z	0.656287	0.382807	1	0.998826	1	XD23LPRD7:XD23CRD7	C10614	C10614	C13H15NO2	M+K	37	0	0.168702	85.0435	Securinine;	NA	NA	NA	256.073	NA	0.631917	1	NULL
0.63_256.0735m/z	0.656287	0.382807	1	0.998826	1	XD23LPRD7:XD23CRD7	C18914	C18914	C13H15NO2	M+K	37	0	0.168702	85.0435	Pyracarbolid;	NA	NA	NA	256.073	NA	0.631917	1	NULL
0.63_277.0358m/z	0.405703	0.0310977	0.0555556	0.095737	0.123209	XD20LPSD3:XD20CSD3	C10406	C10406	C13H10O8	M+H-H2O	44.5	36.6	5.14009	91.6118	Tricrozarin A;	NA	NA	NA	277.036	NA	0.631917	1	NULL
0.63_277.0358m/z	1.16337	0.42019	0.690476	0.671329	0.855409	XD20LPSD7:XD20CSD7	C10406	C10406	C13H10O8	M+H-H2O	44.5	36.6	5.14009	91.6118	Tricrozarin A;	NA	NA	NA	277.036	NA	0.631917	1	NULL
0.63_277.0358m/z	0.669058	0.0404438	0.0555556	0.137628	0.148787	XD20LPRD3:XD20CRD3	C10406	C10406	C13H10O8	M+H-H2O	44.5	36.6	5.14009	91.6118	Tricrozarin A;	NA	NA	NA	277.036	NA	0.631917	1	NULL
0.63_277.0358m/z	0.735113	0.381526	0.309524	0.912615	0.852182	XD20LPRD7:XD20CRD7	C10406	C10406	C13H10O8	M+H-H2O	44.5	36.6	5.14009	91.6118	Tricrozarin A;	NA	NA	NA	277.036	NA	0.631917	1	NULL
0.63_277.0358m/z	1.50761	0.276111	0.309524	0.947854	0.75318	XD23LPSD3:XD23CSD3	C10406	C10406	C13H10O8	M+H-H2O	44.5	36.6	5.14009	91.6118	Tricrozarin A;	NA	NA	NA	277.036	NA	0.631917	1	NULL
0.63_277.0358m/z	0.872914	0.414659	0.309524	0.952184	0.890676	XD23LPSD7:XD23CSD7	C10406	C10406	C13H10O8	M+H-H2O	44.5	36.6	5.14009	91.6118	Tricrozarin A;	NA	NA	NA	277.036	NA	0.631917	1	NULL
0.63_277.0358m/z	1.10874	0.661261	0.690476	0.9761	0.983793	XD23LPRD3:XD23CRD3	C10406	C10406	C13H10O8	M+H-H2O	44.5	36.6	5.14009	91.6118	Tricrozarin A;	NA	NA	NA	277.036	NA	0.631917	1	NULL
0.63_277.0358m/z	1.08595	0.482512	0.690476	0.998826	0.987448	XD23LPRD7:XD23CRD7	C10406	C10406	C13H10O8	M+H-H2O	44.5	36.6	5.14009	91.6118	Tricrozarin A;	NA	NA	NA	277.036	NA	0.631917	1	NULL
0.63_290.0768m/z	0.490298	0.067216	0.0952381	0.146952	0.179204	XD20LPSD3:XD20CSD3	C01657	C01657	C13H17NO4	M+K	34.6	1.86	-8.38996	80.5363	Ac-Tyr-OEt; N-Acetyl-L-tyrosine ethyl ester; Ethyl N-alpha-acetyl-tyrosinate;	NA	NA	NA	290.077	NA	0.631917	1	NULL
0.63_290.0768m/z	1.39004	0.25812	0.222222	0.557851	0.48908	XD20LPSD7:XD20CSD7	C01657	C01657	C13H17NO4	M+K	34.6	1.86	-8.38996	80.5363	Ac-Tyr-OEt; N-Acetyl-L-tyrosine ethyl ester; Ethyl N-alpha-acetyl-tyrosinate;	NA	NA	NA	290.077	NA	0.631917	1	NULL
0.63_290.0768m/z	0.782683	0.214629	0.150794	0.342879	0.262412	XD20LPRD3:XD20CRD3	C01657	C01657	C13H17NO4	M+K	34.6	1.86	-8.38996	80.5363	Ac-Tyr-OEt; N-Acetyl-L-tyrosine ethyl ester; Ethyl N-alpha-acetyl-tyrosinate;	NA	NA	NA	290.077	NA	0.631917	1	NULL
0.63_290.0768m/z	0.963302	0.746043	1	0.974662	1	XD20LPRD7:XD20CRD7	C01657	C01657	C13H17NO4	M+K	34.6	1.86	-8.38996	80.5363	Ac-Tyr-OEt; N-Acetyl-L-tyrosine ethyl ester; Ethyl N-alpha-acetyl-tyrosinate;	NA	NA	NA	290.077	NA	0.631917	1	NULL
0.63_290.0768m/z	2.52119	0.14729	0.0952381	0.870587	0.702765	XD23LPSD3:XD23CSD3	C01657	C01657	C13H17NO4	M+K	34.6	1.86	-8.38996	80.5363	Ac-Tyr-OEt; N-Acetyl-L-tyrosine ethyl ester; Ethyl N-alpha-acetyl-tyrosinate;	NA	NA	NA	290.077	NA	0.631917	1	NULL
0.63_290.0768m/z	0.928424	0.531811	0.547619	0.95629	0.940004	XD23LPSD7:XD23CSD7	C01657	C01657	C13H17NO4	M+K	34.6	1.86	-8.38996	80.5363	Ac-Tyr-OEt; N-Acetyl-L-tyrosine ethyl ester; Ethyl N-alpha-acetyl-tyrosinate;	NA	NA	NA	290.077	NA	0.631917	1	NULL
0.63_290.0768m/z	1.14801	0.755324	0.84127	0.982124	0.992441	XD23LPRD3:XD23CRD3	C01657	C01657	C13H17NO4	M+K	34.6	1.86	-8.38996	80.5363	Ac-Tyr-OEt; N-Acetyl-L-tyrosine ethyl ester; Ethyl N-alpha-acetyl-tyrosinate;	NA	NA	NA	290.077	NA	0.631917	1	NULL
0.63_290.0768m/z	0.596923	0.187989	0.150794	0.998826	0.983925	XD23LPRD7:XD23CRD7	C01657	C01657	C13H17NO4	M+K	34.6	1.86	-8.38996	80.5363	Ac-Tyr-OEt; N-Acetyl-L-tyrosine ethyl ester; Ethyl N-alpha-acetyl-tyrosinate;	NA	NA	NA	290.077	NA	0.631917	1	NULL
0.63_302.0680m/z	1.3455	0.474631	0.690476	0.579408	0.765658	XD20LPSD3:XD20CSD3	C10401	C10401	C15H8O6	M+NH4	33.3	0	7.5102	74.9236	Rhein;	NA	NA	NA	302.068	NA	0.631917	1	NULL
0.63_302.0680m/z	1.40262	0.227207	1	0.535684	1	XD20LPSD7:XD20CSD7	C10401	C10401	C15H8O6	M+NH4	33.3	0	7.5102	74.9236	Rhein;	NA	NA	NA	302.068	NA	0.631917	1	NULL
0.63_302.0680m/z	0.499233	0.158772	0.0952381	0.276608	0.197245	XD20LPRD3:XD20CRD3	C10401	C10401	C15H8O6	M+NH4	33.3	0	7.5102	74.9236	Rhein;	NA	NA	NA	302.068	NA	0.631917	1	NULL
0.63_302.0680m/z	1.04199	0.81782	0.84127	0.985435	0.988653	XD20LPRD7:XD20CRD7	C10401	C10401	C15H8O6	M+NH4	33.3	0	7.5102	74.9236	Rhein;	NA	NA	NA	302.068	NA	0.631917	1	NULL
0.63_302.0680m/z	1.03058	0.782695	1	0.999933	1	XD23LPSD3:XD23CSD3	C10401	C10401	C15H8O6	M+NH4	33.3	0	7.5102	74.9236	Rhein;	NA	NA	NA	302.068	NA	0.631917	1	NULL
0.63_302.0680m/z	1.32875	0.13164	0.309524	0.952184	0.890676	XD23LPSD7:XD23CSD7	C10401	C10401	C15H8O6	M+NH4	33.3	0	7.5102	74.9236	Rhein;	NA	NA	NA	302.068	NA	0.631917	1	NULL
0.63_302.0680m/z	0.470687	0.0108799	0.015873	0.315204	0.298006	XD23LPRD3:XD23CRD3	C10401	C10401	C15H8O6	M+NH4	33.3	0	7.5102	74.9236	Rhein;	NA	NA	NA	302.068	NA	0.631917	1	NULL
0.63_302.0680m/z	1.01709	0.927269	1	0.998826	1	XD23LPRD7:XD23CRD7	C10401	C10401	C15H8O6	M+NH4	33.3	0	7.5102	74.9236	Rhein;	NA	NA	NA	302.068	NA	0.631917	1	NULL
0.63_399.1474m/z	0.346538	0.000506942	0.00793651	0.0672793	0.0490037	XD20LPSD3:XD20CSD3	C13779	C13779	C26H20N2O	M+Na	38.2	0	1.71383	93.1485	XE991;	NA	NA	NA	399.147	NA	0.631917	1	NULL
0.63_399.1474m/z	1.62904	0.0740027	0.150794	0.407125	0.412095	XD20LPSD7:XD20CSD7	C13779	C13779	C26H20N2O	M+Na	38.2	0	1.71383	93.1485	XE991;	NA	NA	NA	399.147	NA	0.631917	1	NULL
0.63_399.1474m/z	0.633146	0.219241	0.222222	0.348344	0.342682	XD20LPRD3:XD20CRD3	C13779	C13779	C26H20N2O	M+Na	38.2	0	1.71383	93.1485	XE991;	NA	NA	NA	399.147	NA	0.631917	1	NULL
0.63_399.1474m/z	0.840839	0.438737	0.309524	0.919498	0.852182	XD20LPRD7:XD20CRD7	C13779	C13779	C26H20N2O	M+Na	38.2	0	1.71383	93.1485	XE991;	NA	NA	NA	399.147	NA	0.631917	1	NULL
0.63_399.1474m/z	0.903106	0.256631	0.420635	0.935901	0.803434	XD23LPSD3:XD23CSD3	C13779	C13779	C26H20N2O	M+Na	38.2	0	1.71383	93.1485	XE991;	NA	NA	NA	399.147	NA	0.631917	1	NULL
0.63_399.1474m/z	0.986819	0.791253	1	0.987919	1	XD23LPSD7:XD23CSD7	C13779	C13779	C26H20N2O	M+Na	38.2	0	1.71383	93.1485	XE991;	NA	NA	NA	399.147	NA	0.631917	1	NULL
0.63_399.1474m/z	0.601975	0.0246995	0.0555556	0.403805	0.475154	XD23LPRD3:XD23CRD3	C13779	C13779	C26H20N2O	M+Na	38.2	0	1.71383	93.1485	XE991;	NA	NA	NA	399.147	NA	0.631917	1	NULL
0.63_399.1474m/z	0.977395	0.871982	1	0.998826	1	XD23LPRD7:XD23CRD7	C13779	C13779	C26H20N2O	M+Na	38.2	0	1.71383	93.1485	XE991;	NA	NA	NA	399.147	NA	0.631917	1	NULL
0.65_115.0413m/z	0.823735	0.335081	0.547619	0.447457	0.64225	XD20LPSD3:XD20CSD3	C07581	C07581	C6H4N4	M+H-H2O	24.4	0	7.33453	30.1318	Pteridine;	NA	NA	NA	115.041	NA	0.6462	1	NULL
0.65_115.0413m/z	1.02411	0.981975	0.84127	0.990856	0.934441	XD20LPSD7:XD20CSD7	C07581	C07581	C6H4N4	M+H-H2O	24.4	0	7.33453	30.1318	Pteridine;	NA	NA	NA	115.041	NA	0.6462	1	NULL
0.65_115.0413m/z	1.01328	0.969972	1	0.980787	1	XD20LPRD3:XD20CRD3	C07581	C07581	C6H4N4	M+H-H2O	24.4	0	7.33453	30.1318	Pteridine;	NA	NA	NA	115.041	NA	0.6462	1	NULL
0.65_115.0413m/z	0.956709	0.608962	0.690476	0.963347	0.964891	XD20LPRD7:XD20CRD7	C07581	C07581	C6H4N4	M+H-H2O	24.4	0	7.33453	30.1318	Pteridine;	NA	NA	NA	115.041	NA	0.6462	1	NULL
0.65_115.0413m/z	0.720868	0.026399	0.031746	0.744955	0.657485	XD23LPSD3:XD23CSD3	C07581	C07581	C6H4N4	M+H-H2O	24.4	0	7.33453	30.1318	Pteridine;	NA	NA	NA	115.041	NA	0.6462	1	NULL
0.65_115.0413m/z	1.03487	0.887721	0.84127	0.992454	0.974396	XD23LPSD7:XD23CSD7	C07581	C07581	C6H4N4	M+H-H2O	24.4	0	7.33453	30.1318	Pteridine;	NA	NA	NA	115.041	NA	0.6462	1	NULL
0.65_115.0413m/z	1.08591	0.396266	0.309524	0.908565	0.88434	XD23LPRD3:XD23CRD3	C07581	C07581	C6H4N4	M+H-H2O	24.4	0	7.33453	30.1318	Pteridine;	NA	NA	NA	115.041	NA	0.6462	1	NULL
0.65_115.0413m/z	1.15568	0.256189	0.309524	0.998826	0.983925	XD23LPRD7:XD23CRD7	C07581	C07581	C6H4N4	M+H-H2O	24.4	0	7.33453	30.1318	Pteridine;	NA	NA	NA	115.041	NA	0.6462	1	NULL
0.65_120.1024m/z	0.772343	0.631181	0.309524	0.716211	0.423253	XD20LPSD3:XD20CSD3	C00803	C00803	C5H10O2	M+NH4	48.5	49.9	4.49178	97.9363	Pentanoate; Valerate; Pentanoic acid; Valeric acid; Valerianic acid; n-Pentanoate; n-Valeric acid;	NA	NA	NA	120.102	NA	0.6462	1	NULL
0.65_120.1024m/z	0.772343	0.631181	0.309524	0.716211	0.423253	XD20LPSD3:XD20CSD3	C18319	C18319	C5H10O2	M+NH4	48.5	49.9	4.49178	97.9363	2-Methylbutyrate; 2-Methylbutyric acid;	NA	NA	NA	120.102	NA	0.6462	1	map04974 Protein digestion and absorption
0.65_120.1024m/z	0.350104	0.342688	0.150794	0.615	0.412095	XD20LPSD7:XD20CSD7	C00803	C00803	C5H10O2	M+NH4	48.5	49.9	4.49178	97.9363	Pentanoate; Valerate; Pentanoic acid; Valeric acid; Valerianic acid; n-Pentanoate; n-Valeric acid;	NA	NA	NA	120.102	NA	0.6462	1	NULL
0.65_120.1024m/z	0.350104	0.342688	0.150794	0.615	0.412095	XD20LPSD7:XD20CSD7	C18319	C18319	C5H10O2	M+NH4	48.5	49.9	4.49178	97.9363	2-Methylbutyrate; 2-Methylbutyric acid;	NA	NA	NA	120.102	NA	0.6462	1	map04974 Protein digestion and absorption
0.65_120.1024m/z	1.05766	0.739937	0.84127	0.825579	0.891966	XD20LPRD3:XD20CRD3	C00803	C00803	C5H10O2	M+NH4	48.5	49.9	4.49178	97.9363	Pentanoate; Valerate; Pentanoic acid; Valeric acid; Valerianic acid; n-Pentanoate; n-Valeric acid;	NA	NA	NA	120.102	NA	0.6462	1	NULL
0.65_120.1024m/z	1.05766	0.739937	0.84127	0.825579	0.891966	XD20LPRD3:XD20CRD3	C18319	C18319	C5H10O2	M+NH4	48.5	49.9	4.49178	97.9363	2-Methylbutyrate; 2-Methylbutyric acid;	NA	NA	NA	120.102	NA	0.6462	1	map04974 Protein digestion and absorption
0.65_120.1024m/z	1.80346	0.171977	0.0952381	0.867448	0.764479	XD20LPRD7:XD20CRD7	C00803	C00803	C5H10O2	M+NH4	48.5	49.9	4.49178	97.9363	Pentanoate; Valerate; Pentanoic acid; Valeric acid; Valerianic acid; n-Pentanoate; n-Valeric acid;	NA	NA	NA	120.102	NA	0.6462	1	NULL
0.65_120.1024m/z	1.80346	0.171977	0.0952381	0.867448	0.764479	XD20LPRD7:XD20CRD7	C18319	C18319	C5H10O2	M+NH4	48.5	49.9	4.49178	97.9363	2-Methylbutyrate; 2-Methylbutyric acid;	NA	NA	NA	120.102	NA	0.6462	1	map04974 Protein digestion and absorption
0.65_120.1024m/z	1.61632	0.0677035	0.0952381	0.817071	0.702765	XD23LPSD3:XD23CSD3	C00803	C00803	C5H10O2	M+NH4	48.5	49.9	4.49178	97.9363	Pentanoate; Valerate; Pentanoic acid; Valeric acid; Valerianic acid; n-Pentanoate; n-Valeric acid;	NA	NA	NA	120.102	NA	0.6462	1	NULL
0.65_120.1024m/z	1.61632	0.0677035	0.0952381	0.817071	0.702765	XD23LPSD3:XD23CSD3	C18319	C18319	C5H10O2	M+NH4	48.5	49.9	4.49178	97.9363	2-Methylbutyrate; 2-Methylbutyric acid;	NA	NA	NA	120.102	NA	0.6462	1	map04974 Protein digestion and absorption
0.65_120.1024m/z	1.07879	0.8398	1	0.988391	1	XD23LPSD7:XD23CSD7	C00803	C00803	C5H10O2	M+NH4	48.5	49.9	4.49178	97.9363	Pentanoate; Valerate; Pentanoic acid; Valeric acid; Valerianic acid; n-Pentanoate; n-Valeric acid;	NA	NA	NA	120.102	NA	0.6462	1	NULL
0.65_120.1024m/z	1.07879	0.8398	1	0.988391	1	XD23LPSD7:XD23CSD7	C18319	C18319	C5H10O2	M+NH4	48.5	49.9	4.49178	97.9363	2-Methylbutyrate; 2-Methylbutyric acid;	NA	NA	NA	120.102	NA	0.6462	1	map04974 Protein digestion and absorption
0.65_120.1024m/z	4.17153	0.00120276	0.00793651	0.133854	0.240359	XD23LPRD3:XD23CRD3	C00803	C00803	C5H10O2	M+NH4	48.5	49.9	4.49178	97.9363	Pentanoate; Valerate; Pentanoic acid; Valeric acid; Valerianic acid; n-Pentanoate; n-Valeric acid;	NA	NA	NA	120.102	NA	0.6462	1	NULL
0.65_120.1024m/z	4.17153	0.00120276	0.00793651	0.133854	0.240359	XD23LPRD3:XD23CRD3	C18319	C18319	C5H10O2	M+NH4	48.5	49.9	4.49178	97.9363	2-Methylbutyrate; 2-Methylbutyric acid;	NA	NA	NA	120.102	NA	0.6462	1	map04974 Protein digestion and absorption
0.65_120.1024m/z	2.43644	0.0433157	0.0555556	0.887155	0.779889	XD23LPRD7:XD23CRD7	C00803	C00803	C5H10O2	M+NH4	48.5	49.9	4.49178	97.9363	Pentanoate; Valerate; Pentanoic acid; Valeric acid; Valerianic acid; n-Pentanoate; n-Valeric acid;	NA	NA	NA	120.102	NA	0.6462	1	NULL
0.65_120.1024m/z	2.43644	0.0433157	0.0555556	0.887155	0.779889	XD23LPRD7:XD23CRD7	C18319	C18319	C5H10O2	M+NH4	48.5	49.9	4.49178	97.9363	2-Methylbutyrate; 2-Methylbutyric acid;	NA	NA	NA	120.102	NA	0.6462	1	map04974 Protein digestion and absorption
0.65_125.0267m/z	0.421073	0.00622343	0.015873	0.0674691	0.059577	XD20LPSD3:XD20CSD3	C19239	C19239	C3H8O3S	M+H	37.5	4.04	0.236788	83.97	Ethyl methanesulfonate;	NA	NA	NA	125.027	NA	0.6462	1	NULL
0.65_125.0267m/z	0.852741	0.475402	0.547619	0.707809	0.767464	XD20LPSD7:XD20CSD7	C19239	C19239	C3H8O3S	M+H	37.5	4.04	0.236788	83.97	Ethyl methanesulfonate;	NA	NA	NA	125.027	NA	0.6462	1	NULL
0.65_125.0267m/z	0.674524	0.0690797	0.0555556	0.171865	0.148787	XD20LPRD3:XD20CRD3	C19239	C19239	C3H8O3S	M+H	37.5	4.04	0.236788	83.97	Ethyl methanesulfonate;	NA	NA	NA	125.027	NA	0.6462	1	NULL
0.65_125.0267m/z	1.23842	0.278578	0.690476	0.889438	0.964891	XD20LPRD7:XD20CRD7	C19239	C19239	C3H8O3S	M+H	37.5	4.04	0.236788	83.97	Ethyl methanesulfonate;	NA	NA	NA	125.027	NA	0.6462	1	NULL
0.65_125.0267m/z	1.38527	0.269925	0.222222	0.943931	0.726865	XD23LPSD3:XD23CSD3	C19239	C19239	C3H8O3S	M+H	37.5	4.04	0.236788	83.97	Ethyl methanesulfonate;	NA	NA	NA	125.027	NA	0.6462	1	NULL
0.65_125.0267m/z	1.33999	0.449	0.690476	0.952184	0.940004	XD23LPSD7:XD23CSD7	C19239	C19239	C3H8O3S	M+H	37.5	4.04	0.236788	83.97	Ethyl methanesulfonate;	NA	NA	NA	125.027	NA	0.6462	1	NULL
0.65_125.0267m/z	1.01091	0.796055	0.420635	0.983195	0.942373	XD23LPRD3:XD23CRD3	C19239	C19239	C3H8O3S	M+H	37.5	4.04	0.236788	83.97	Ethyl methanesulfonate;	NA	NA	NA	125.027	NA	0.6462	1	NULL
0.65_125.0267m/z	1.19063	0.324254	0.309524	0.998826	0.983925	XD23LPRD7:XD23CRD7	C19239	C19239	C3H8O3S	M+H	37.5	4.04	0.236788	83.97	Ethyl methanesulfonate;	NA	NA	NA	125.027	NA	0.6462	1	NULL
0.65_173.0468m/z	0.59371	0.0163604	0.00793651	0.0773736	0.0490037	XD20LPSD3:XD20CSD3	C11731	C11731	C7H6ClNO	M+NH4	31	0	-4.98172	60.5708	m-Chlorobenzamide; 3-Chlorobenzamide;	NA	NA	NA	173.047	NA	0.6462	1	NULL
0.65_173.0468m/z	1.2925	0.195982	0.150794	0.514618	0.412095	XD20LPSD7:XD20CSD7	C11731	C11731	C7H6ClNO	M+NH4	31	0	-4.98172	60.5708	m-Chlorobenzamide; 3-Chlorobenzamide;	NA	NA	NA	173.047	NA	0.6462	1	NULL
0.65_173.0468m/z	0.853149	0.0336606	0.031746	0.130735	0.12018	XD20LPRD3:XD20CRD3	C11731	C11731	C7H6ClNO	M+NH4	31	0	-4.98172	60.5708	m-Chlorobenzamide; 3-Chlorobenzamide;	NA	NA	NA	173.047	NA	0.6462	1	NULL
0.65_173.0468m/z	0.73775	0.286436	0.222222	0.891065	0.803078	XD20LPRD7:XD20CRD7	C11731	C11731	C7H6ClNO	M+NH4	31	0	-4.98172	60.5708	m-Chlorobenzamide; 3-Chlorobenzamide;	NA	NA	NA	173.047	NA	0.6462	1	NULL
0.65_173.0468m/z	1.04381	0.963885	0.84127	0.999933	0.953474	XD23LPSD3:XD23CSD3	C11731	C11731	C7H6ClNO	M+NH4	31	0	-4.98172	60.5708	m-Chlorobenzamide; 3-Chlorobenzamide;	NA	NA	NA	173.047	NA	0.6462	1	NULL
0.65_173.0468m/z	0.859295	0.225378	0.309524	0.952184	0.890676	XD23LPSD7:XD23CSD7	C11731	C11731	C7H6ClNO	M+NH4	31	0	-4.98172	60.5708	m-Chlorobenzamide; 3-Chlorobenzamide;	NA	NA	NA	173.047	NA	0.6462	1	NULL
0.65_173.0468m/z	0.884469	0.354311	0.690476	0.883762	0.983793	XD23LPRD3:XD23CRD3	C11731	C11731	C7H6ClNO	M+NH4	31	0	-4.98172	60.5708	m-Chlorobenzamide; 3-Chlorobenzamide;	NA	NA	NA	173.047	NA	0.6462	1	NULL
0.65_173.0468m/z	0.90481	0.453027	0.420635	0.998826	0.983925	XD23LPRD7:XD23CRD7	C11731	C11731	C7H6ClNO	M+NH4	31	0	-4.98172	60.5708	m-Chlorobenzamide; 3-Chlorobenzamide;	NA	NA	NA	173.047	NA	0.6462	1	NULL
0.65_204.0895m/z	0.400092	0.0044579	0.00793651	0.0674691	0.0490037	XD20LPSD3:XD20CSD3	C17932	C17932	C9H15N3	M+K	37.1	0	-1.55643	87.5836	Immepip;	NA	NA	NA	204.089	NA	0.6462	1	map07227 Histamine H2/H3 receptor agonists/antagonists
0.65_204.0895m/z	0.580267	0.348555	0.309524	0.618441	0.571929	XD20LPSD7:XD20CSD7	C17932	C17932	C9H15N3	M+K	37.1	0	-1.55643	87.5836	Immepip;	NA	NA	NA	204.089	NA	0.6462	1	map07227 Histamine H2/H3 receptor agonists/antagonists
0.65_204.0895m/z	0.50284	0.0166026	0.0555556	0.114106	0.148787	XD20LPRD3:XD20CRD3	C17932	C17932	C9H15N3	M+K	37.1	0	-1.55643	87.5836	Immepip;	NA	NA	NA	204.089	NA	0.6462	1	map07227 Histamine H2/H3 receptor agonists/antagonists
0.65_204.0895m/z	0.247752	5.72185e-06	0.00793651	0.0528527	0.616046	XD20LPRD7:XD20CRD7	C17932	C17932	C9H15N3	M+K	37.1	0	-1.55643	87.5836	Immepip;	NA	NA	NA	204.089	NA	0.6462	1	map07227 Histamine H2/H3 receptor agonists/antagonists
0.65_204.0895m/z	0.791853	0.0893691	0.150794	0.833465	0.702765	XD23LPSD3:XD23CSD3	C17932	C17932	C9H15N3	M+K	37.1	0	-1.55643	87.5836	Immepip;	NA	NA	NA	204.089	NA	0.6462	1	map07227 Histamine H2/H3 receptor agonists/antagonists
0.65_204.0895m/z	0.867316	0.304489	0.547619	0.952184	0.940004	XD23LPSD7:XD23CSD7	C17932	C17932	C9H15N3	M+K	37.1	0	-1.55643	87.5836	Immepip;	NA	NA	NA	204.089	NA	0.6462	1	map07227 Histamine H2/H3 receptor agonists/antagonists
0.65_204.0895m/z	0.453041	0.0088346	0.00793651	0.307944	0.240359	XD23LPRD3:XD23CRD3	C17932	C17932	C9H15N3	M+K	37.1	0	-1.55643	87.5836	Immepip;	NA	NA	NA	204.089	NA	0.6462	1	map07227 Histamine H2/H3 receptor agonists/antagonists
0.65_204.0895m/z	0.30931	0.000484029	0.00793651	0.193833	0.389944	XD23LPRD7:XD23CRD7	C17932	C17932	C9H15N3	M+K	37.1	0	-1.55643	87.5836	Immepip;	NA	NA	NA	204.089	NA	0.6462	1	map07227 Histamine H2/H3 receptor agonists/antagonists
0.65_215.0558m/z	0.582914	0.00597206	0.00793651	0.0674691	0.0490037	XD20LPSD3:XD20CSD3	C04479	C04479	C9H10O6	M+H	29.9	0	3.48083	53.6884	\ 2-Hydroxy-6-oxonona-2,4-diene-1,9-dioate; (2Z,4E)-2-Hydroxy-6-oxonona-2,4-diene-1,9-dioate;\""	NA	NA	NA	215.056	NA	0.6462	1	map00360 Phenylalanine metabolism; map01120 Microbial metabolism in diverse environments; map01220 Degradation of aromatic compounds
0.65_215.0558m/z	1.21364	0.250634	0.309524	0.551115	0.571929	XD20LPSD7:XD20CSD7	C04479	C04479	C9H10O6	M+H	29.9	0	3.48083	53.6884	\ 2-Hydroxy-6-oxonona-2,4-diene-1,9-dioate; (2Z,4E)-2-Hydroxy-6-oxonona-2,4-diene-1,9-dioate;\""	NA	NA	NA	215.056	NA	0.6462	1	map00360 Phenylalanine metabolism; map01120 Microbial metabolism in diverse environments; map01220 Degradation of aromatic compounds
0.65_215.0558m/z	0.92402	0.676448	0.690476	0.780666	0.779698	XD20LPRD3:XD20CRD3	C04479	C04479	C9H10O6	M+H	29.9	0	3.48083	53.6884	\ 2-Hydroxy-6-oxonona-2,4-diene-1,9-dioate; (2Z,4E)-2-Hydroxy-6-oxonona-2,4-diene-1,9-dioate;\""	NA	NA	NA	215.056	NA	0.6462	1	map00360 Phenylalanine metabolism; map01120 Microbial metabolism in diverse environments; map01220 Degradation of aromatic compounds
0.65_215.0558m/z	0.78519	0.799251	0.690476	0.98058	0.964891	XD20LPRD7:XD20CRD7	C04479	C04479	C9H10O6	M+H	29.9	0	3.48083	53.6884	\ 2-Hydroxy-6-oxonona-2,4-diene-1,9-dioate; (2Z,4E)-2-Hydroxy-6-oxonona-2,4-diene-1,9-dioate;\""	NA	NA	NA	215.056	NA	0.6462	1	map00360 Phenylalanine metabolism; map01120 Microbial metabolism in diverse environments; map01220 Degradation of aromatic compounds
0.65_215.0558m/z	1.21571	0.549474	1	0.997133	1	XD23LPSD3:XD23CSD3	C04479	C04479	C9H10O6	M+H	29.9	0	3.48083	53.6884	\ 2-Hydroxy-6-oxonona-2,4-diene-1,9-dioate; (2Z,4E)-2-Hydroxy-6-oxonona-2,4-diene-1,9-dioate;\""	NA	NA	NA	215.056	NA	0.6462	1	map00360 Phenylalanine metabolism; map01120 Microbial metabolism in diverse environments; map01220 Degradation of aromatic compounds
0.65_215.0558m/z	1.02557	0.906008	0.547619	0.995369	0.940004	XD23LPSD7:XD23CSD7	C04479	C04479	C9H10O6	M+H	29.9	0	3.48083	53.6884	\ 2-Hydroxy-6-oxonona-2,4-diene-1,9-dioate; (2Z,4E)-2-Hydroxy-6-oxonona-2,4-diene-1,9-dioate;\""	NA	NA	NA	215.056	NA	0.6462	1	map00360 Phenylalanine metabolism; map01120 Microbial metabolism in diverse environments; map01220 Degradation of aromatic compounds
0.65_215.0558m/z	1.1294	0.520806	0.420635	0.956315	0.942373	XD23LPRD3:XD23CRD3	C04479	C04479	C9H10O6	M+H	29.9	0	3.48083	53.6884	\ 2-Hydroxy-6-oxonona-2,4-diene-1,9-dioate; (2Z,4E)-2-Hydroxy-6-oxonona-2,4-diene-1,9-dioate;\""	NA	NA	NA	215.056	NA	0.6462	1	map00360 Phenylalanine metabolism; map01120 Microbial metabolism in diverse environments; map01220 Degradation of aromatic compounds
0.65_215.0558m/z	0.85413	0.263914	0.150794	0.998826	0.983925	XD23LPRD7:XD23CRD7	C04479	C04479	C9H10O6	M+H	29.9	0	3.48083	53.6884	\ 2-Hydroxy-6-oxonona-2,4-diene-1,9-dioate; (2Z,4E)-2-Hydroxy-6-oxonona-2,4-diene-1,9-dioate;\""	NA	NA	NA	215.056	NA	0.6462	1	map00360 Phenylalanine metabolism; map01120 Microbial metabolism in diverse environments; map01220 Degradation of aromatic compounds
0.65_223.0759m/z	1.13633	0.511957	0.547619	0.61232	0.64225	XD20LPSD3:XD20CSD3	C14221	C14221	C15H12O3	M+H-H2O	35.8	22	2.07238	59.2895	6-Hydroxyflavanone;	NA	NA	NA	223.076	NA	0.6462	1	NULL
0.65_223.0759m/z	1.13633	0.511957	0.547619	0.61232	0.64225	XD20LPSD3:XD20CSD3	C14290	C14290	C15H12O3	M+H-H2O	35.8	22	2.07238	59.2895	7-Hydroxyflavanone;	NA	NA	NA	223.076	NA	0.6462	1	NULL
0.65_223.0759m/z	1.15545	0.295576	0.222222	0.581939	0.48908	XD20LPSD7:XD20CSD7	C14221	C14221	C15H12O3	M+H-H2O	35.8	22	2.07238	59.2895	6-Hydroxyflavanone;	NA	NA	NA	223.076	NA	0.6462	1	NULL
0.65_223.0759m/z	1.15545	0.295576	0.222222	0.581939	0.48908	XD20LPSD7:XD20CSD7	C14290	C14290	C15H12O3	M+H-H2O	35.8	22	2.07238	59.2895	7-Hydroxyflavanone;	NA	NA	NA	223.076	NA	0.6462	1	NULL
0.65_223.0759m/z	0.719889	0.164926	0.0952381	0.284273	0.197245	XD20LPRD3:XD20CRD3	C14221	C14221	C15H12O3	M+H-H2O	35.8	22	2.07238	59.2895	6-Hydroxyflavanone;	NA	NA	NA	223.076	NA	0.6462	1	NULL
0.65_223.0759m/z	0.719889	0.164926	0.0952381	0.284273	0.197245	XD20LPRD3:XD20CRD3	C14290	C14290	C15H12O3	M+H-H2O	35.8	22	2.07238	59.2895	7-Hydroxyflavanone;	NA	NA	NA	223.076	NA	0.6462	1	NULL
0.65_223.0759m/z	0.841409	0.585246	0.84127	0.957936	0.988653	XD20LPRD7:XD20CRD7	C14221	C14221	C15H12O3	M+H-H2O	35.8	22	2.07238	59.2895	6-Hydroxyflavanone;	NA	NA	NA	223.076	NA	0.6462	1	NULL
0.65_223.0759m/z	0.841409	0.585246	0.84127	0.957936	0.988653	XD20LPRD7:XD20CRD7	C14290	C14290	C15H12O3	M+H-H2O	35.8	22	2.07238	59.2895	7-Hydroxyflavanone;	NA	NA	NA	223.076	NA	0.6462	1	NULL
0.65_223.0759m/z	1.08475	0.901646	0.690476	0.999933	0.902494	XD23LPSD3:XD23CSD3	C14221	C14221	C15H12O3	M+H-H2O	35.8	22	2.07238	59.2895	6-Hydroxyflavanone;	NA	NA	NA	223.076	NA	0.6462	1	NULL
0.65_223.0759m/z	1.08475	0.901646	0.690476	0.999933	0.902494	XD23LPSD3:XD23CSD3	C14290	C14290	C15H12O3	M+H-H2O	35.8	22	2.07238	59.2895	7-Hydroxyflavanone;	NA	NA	NA	223.076	NA	0.6462	1	NULL
0.65_223.0759m/z	1.32422	0.12455	0.222222	0.952184	0.860296	XD23LPSD7:XD23CSD7	C14221	C14221	C15H12O3	M+H-H2O	35.8	22	2.07238	59.2895	6-Hydroxyflavanone;	NA	NA	NA	223.076	NA	0.6462	1	NULL
0.65_223.0759m/z	1.32422	0.12455	0.222222	0.952184	0.860296	XD23LPSD7:XD23CSD7	C14290	C14290	C15H12O3	M+H-H2O	35.8	22	2.07238	59.2895	7-Hydroxyflavanone;	NA	NA	NA	223.076	NA	0.6462	1	NULL
0.65_223.0759m/z	0.841978	0.257253	0.222222	0.841261	0.796224	XD23LPRD3:XD23CRD3	C14221	C14221	C15H12O3	M+H-H2O	35.8	22	2.07238	59.2895	6-Hydroxyflavanone;	NA	NA	NA	223.076	NA	0.6462	1	NULL
0.65_223.0759m/z	0.841978	0.257253	0.222222	0.841261	0.796224	XD23LPRD3:XD23CRD3	C14290	C14290	C15H12O3	M+H-H2O	35.8	22	2.07238	59.2895	7-Hydroxyflavanone;	NA	NA	NA	223.076	NA	0.6462	1	NULL
0.65_223.0759m/z	0.878987	0.408116	0.547619	0.998826	0.983925	XD23LPRD7:XD23CRD7	C14221	C14221	C15H12O3	M+H-H2O	35.8	22	2.07238	59.2895	6-Hydroxyflavanone;	NA	NA	NA	223.076	NA	0.6462	1	NULL
0.65_223.0759m/z	0.878987	0.408116	0.547619	0.998826	0.983925	XD23LPRD7:XD23CRD7	C14290	C14290	C15H12O3	M+H-H2O	35.8	22	2.07238	59.2895	7-Hydroxyflavanone;	NA	NA	NA	223.076	NA	0.6462	1	NULL
0.65_259.1323m/z	0.643846	0.013243	0.015873	0.0736358	0.059577	XD20LPSD3:XD20CSD3	C09548	C09548	C16H20O4	M+H-H2O	35	6.94	-2.16127	70.4797	Scorpioidin;	NA	NA	NA	259.132	NA	0.6462	1	NULL
0.65_259.1323m/z	0.878927	0.34389	0.420635	0.615532	0.669897	XD20LPSD7:XD20CSD7	C09548	C09548	C16H20O4	M+H-H2O	35	6.94	-2.16127	70.4797	Scorpioidin;	NA	NA	NA	259.132	NA	0.6462	1	NULL
0.65_259.1323m/z	0.577309	0.0118354	0.015873	0.106424	0.111244	XD20LPRD3:XD20CRD3	C09548	C09548	C16H20O4	M+H-H2O	35	6.94	-2.16127	70.4797	Scorpioidin;	NA	NA	NA	259.132	NA	0.6462	1	NULL
0.65_259.1323m/z	0.456817	0.0201763	0.0555556	0.861121	0.764479	XD20LPRD7:XD20CRD7	C09548	C09548	C16H20O4	M+H-H2O	35	6.94	-2.16127	70.4797	Scorpioidin;	NA	NA	NA	259.132	NA	0.6462	1	NULL
0.65_259.1323m/z	1.05373	0.928151	0.690476	0.999933	0.902494	XD23LPSD3:XD23CSD3	C09548	C09548	C16H20O4	M+H-H2O	35	6.94	-2.16127	70.4797	Scorpioidin;	NA	NA	NA	259.132	NA	0.6462	1	NULL
0.65_259.1323m/z	1.18688	0.10383	0.150794	0.952184	0.836063	XD23LPSD7:XD23CSD7	C09548	C09548	C16H20O4	M+H-H2O	35	6.94	-2.16127	70.4797	Scorpioidin;	NA	NA	NA	259.132	NA	0.6462	1	NULL
0.65_259.1323m/z	0.497635	0.000202465	0.00793651	0.0655837	0.240359	XD23LPRD3:XD23CRD3	C09548	C09548	C16H20O4	M+H-H2O	35	6.94	-2.16127	70.4797	Scorpioidin;	NA	NA	NA	259.132	NA	0.6462	1	NULL
0.65_259.1323m/z	0.729442	0.0224122	0.015873	0.728402	0.503846	XD23LPRD7:XD23CRD7	C09548	C09548	C16H20O4	M+H-H2O	35	6.94	-2.16127	70.4797	Scorpioidin;	NA	NA	NA	259.132	NA	0.6462	1	NULL
0.65_273.0547m/z	0.633974	0.0019193	0.00793651	0.0672793	0.0490037	XD20LPSD3:XD20CSD3	C07756	C07756	C10H12N2O5S	M+H	39	14.4	2.53057	83.7926	7-Aminocephalosporanic acid; 7-Aminocephalosporinic acid; 7-ACA; (7R)-7-Aminocephalosporanate;	NA	NA	NA	273.055	NA	0.6462	1	map00311 Penicillin and cephalosporin biosynthesis; map01130 Biosynthesis of antibiotics
0.65_273.0547m/z	1.39533	0.0761119	0.0952381	0.411421	0.341107	XD20LPSD7:XD20CSD7	C07756	C07756	C10H12N2O5S	M+H	39	14.4	2.53057	83.7926	7-Aminocephalosporanic acid; 7-Aminocephalosporinic acid; 7-ACA; (7R)-7-Aminocephalosporanate;	NA	NA	NA	273.055	NA	0.6462	1	map00311 Penicillin and cephalosporin biosynthesis; map01130 Biosynthesis of antibiotics
0.65_273.0547m/z	0.772485	0.109076	0.150794	0.217657	0.262412	XD20LPRD3:XD20CRD3	C07756	C07756	C10H12N2O5S	M+H	39	14.4	2.53057	83.7926	7-Aminocephalosporanic acid; 7-Aminocephalosporinic acid; 7-ACA; (7R)-7-Aminocephalosporanate;	NA	NA	NA	273.055	NA	0.6462	1	map00311 Penicillin and cephalosporin biosynthesis; map01130 Biosynthesis of antibiotics
0.65_273.0547m/z	0.690643	0.218348	0.150794	0.868433	0.764479	XD20LPRD7:XD20CRD7	C07756	C07756	C10H12N2O5S	M+H	39	14.4	2.53057	83.7926	7-Aminocephalosporanic acid; 7-Aminocephalosporinic acid; 7-ACA; (7R)-7-Aminocephalosporanate;	NA	NA	NA	273.055	NA	0.6462	1	map00311 Penicillin and cephalosporin biosynthesis; map01130 Biosynthesis of antibiotics
0.65_273.0547m/z	1.33922	0.239346	0.690476	0.929372	0.902494	XD23LPSD3:XD23CSD3	C07756	C07756	C10H12N2O5S	M+H	39	14.4	2.53057	83.7926	7-Aminocephalosporanic acid; 7-Aminocephalosporinic acid; 7-ACA; (7R)-7-Aminocephalosporanate;	NA	NA	NA	273.055	NA	0.6462	1	map00311 Penicillin and cephalosporin biosynthesis; map01130 Biosynthesis of antibiotics
0.65_273.0547m/z	1.20083	0.299721	0.309524	0.952184	0.890676	XD23LPSD7:XD23CSD7	C07756	C07756	C10H12N2O5S	M+H	39	14.4	2.53057	83.7926	7-Aminocephalosporanic acid; 7-Aminocephalosporinic acid; 7-ACA; (7R)-7-Aminocephalosporanate;	NA	NA	NA	273.055	NA	0.6462	1	map00311 Penicillin and cephalosporin biosynthesis; map01130 Biosynthesis of antibiotics
0.65_273.0547m/z	0.798141	0.0570016	0.0952381	0.514018	0.583752	XD23LPRD3:XD23CRD3	C07756	C07756	C10H12N2O5S	M+H	39	14.4	2.53057	83.7926	7-Aminocephalosporanic acid; 7-Aminocephalosporinic acid; 7-ACA; (7R)-7-Aminocephalosporanate;	NA	NA	NA	273.055	NA	0.6462	1	map00311 Penicillin and cephalosporin biosynthesis; map01130 Biosynthesis of antibiotics
0.65_273.0547m/z	0.879064	0.354945	0.547619	0.998826	0.983925	XD23LPRD7:XD23CRD7	C07756	C07756	C10H12N2O5S	M+H	39	14.4	2.53057	83.7926	7-Aminocephalosporanic acid; 7-Aminocephalosporinic acid; 7-ACA; (7R)-7-Aminocephalosporanate;	NA	NA	NA	273.055	NA	0.6462	1	map00311 Penicillin and cephalosporin biosynthesis; map01130 Biosynthesis of antibiotics
0.65_289.1901m/z	0.44616	0.0176628	0.00793651	0.0786272	0.0490037	XD20LPSD3:XD20CSD3	C10843	C10843	C17H21NO2	M+NH4	37.7	1.62	-3.49534	90.9017	Apoatropine;	NA	NA	NA	289.19	NA	0.6462	1	NULL
0.65_289.1901m/z	1.55601	0.147443	0.222222	0.47671	0.48908	XD20LPSD7:XD20CSD7	C10843	C10843	C17H21NO2	M+NH4	37.7	1.62	-3.49534	90.9017	Apoatropine;	NA	NA	NA	289.19	NA	0.6462	1	NULL
0.65_289.1901m/z	0.553138	0.123074	0.222222	0.234496	0.342682	XD20LPRD3:XD20CRD3	C10843	C10843	C17H21NO2	M+NH4	37.7	1.62	-3.49534	90.9017	Apoatropine;	NA	NA	NA	289.19	NA	0.6462	1	NULL
0.65_289.1901m/z	0.638593	0.217559	0.309524	0.868433	0.852182	XD20LPRD7:XD20CRD7	C10843	C10843	C17H21NO2	M+NH4	37.7	1.62	-3.49534	90.9017	Apoatropine;	NA	NA	NA	289.19	NA	0.6462	1	NULL
0.65_289.1901m/z	0.821205	0.228228	0.222222	0.922325	0.726865	XD23LPSD3:XD23CSD3	C10843	C10843	C17H21NO2	M+NH4	37.7	1.62	-3.49534	90.9017	Apoatropine;	NA	NA	NA	289.19	NA	0.6462	1	NULL
0.65_289.1901m/z	0.83118	0.301981	0.150794	0.952184	0.836063	XD23LPSD7:XD23CSD7	C10843	C10843	C17H21NO2	M+NH4	37.7	1.62	-3.49534	90.9017	Apoatropine;	NA	NA	NA	289.19	NA	0.6462	1	NULL
0.65_289.1901m/z	0.638897	0.117942	0.0952381	0.657471	0.583752	XD23LPRD3:XD23CRD3	C10843	C10843	C17H21NO2	M+NH4	37.7	1.62	-3.49534	90.9017	Apoatropine;	NA	NA	NA	289.19	NA	0.6462	1	NULL
0.65_289.1901m/z	0.882542	0.424658	0.309524	0.998826	0.983925	XD23LPRD7:XD23CRD7	C10843	C10843	C17H21NO2	M+NH4	37.7	1.62	-3.49534	90.9017	Apoatropine;	NA	NA	NA	289.19	NA	0.6462	1	NULL
0.65_336.0343m/z	0.434668	0.0829425	0.150794	0.168419	0.247755	XD20LPSD3:XD20CSD3	C18903	C18903	C14H16Cl3NO2	M+H	26.2	0	7.03227	39.1288	Zoxamide;	NA	NA	NA	336.034	NA	0.6462	1	NULL
0.65_336.0343m/z	0.98641	0.7945	1	0.899473	1	XD20LPSD7:XD20CSD7	C18903	C18903	C14H16Cl3NO2	M+H	26.2	0	7.03227	39.1288	Zoxamide;	NA	NA	NA	336.034	NA	0.6462	1	NULL
0.65_336.0343m/z	0.814921	0.545125	0.84127	0.675704	0.891966	XD20LPRD3:XD20CRD3	C18903	C18903	C14H16Cl3NO2	M+H	26.2	0	7.03227	39.1288	Zoxamide;	NA	NA	NA	336.034	NA	0.6462	1	NULL
0.65_336.0343m/z	0.948969	0.496088	0.84127	0.93339	0.988653	XD20LPRD7:XD20CRD7	C18903	C18903	C14H16Cl3NO2	M+H	26.2	0	7.03227	39.1288	Zoxamide;	NA	NA	NA	336.034	NA	0.6462	1	NULL
0.65_336.0343m/z	1.10395	0.501083	0.420635	0.992988	0.803434	XD23LPSD3:XD23CSD3	C18903	C18903	C14H16Cl3NO2	M+H	26.2	0	7.03227	39.1288	Zoxamide;	NA	NA	NA	336.034	NA	0.6462	1	NULL
0.65_336.0343m/z	0.858169	0.336942	0.222222	0.952184	0.860296	XD23LPSD7:XD23CSD7	C18903	C18903	C14H16Cl3NO2	M+H	26.2	0	7.03227	39.1288	Zoxamide;	NA	NA	NA	336.034	NA	0.6462	1	NULL
0.65_336.0343m/z	0.515037	0.0342284	0.0555556	0.442056	0.475154	XD23LPRD3:XD23CRD3	C18903	C18903	C14H16Cl3NO2	M+H	26.2	0	7.03227	39.1288	Zoxamide;	NA	NA	NA	336.034	NA	0.6462	1	NULL
0.65_336.0343m/z	1.52931	0.83433	1	0.998826	1	XD23LPRD7:XD23CRD7	C18903	C18903	C14H16Cl3NO2	M+H	26.2	0	7.03227	39.1288	Zoxamide;	NA	NA	NA	336.034	NA	0.6462	1	NULL
0.65_381.0817m/z	0.448302	0.00592677	0.00793651	0.0674691	0.0490037	XD20LPSD3:XD20CSD3	C19636	C19636	C12H22O11	M+K	37.8	7.52	6.68755	89.207	Turanose; 3-O-alpha-D-Glucopyranosyl-D-fructose; D-Turanose;	NA	NA	NA	381.082	NA	0.6462	1	NULL
0.65_381.0817m/z	1.09044	0.51579	1	0.73331	1	XD20LPSD7:XD20CSD7	C19636	C19636	C12H22O11	M+K	37.8	7.52	6.68755	89.207	Turanose; 3-O-alpha-D-Glucopyranosyl-D-fructose; D-Turanose;	NA	NA	NA	381.082	NA	0.6462	1	NULL
0.65_381.0817m/z	1.22053	0.914944	0.690476	0.946081	0.779698	XD20LPRD3:XD20CRD3	C19636	C19636	C12H22O11	M+K	37.8	7.52	6.68755	89.207	Turanose; 3-O-alpha-D-Glucopyranosyl-D-fructose; D-Turanose;	NA	NA	NA	381.082	NA	0.6462	1	NULL
0.65_381.0817m/z	0.88497	0.999672	0.690476	0.999888	0.964891	XD20LPRD7:XD20CRD7	C19636	C19636	C12H22O11	M+K	37.8	7.52	6.68755	89.207	Turanose; 3-O-alpha-D-Glucopyranosyl-D-fructose; D-Turanose;	NA	NA	NA	381.082	NA	0.6462	1	NULL
0.65_381.0817m/z	1.4344	0.221579	0.222222	0.919222	0.726865	XD23LPSD3:XD23CSD3	C19636	C19636	C12H22O11	M+K	37.8	7.52	6.68755	89.207	Turanose; 3-O-alpha-D-Glucopyranosyl-D-fructose; D-Turanose;	NA	NA	NA	381.082	NA	0.6462	1	NULL
0.65_381.0817m/z	0.878329	0.649143	0.547619	0.976251	0.940004	XD23LPSD7:XD23CSD7	C19636	C19636	C12H22O11	M+K	37.8	7.52	6.68755	89.207	Turanose; 3-O-alpha-D-Glucopyranosyl-D-fructose; D-Turanose;	NA	NA	NA	381.082	NA	0.6462	1	NULL
0.65_381.0817m/z	1.48224	0.139882	0.150794	0.696314	0.712107	XD23LPRD3:XD23CRD3	C19636	C19636	C12H22O11	M+K	37.8	7.52	6.68755	89.207	Turanose; 3-O-alpha-D-Glucopyranosyl-D-fructose; D-Turanose;	NA	NA	NA	381.082	NA	0.6462	1	NULL
0.65_381.0817m/z	0.683172	0.115695	0.0952381	0.998826	0.922132	XD23LPRD7:XD23CRD7	C19636	C19636	C12H22O11	M+K	37.8	7.52	6.68755	89.207	Turanose; 3-O-alpha-D-Glucopyranosyl-D-fructose; D-Turanose;	NA	NA	NA	381.082	NA	0.6462	1	NULL
0.65_393.0352m/z	1.56973	0.181341	0.222222	0.287901	0.329587	XD20LPSD3:XD20CSD3	C08117	C08117	C15H14N4O6S2	M+H-H2O	34	2.11	7.40698	76.0049	Ceftibuten;	NA	NA	NA	393.035	NA	0.6462	1	NULL
0.65_393.0352m/z	1.52722	0.114557	0.150794	0.450289	0.412095	XD20LPSD7:XD20CSD7	C08117	C08117	C15H14N4O6S2	M+H-H2O	34	2.11	7.40698	76.0049	Ceftibuten;	NA	NA	NA	393.035	NA	0.6462	1	NULL
0.65_393.0352m/z	0.715549	0.207123	0.420635	0.334299	0.544938	XD20LPRD3:XD20CRD3	C08117	C08117	C15H14N4O6S2	M+H-H2O	34	2.11	7.40698	76.0049	Ceftibuten;	NA	NA	NA	393.035	NA	0.6462	1	NULL
0.65_393.0352m/z	1.11043	0.66102	0.690476	0.967217	0.964891	XD20LPRD7:XD20CRD7	C08117	C08117	C15H14N4O6S2	M+H-H2O	34	2.11	7.40698	76.0049	Ceftibuten;	NA	NA	NA	393.035	NA	0.6462	1	NULL
0.65_393.0352m/z	1.04066	0.755222	1	0.999933	1	XD23LPSD3:XD23CSD3	C08117	C08117	C15H14N4O6S2	M+H-H2O	34	2.11	7.40698	76.0049	Ceftibuten;	NA	NA	NA	393.035	NA	0.6462	1	NULL
0.65_393.0352m/z	1.6002	0.0773691	0.222222	0.952184	0.860296	XD23LPSD7:XD23CSD7	C08117	C08117	C15H14N4O6S2	M+H-H2O	34	2.11	7.40698	76.0049	Ceftibuten;	NA	NA	NA	393.035	NA	0.6462	1	NULL
0.65_393.0352m/z	0.857342	0.354134	0.309524	0.883762	0.88434	XD23LPRD3:XD23CRD3	C08117	C08117	C15H14N4O6S2	M+H-H2O	34	2.11	7.40698	76.0049	Ceftibuten;	NA	NA	NA	393.035	NA	0.6462	1	NULL
0.65_393.0352m/z	0.741975	0.256155	0.420635	0.998826	0.983925	XD23LPRD7:XD23CRD7	C08117	C08117	C15H14N4O6S2	M+H-H2O	34	2.11	7.40698	76.0049	Ceftibuten;	NA	NA	NA	393.035	NA	0.6462	1	NULL
0.65_395.0603m/z	0.776539	0.18619	0.222222	0.293138	0.329587	XD20LPSD3:XD20CSD3	C13758	C13758	C16H15F3N2O4	M+K	36.5	6.63	-3.59046	79.8909	Bay-K-8644; BayK8644;	NA	NA	NA	395.06	NA	0.6462	1	NULL
0.65_395.0603m/z	1.10634	0.438191	0.547619	0.68371	0.767464	XD20LPSD7:XD20CSD7	C13758	C13758	C16H15F3N2O4	M+K	36.5	6.63	-3.59046	79.8909	Bay-K-8644; BayK8644;	NA	NA	NA	395.06	NA	0.6462	1	NULL
0.65_395.0603m/z	0.74627	0.228867	0.420635	0.359226	0.544938	XD20LPRD3:XD20CRD3	C13758	C13758	C16H15F3N2O4	M+K	36.5	6.63	-3.59046	79.8909	Bay-K-8644; BayK8644;	NA	NA	NA	395.06	NA	0.6462	1	NULL
0.65_395.0603m/z	0.907874	0.9431	1	0.994829	1	XD20LPRD7:XD20CRD7	C13758	C13758	C16H15F3N2O4	M+K	36.5	6.63	-3.59046	79.8909	Bay-K-8644; BayK8644;	NA	NA	NA	395.06	NA	0.6462	1	NULL
0.65_395.0603m/z	1.06626	0.57446	0.420635	0.998423	0.803434	XD23LPSD3:XD23CSD3	C13758	C13758	C16H15F3N2O4	M+K	36.5	6.63	-3.59046	79.8909	Bay-K-8644; BayK8644;	NA	NA	NA	395.06	NA	0.6462	1	NULL
0.65_395.0603m/z	1.12642	0.765091	1	0.987919	1	XD23LPSD7:XD23CSD7	C13758	C13758	C16H15F3N2O4	M+K	36.5	6.63	-3.59046	79.8909	Bay-K-8644; BayK8644;	NA	NA	NA	395.06	NA	0.6462	1	NULL
0.65_395.0603m/z	0.67265	0.0441548	0.0952381	0.482277	0.583752	XD23LPRD3:XD23CRD3	C13758	C13758	C16H15F3N2O4	M+K	36.5	6.63	-3.59046	79.8909	Bay-K-8644; BayK8644;	NA	NA	NA	395.06	NA	0.6462	1	NULL
0.65_395.0603m/z	1.16613	0.45039	0.420635	0.998826	0.983925	XD23LPRD7:XD23CRD7	C13758	C13758	C16H15F3N2O4	M+K	36.5	6.63	-3.59046	79.8909	Bay-K-8644; BayK8644;	NA	NA	NA	395.06	NA	0.6462	1	NULL
0.65_492.1616m/z	0.53574	0.0497455	0.150794	0.122412	0.247755	XD20LPSD3:XD20CSD3	C21265	C21265	C17H31N3O11	M+K	36.9	2.12	5.77862	89.1701	3''-Oxogentamicin A2;	NA	NA	NA	492.162	NA	0.6462	1	\ map00524 Neomycin, kanamycin and gentamicin biosynthesis; map01130 Biosynthesis of antibiotics\""
0.65_492.1616m/z	1.28306	0.448623	0.84127	0.690816	0.934441	XD20LPSD7:XD20CSD7	C21265	C21265	C17H31N3O11	M+K	36.9	2.12	5.77862	89.1701	3''-Oxogentamicin A2;	NA	NA	NA	492.162	NA	0.6462	1	\ map00524 Neomycin, kanamycin and gentamicin biosynthesis; map01130 Biosynthesis of antibiotics\""
0.65_492.1616m/z	0.633417	0.225904	0.222222	0.355906	0.342682	XD20LPRD3:XD20CRD3	C21265	C21265	C17H31N3O11	M+K	36.9	2.12	5.77862	89.1701	3''-Oxogentamicin A2;	NA	NA	NA	492.162	NA	0.6462	1	\ map00524 Neomycin, kanamycin and gentamicin biosynthesis; map01130 Biosynthesis of antibiotics\""
0.65_492.1616m/z	1.43703	0.181294	0.0952381	0.868433	0.764479	XD20LPRD7:XD20CRD7	C21265	C21265	C17H31N3O11	M+K	36.9	2.12	5.77862	89.1701	3''-Oxogentamicin A2;	NA	NA	NA	492.162	NA	0.6462	1	\ map00524 Neomycin, kanamycin and gentamicin biosynthesis; map01130 Biosynthesis of antibiotics\""
0.65_492.1616m/z	1.08038	0.927329	0.84127	0.999933	0.953474	XD23LPSD3:XD23CSD3	C21265	C21265	C17H31N3O11	M+K	36.9	2.12	5.77862	89.1701	3''-Oxogentamicin A2;	NA	NA	NA	492.162	NA	0.6462	1	\ map00524 Neomycin, kanamycin and gentamicin biosynthesis; map01130 Biosynthesis of antibiotics\""
0.65_492.1616m/z	1.06704	0.861429	0.84127	0.989119	0.974396	XD23LPSD7:XD23CSD7	C21265	C21265	C17H31N3O11	M+K	36.9	2.12	5.77862	89.1701	3''-Oxogentamicin A2;	NA	NA	NA	492.162	NA	0.6462	1	\ map00524 Neomycin, kanamycin and gentamicin biosynthesis; map01130 Biosynthesis of antibiotics\""
0.65_492.1616m/z	0.425444	0.0305799	0.031746	0.429812	0.380829	XD23LPRD3:XD23CRD3	C21265	C21265	C17H31N3O11	M+K	36.9	2.12	5.77862	89.1701	3''-Oxogentamicin A2;	NA	NA	NA	492.162	NA	0.6462	1	\ map00524 Neomycin, kanamycin and gentamicin biosynthesis; map01130 Biosynthesis of antibiotics\""
0.65_492.1616m/z	3.2981	0.0179099	0.031746	0.677708	0.650195	XD23LPRD7:XD23CRD7	C21265	C21265	C17H31N3O11	M+K	36.9	2.12	5.77862	89.1701	3''-Oxogentamicin A2;	NA	NA	NA	492.162	NA	0.6462	1	\ map00524 Neomycin, kanamycin and gentamicin biosynthesis; map01130 Biosynthesis of antibiotics\""
0.66_1029.2928m/z	1.63133	0.721202	1	0.789493	1	XD20LPSD3:XD20CSD3	C08238	C08238	C36H62O31	M+K	47.4	57.8	2.18962	81.6606	alpha-Galactosyl-(1-6)-alpha-galactosyl-(1-6)-alpha-galactosyl-(1-6)-alpha-galactosyl-(1-6)-alpha-glucosyl-(1-2)-beta-fructose; Ajugose;	NA	NA	NA	1029.29	NA	0.6605	1	NULL
0.66_1029.2928m/z	0.624271	0.276399	0.420635	0.566601	0.669897	XD20LPSD7:XD20CSD7	C08238	C08238	C36H62O31	M+K	47.4	57.8	2.18962	81.6606	alpha-Galactosyl-(1-6)-alpha-galactosyl-(1-6)-alpha-galactosyl-(1-6)-alpha-galactosyl-(1-6)-alpha-glucosyl-(1-2)-beta-fructose; Ajugose;	NA	NA	NA	1029.29	NA	0.6605	1	NULL
0.66_1029.2928m/z	1.27758	0.950991	1	0.968806	1	XD20LPRD3:XD20CRD3	C08238	C08238	C36H62O31	M+K	47.4	57.8	2.18962	81.6606	alpha-Galactosyl-(1-6)-alpha-galactosyl-(1-6)-alpha-galactosyl-(1-6)-alpha-galactosyl-(1-6)-alpha-glucosyl-(1-2)-beta-fructose; Ajugose;	NA	NA	NA	1029.29	NA	0.6605	1	NULL
0.66_1029.2928m/z	0.9913	0.647953	0.690476	0.967217	0.964891	XD20LPRD7:XD20CRD7	C08238	C08238	C36H62O31	M+K	47.4	57.8	2.18962	81.6606	alpha-Galactosyl-(1-6)-alpha-galactosyl-(1-6)-alpha-galactosyl-(1-6)-alpha-galactosyl-(1-6)-alpha-glucosyl-(1-2)-beta-fructose; Ajugose;	NA	NA	NA	1029.29	NA	0.6605	1	NULL
0.66_1029.2928m/z	2.7105	0.326388	0.547619	0.965183	0.850859	XD23LPSD3:XD23CSD3	C08238	C08238	C36H62O31	M+K	47.4	57.8	2.18962	81.6606	alpha-Galactosyl-(1-6)-alpha-galactosyl-(1-6)-alpha-galactosyl-(1-6)-alpha-galactosyl-(1-6)-alpha-glucosyl-(1-2)-beta-fructose; Ajugose;	NA	NA	NA	1029.29	NA	0.6605	1	NULL
0.66_1029.2928m/z	0.059317	0.179839	0.309524	0.952184	0.890676	XD23LPSD7:XD23CSD7	C08238	C08238	C36H62O31	M+K	47.4	57.8	2.18962	81.6606	alpha-Galactosyl-(1-6)-alpha-galactosyl-(1-6)-alpha-galactosyl-(1-6)-alpha-galactosyl-(1-6)-alpha-glucosyl-(1-2)-beta-fructose; Ajugose;	NA	NA	NA	1029.29	NA	0.6605	1	NULL
0.66_1029.2928m/z	0.678171	0.457346	0.420635	0.932869	0.942373	XD23LPRD3:XD23CRD3	C08238	C08238	C36H62O31	M+K	47.4	57.8	2.18962	81.6606	alpha-Galactosyl-(1-6)-alpha-galactosyl-(1-6)-alpha-galactosyl-(1-6)-alpha-galactosyl-(1-6)-alpha-glucosyl-(1-2)-beta-fructose; Ajugose;	NA	NA	NA	1029.29	NA	0.6605	1	NULL
0.66_1029.2928m/z	1.07051	0.746991	0.84127	0.998826	0.98966	XD23LPRD7:XD23CRD7	C08238	C08238	C36H62O31	M+K	47.4	57.8	2.18962	81.6606	alpha-Galactosyl-(1-6)-alpha-galactosyl-(1-6)-alpha-galactosyl-(1-6)-alpha-galactosyl-(1-6)-alpha-glucosyl-(1-2)-beta-fructose; Ajugose;	NA	NA	NA	1029.29	NA	0.6605	1	NULL
0.66_163.0627m/z	0.300937	0.00146607	0.00793651	0.0672793	0.0490037	XD20LPSD3:XD20CSD3	C07130	C07130	C7H8N4O2	M+H-H2O	37.7	0.611	7.25722	96.032	\ Theophylline; 1,3-Dimethylxanthine;\""	NA	NA	NA	163.063	NA	0.6605	1	map00232 Caffeine metabolism; map01060 Biosynthesis of plant secondary metabolites; map01065 Biosynthesis of alkaloids derived from histidine and purine; map01100 Metabolic pathways; map01110 Biosynthesis of secondary metabolites; map01120 Microbial metabolism in diverse environments
0.66_163.0627m/z	1.07558	0.500637	0.420635	0.723824	0.669897	XD20LPSD7:XD20CSD7	C07130	C07130	C7H8N4O2	M+H-H2O	37.7	0.611	7.25722	96.032	\ Theophylline; 1,3-Dimethylxanthine;\""	NA	NA	NA	163.063	NA	0.6605	1	map00232 Caffeine metabolism; map01060 Biosynthesis of plant secondary metabolites; map01065 Biosynthesis of alkaloids derived from histidine and purine; map01100 Metabolic pathways; map01110 Biosynthesis of secondary metabolites; map01120 Microbial metabolism in diverse environments
0.66_163.0627m/z	0.966723	0.67075	0.309524	0.776698	0.4361	XD20LPRD3:XD20CRD3	C07130	C07130	C7H8N4O2	M+H-H2O	37.7	0.611	7.25722	96.032	\ Theophylline; 1,3-Dimethylxanthine;\""	NA	NA	NA	163.063	NA	0.6605	1	map00232 Caffeine metabolism; map01060 Biosynthesis of plant secondary metabolites; map01065 Biosynthesis of alkaloids derived from histidine and purine; map01100 Metabolic pathways; map01110 Biosynthesis of secondary metabolites; map01120 Microbial metabolism in diverse environments
0.66_163.0627m/z	0.826908	0.498021	0.690476	0.933925	0.964891	XD20LPRD7:XD20CRD7	C07130	C07130	C7H8N4O2	M+H-H2O	37.7	0.611	7.25722	96.032	\ Theophylline; 1,3-Dimethylxanthine;\""	NA	NA	NA	163.063	NA	0.6605	1	map00232 Caffeine metabolism; map01060 Biosynthesis of plant secondary metabolites; map01065 Biosynthesis of alkaloids derived from histidine and purine; map01100 Metabolic pathways; map01110 Biosynthesis of secondary metabolites; map01120 Microbial metabolism in diverse environments
0.66_163.0627m/z	0.990606	0.626415	0.309524	0.999933	0.75318	XD23LPSD3:XD23CSD3	C07130	C07130	C7H8N4O2	M+H-H2O	37.7	0.611	7.25722	96.032	\ Theophylline; 1,3-Dimethylxanthine;\""	NA	NA	NA	163.063	NA	0.6605	1	map00232 Caffeine metabolism; map01060 Biosynthesis of plant secondary metabolites; map01065 Biosynthesis of alkaloids derived from histidine and purine; map01100 Metabolic pathways; map01110 Biosynthesis of secondary metabolites; map01120 Microbial metabolism in diverse environments
0.66_163.0627m/z	0.782272	0.255652	0.222222	0.952184	0.860296	XD23LPSD7:XD23CSD7	C07130	C07130	C7H8N4O2	M+H-H2O	37.7	0.611	7.25722	96.032	\ Theophylline; 1,3-Dimethylxanthine;\""	NA	NA	NA	163.063	NA	0.6605	1	map00232 Caffeine metabolism; map01060 Biosynthesis of plant secondary metabolites; map01065 Biosynthesis of alkaloids derived from histidine and purine; map01100 Metabolic pathways; map01110 Biosynthesis of secondary metabolites; map01120 Microbial metabolism in diverse environments
0.66_163.0627m/z	0.802885	0.148566	0.309524	0.715489	0.88434	XD23LPRD3:XD23CRD3	C07130	C07130	C7H8N4O2	M+H-H2O	37.7	0.611	7.25722	96.032	\ Theophylline; 1,3-Dimethylxanthine;\""	NA	NA	NA	163.063	NA	0.6605	1	map00232 Caffeine metabolism; map01060 Biosynthesis of plant secondary metabolites; map01065 Biosynthesis of alkaloids derived from histidine and purine; map01100 Metabolic pathways; map01110 Biosynthesis of secondary metabolites; map01120 Microbial metabolism in diverse environments
0.66_163.0627m/z	0.638615	0.0101442	0.031746	0.554449	0.650195	XD23LPRD7:XD23CRD7	C07130	C07130	C7H8N4O2	M+H-H2O	37.7	0.611	7.25722	96.032	\ Theophylline; 1,3-Dimethylxanthine;\""	NA	NA	NA	163.063	NA	0.6605	1	map00232 Caffeine metabolism; map01060 Biosynthesis of plant secondary metabolites; map01065 Biosynthesis of alkaloids derived from histidine and purine; map01100 Metabolic pathways; map01110 Biosynthesis of secondary metabolites; map01120 Microbial metabolism in diverse environments
0.66_170.0482m/z	0.605099	0.016152	0.015873	0.0772473	0.059577	XD20LPSD3:XD20CSD3	C02380	C02380	C5H4N4S	M+NH4	36.1	1.62	-8.39725	88.4171	6-Mercaptopurine; Mercaptopurine;	NA	NA	NA	170.048	NA	0.6605	1	map00983 Drug metabolism - other enzymes; map04976 Bile secretion
0.66_170.0482m/z	0.951299	0.948212	0.84127	0.974658	0.934441	XD20LPSD7:XD20CSD7	C02380	C02380	C5H4N4S	M+NH4	36.1	1.62	-8.39725	88.4171	6-Mercaptopurine; Mercaptopurine;	NA	NA	NA	170.048	NA	0.6605	1	map00983 Drug metabolism - other enzymes; map04976 Bile secretion
0.66_170.0482m/z	1.05031	0.637737	0.84127	0.751088	0.891966	XD20LPRD3:XD20CRD3	C02380	C02380	C5H4N4S	M+NH4	36.1	1.62	-8.39725	88.4171	6-Mercaptopurine; Mercaptopurine;	NA	NA	NA	170.048	NA	0.6605	1	map00983 Drug metabolism - other enzymes; map04976 Bile secretion
0.66_170.0482m/z	0.885841	0.681409	0.309524	0.970056	0.852182	XD20LPRD7:XD20CRD7	C02380	C02380	C5H4N4S	M+NH4	36.1	1.62	-8.39725	88.4171	6-Mercaptopurine; Mercaptopurine;	NA	NA	NA	170.048	NA	0.6605	1	map00983 Drug metabolism - other enzymes; map04976 Bile secretion
0.66_170.0482m/z	0.790508	0.0479574	0.0952381	0.785187	0.702765	XD23LPSD3:XD23CSD3	C02380	C02380	C5H4N4S	M+NH4	36.1	1.62	-8.39725	88.4171	6-Mercaptopurine; Mercaptopurine;	NA	NA	NA	170.048	NA	0.6605	1	map00983 Drug metabolism - other enzymes; map04976 Bile secretion
0.66_170.0482m/z	1.05311	0.984987	1	0.998217	1	XD23LPSD7:XD23CSD7	C02380	C02380	C5H4N4S	M+NH4	36.1	1.62	-8.39725	88.4171	6-Mercaptopurine; Mercaptopurine;	NA	NA	NA	170.048	NA	0.6605	1	map00983 Drug metabolism - other enzymes; map04976 Bile secretion
0.66_170.0482m/z	1.05063	0.701343	1	0.97881	1	XD23LPRD3:XD23CRD3	C02380	C02380	C5H4N4S	M+NH4	36.1	1.62	-8.39725	88.4171	6-Mercaptopurine; Mercaptopurine;	NA	NA	NA	170.048	NA	0.6605	1	map00983 Drug metabolism - other enzymes; map04976 Bile secretion
0.66_170.0482m/z	1.34318	0.0225913	0.031746	0.728402	0.650195	XD23LPRD7:XD23CRD7	C02380	C02380	C5H4N4S	M+NH4	36.1	1.62	-8.39725	88.4171	6-Mercaptopurine; Mercaptopurine;	NA	NA	NA	170.048	NA	0.6605	1	map00983 Drug metabolism - other enzymes; map04976 Bile secretion
0.66_175.0771m/z	0.478318	0.0202939	0.00793651	0.0813053	0.0490037	XD20LPSD3:XD20CSD3	C12343	C12343	C11H12O3	M+H-H2O	35.9	0	9.09633	89.618	Isoshinanolone;	NA	NA	NA	175.077	NA	0.6605	1	NULL
0.66_175.0771m/z	0.478318	0.0202939	0.00793651	0.0813053	0.0490037	XD20LPSD3:XD20CSD3	C14104	C14104	C11H12O3	M+H-H2O	35.9	0	9.09633	89.618	\ cis-1,2-Dihydroxy-1,2-dihydro-7-hydroxymethylnaphthalene;\""	NA	NA	NA	175.077	NA	0.6605	1	map00626 Naphthalene degradation; map01120 Microbial metabolism in diverse environments
0.66_175.0771m/z	0.478318	0.0202939	0.00793651	0.0813053	0.0490037	XD20LPSD3:XD20CSD3	C17840	C17840	C11H12O3	M+H-H2O	35.9	0	9.09633	89.618	Dehydrozingerone;	NA	NA	NA	175.077	NA	0.6605	1	NULL
0.66_175.0771m/z	0.291022	0.646225	0.547619	0.816577	0.767464	XD20LPSD7:XD20CSD7	C12343	C12343	C11H12O3	M+H-H2O	35.9	0	9.09633	89.618	Isoshinanolone;	NA	NA	NA	175.077	NA	0.6605	1	NULL
0.66_175.0771m/z	0.291022	0.646225	0.547619	0.816577	0.767464	XD20LPSD7:XD20CSD7	C14104	C14104	C11H12O3	M+H-H2O	35.9	0	9.09633	89.618	\ cis-1,2-Dihydroxy-1,2-dihydro-7-hydroxymethylnaphthalene;\""	NA	NA	NA	175.077	NA	0.6605	1	map00626 Naphthalene degradation; map01120 Microbial metabolism in diverse environments
0.66_175.0771m/z	0.291022	0.646225	0.547619	0.816577	0.767464	XD20LPSD7:XD20CSD7	C17840	C17840	C11H12O3	M+H-H2O	35.9	0	9.09633	89.618	Dehydrozingerone;	NA	NA	NA	175.077	NA	0.6605	1	NULL
0.66_175.0771m/z	0.753142	0.389523	0.84127	0.53241	0.891966	XD20LPRD3:XD20CRD3	C12343	C12343	C11H12O3	M+H-H2O	35.9	0	9.09633	89.618	Isoshinanolone;	NA	NA	NA	175.077	NA	0.6605	1	NULL
0.66_175.0771m/z	0.753142	0.389523	0.84127	0.53241	0.891966	XD20LPRD3:XD20CRD3	C14104	C14104	C11H12O3	M+H-H2O	35.9	0	9.09633	89.618	\ cis-1,2-Dihydroxy-1,2-dihydro-7-hydroxymethylnaphthalene;\""	NA	NA	NA	175.077	NA	0.6605	1	map00626 Naphthalene degradation; map01120 Microbial metabolism in diverse environments
0.66_175.0771m/z	0.753142	0.389523	0.84127	0.53241	0.891966	XD20LPRD3:XD20CRD3	C17840	C17840	C11H12O3	M+H-H2O	35.9	0	9.09633	89.618	Dehydrozingerone;	NA	NA	NA	175.077	NA	0.6605	1	NULL
0.66_175.0771m/z	0.544089	0.0879873	0.150794	0.861121	0.764479	XD20LPRD7:XD20CRD7	C12343	C12343	C11H12O3	M+H-H2O	35.9	0	9.09633	89.618	Isoshinanolone;	NA	NA	NA	175.077	NA	0.6605	1	NULL
0.66_175.0771m/z	0.544089	0.0879873	0.150794	0.861121	0.764479	XD20LPRD7:XD20CRD7	C14104	C14104	C11H12O3	M+H-H2O	35.9	0	9.09633	89.618	\ cis-1,2-Dihydroxy-1,2-dihydro-7-hydroxymethylnaphthalene;\""	NA	NA	NA	175.077	NA	0.6605	1	map00626 Naphthalene degradation; map01120 Microbial metabolism in diverse environments
0.66_175.0771m/z	0.544089	0.0879873	0.150794	0.861121	0.764479	XD20LPRD7:XD20CRD7	C17840	C17840	C11H12O3	M+H-H2O	35.9	0	9.09633	89.618	Dehydrozingerone;	NA	NA	NA	175.077	NA	0.6605	1	NULL
0.66_175.0771m/z	1.10524	0.874841	0.84127	0.999933	0.953474	XD23LPSD3:XD23CSD3	C12343	C12343	C11H12O3	M+H-H2O	35.9	0	9.09633	89.618	Isoshinanolone;	NA	NA	NA	175.077	NA	0.6605	1	NULL
0.66_175.0771m/z	1.10524	0.874841	0.84127	0.999933	0.953474	XD23LPSD3:XD23CSD3	C14104	C14104	C11H12O3	M+H-H2O	35.9	0	9.09633	89.618	\ cis-1,2-Dihydroxy-1,2-dihydro-7-hydroxymethylnaphthalene;\""	NA	NA	NA	175.077	NA	0.6605	1	map00626 Naphthalene degradation; map01120 Microbial metabolism in diverse environments
0.66_175.0771m/z	1.10524	0.874841	0.84127	0.999933	0.953474	XD23LPSD3:XD23CSD3	C17840	C17840	C11H12O3	M+H-H2O	35.9	0	9.09633	89.618	Dehydrozingerone;	NA	NA	NA	175.077	NA	0.6605	1	NULL
0.66_175.0771m/z	1.57072	0.747645	0.420635	0.987919	0.91897	XD23LPSD7:XD23CSD7	C12343	C12343	C11H12O3	M+H-H2O	35.9	0	9.09633	89.618	Isoshinanolone;	NA	NA	NA	175.077	NA	0.6605	1	NULL
0.66_175.0771m/z	1.57072	0.747645	0.420635	0.987919	0.91897	XD23LPSD7:XD23CSD7	C14104	C14104	C11H12O3	M+H-H2O	35.9	0	9.09633	89.618	\ cis-1,2-Dihydroxy-1,2-dihydro-7-hydroxymethylnaphthalene;\""	NA	NA	NA	175.077	NA	0.6605	1	map00626 Naphthalene degradation; map01120 Microbial metabolism in diverse environments
0.66_175.0771m/z	1.57072	0.747645	0.420635	0.987919	0.91897	XD23LPSD7:XD23CSD7	C17840	C17840	C11H12O3	M+H-H2O	35.9	0	9.09633	89.618	Dehydrozingerone;	NA	NA	NA	175.077	NA	0.6605	1	NULL
0.66_175.0771m/z	1.1643	0.626208	0.420635	0.969704	0.942373	XD23LPRD3:XD23CRD3	C12343	C12343	C11H12O3	M+H-H2O	35.9	0	9.09633	89.618	Isoshinanolone;	NA	NA	NA	175.077	NA	0.6605	1	NULL
0.66_175.0771m/z	1.1643	0.626208	0.420635	0.969704	0.942373	XD23LPRD3:XD23CRD3	C14104	C14104	C11H12O3	M+H-H2O	35.9	0	9.09633	89.618	\ cis-1,2-Dihydroxy-1,2-dihydro-7-hydroxymethylnaphthalene;\""	NA	NA	NA	175.077	NA	0.6605	1	map00626 Naphthalene degradation; map01120 Microbial metabolism in diverse environments
0.66_175.0771m/z	1.1643	0.626208	0.420635	0.969704	0.942373	XD23LPRD3:XD23CRD3	C17840	C17840	C11H12O3	M+H-H2O	35.9	0	9.09633	89.618	Dehydrozingerone;	NA	NA	NA	175.077	NA	0.6605	1	NULL
0.66_175.0771m/z	0.997451	0.969086	1	0.998826	1	XD23LPRD7:XD23CRD7	C12343	C12343	C11H12O3	M+H-H2O	35.9	0	9.09633	89.618	Isoshinanolone;	NA	NA	NA	175.077	NA	0.6605	1	NULL
0.66_175.0771m/z	0.997451	0.969086	1	0.998826	1	XD23LPRD7:XD23CRD7	C14104	C14104	C11H12O3	M+H-H2O	35.9	0	9.09633	89.618	\ cis-1,2-Dihydroxy-1,2-dihydro-7-hydroxymethylnaphthalene;\""	NA	NA	NA	175.077	NA	0.6605	1	map00626 Naphthalene degradation; map01120 Microbial metabolism in diverse environments
0.66_175.0771m/z	0.997451	0.969086	1	0.998826	1	XD23LPRD7:XD23CRD7	C17840	C17840	C11H12O3	M+H-H2O	35.9	0	9.09633	89.618	Dehydrozingerone;	NA	NA	NA	175.077	NA	0.6605	1	NULL
0.66_189.1270m/z	1.08335	0.859008	1	0.898297	1	XD20LPSD3:XD20CSD3	C02185	C02185	C13H18O2	M+H-H2O	39.9	4.31	-1.81011	97.3878	Plastoquinol-1;	NA	NA	NA	189.127	NA	0.6605	1	map00195 Photosynthesis; map01100 Metabolic pathways
0.66_189.1270m/z	0.748461	0.654519	0.690476	0.821104	0.855409	XD20LPSD7:XD20CSD7	C02185	C02185	C13H18O2	M+H-H2O	39.9	4.31	-1.81011	97.3878	Plastoquinol-1;	NA	NA	NA	189.127	NA	0.6605	1	map00195 Photosynthesis; map01100 Metabolic pathways
0.66_189.1270m/z	0.601076	0.100502	0.0952381	0.208264	0.197245	XD20LPRD3:XD20CRD3	C02185	C02185	C13H18O2	M+H-H2O	39.9	4.31	-1.81011	97.3878	Plastoquinol-1;	NA	NA	NA	189.127	NA	0.6605	1	map00195 Photosynthesis; map01100 Metabolic pathways
0.66_189.1270m/z	1.30554	0.192756	0.150794	0.868433	0.764479	XD20LPRD7:XD20CRD7	C02185	C02185	C13H18O2	M+H-H2O	39.9	4.31	-1.81011	97.3878	Plastoquinol-1;	NA	NA	NA	189.127	NA	0.6605	1	map00195 Photosynthesis; map01100 Metabolic pathways
0.66_189.1270m/z	0.958724	0.767223	0.690476	0.999933	0.902494	XD23LPSD3:XD23CSD3	C02185	C02185	C13H18O2	M+H-H2O	39.9	4.31	-1.81011	97.3878	Plastoquinol-1;	NA	NA	NA	189.127	NA	0.6605	1	map00195 Photosynthesis; map01100 Metabolic pathways
0.66_189.1270m/z	0.874737	0.45929	0.690476	0.952184	0.940004	XD23LPSD7:XD23CSD7	C02185	C02185	C13H18O2	M+H-H2O	39.9	4.31	-1.81011	97.3878	Plastoquinol-1;	NA	NA	NA	189.127	NA	0.6605	1	map00195 Photosynthesis; map01100 Metabolic pathways
0.66_189.1270m/z	1.01397	0.760035	0.547619	0.982124	0.975199	XD23LPRD3:XD23CRD3	C02185	C02185	C13H18O2	M+H-H2O	39.9	4.31	-1.81011	97.3878	Plastoquinol-1;	NA	NA	NA	189.127	NA	0.6605	1	map00195 Photosynthesis; map01100 Metabolic pathways
0.66_189.1270m/z	0.806869	0.37367	0.84127	0.998826	0.98966	XD23LPRD7:XD23CRD7	C02185	C02185	C13H18O2	M+H-H2O	39.9	4.31	-1.81011	97.3878	Plastoquinol-1;	NA	NA	NA	189.127	NA	0.6605	1	map00195 Photosynthesis; map01100 Metabolic pathways
0.66_191.1053m/z	0.951428	0.756148	0.690476	0.817479	0.765658	XD20LPSD3:XD20CSD3	C06360	C06360	C12H14O2	M+H	37.6	14.6	-7.28147	81.5478	Propyl cinnamate; 3-Phenylpropenoic acid propyl ester;	NA	NA	NA	191.105	NA	0.6605	1	NULL
0.66_191.1053m/z	0.572473	0.953371	0.309524	0.977373	0.571929	XD20LPSD7:XD20CSD7	C06360	C06360	C12H14O2	M+H	37.6	14.6	-7.28147	81.5478	Propyl cinnamate; 3-Phenylpropenoic acid propyl ester;	NA	NA	NA	191.105	NA	0.6605	1	NULL
0.66_191.1053m/z	1.08364	0.96202	0.690476	0.975431	0.779698	XD20LPRD3:XD20CRD3	C06360	C06360	C12H14O2	M+H	37.6	14.6	-7.28147	81.5478	Propyl cinnamate; 3-Phenylpropenoic acid propyl ester;	NA	NA	NA	191.105	NA	0.6605	1	NULL
0.66_191.1053m/z	0.705198	0.122393	0.222222	0.865129	0.803078	XD20LPRD7:XD20CRD7	C06360	C06360	C12H14O2	M+H	37.6	14.6	-7.28147	81.5478	Propyl cinnamate; 3-Phenylpropenoic acid propyl ester;	NA	NA	NA	191.105	NA	0.6605	1	NULL
0.66_191.1053m/z	0.948621	0.567793	0.150794	0.998264	0.702765	XD23LPSD3:XD23CSD3	C06360	C06360	C12H14O2	M+H	37.6	14.6	-7.28147	81.5478	Propyl cinnamate; 3-Phenylpropenoic acid propyl ester;	NA	NA	NA	191.105	NA	0.6605	1	NULL
0.66_191.1053m/z	1.18206	0.752109	0.84127	0.987919	0.974396	XD23LPSD7:XD23CSD7	C06360	C06360	C12H14O2	M+H	37.6	14.6	-7.28147	81.5478	Propyl cinnamate; 3-Phenylpropenoic acid propyl ester;	NA	NA	NA	191.105	NA	0.6605	1	NULL
0.66_191.1053m/z	0.641044	0.156299	0.150794	0.72427	0.712107	XD23LPRD3:XD23CRD3	C06360	C06360	C12H14O2	M+H	37.6	14.6	-7.28147	81.5478	Propyl cinnamate; 3-Phenylpropenoic acid propyl ester;	NA	NA	NA	191.105	NA	0.6605	1	NULL
0.66_191.1053m/z	1.26731	0.396059	0.420635	0.998826	0.983925	XD23LPRD7:XD23CRD7	C06360	C06360	C12H14O2	M+H	37.6	14.6	-7.28147	81.5478	Propyl cinnamate; 3-Phenylpropenoic acid propyl ester;	NA	NA	NA	191.105	NA	0.6605	1	NULL
0.66_196.0949m/z	0.698027	0.211249	0.222222	0.320496	0.329587	XD20LPSD3:XD20CSD3	C10173	C10173	C8H15NO3	M+Na	37.6	16.7	2.86104	74.8587	Swainsonine;	NA	NA	NA	196.095	NA	0.6605	1	\ map00960 Tropane, piperidine and pyridine alkaloid biosynthesis; map01064 Biosynthesis of alkaloids derived from ornithine, lysine and nicotinic acid\""
0.66_196.0949m/z	1.07418	0.61344	0.547619	0.796955	0.767464	XD20LPSD7:XD20CSD7	C10173	C10173	C8H15NO3	M+Na	37.6	16.7	2.86104	74.8587	Swainsonine;	NA	NA	NA	196.095	NA	0.6605	1	\ map00960 Tropane, piperidine and pyridine alkaloid biosynthesis; map01064 Biosynthesis of alkaloids derived from ornithine, lysine and nicotinic acid\""
0.66_196.0949m/z	0.932827	0.85916	0.84127	0.908512	0.891966	XD20LPRD3:XD20CRD3	C10173	C10173	C8H15NO3	M+Na	37.6	16.7	2.86104	74.8587	Swainsonine;	NA	NA	NA	196.095	NA	0.6605	1	\ map00960 Tropane, piperidine and pyridine alkaloid biosynthesis; map01064 Biosynthesis of alkaloids derived from ornithine, lysine and nicotinic acid\""
0.66_196.0949m/z	0.880911	0.579747	0.690476	0.957306	0.964891	XD20LPRD7:XD20CRD7	C10173	C10173	C8H15NO3	M+Na	37.6	16.7	2.86104	74.8587	Swainsonine;	NA	NA	NA	196.095	NA	0.6605	1	\ map00960 Tropane, piperidine and pyridine alkaloid biosynthesis; map01064 Biosynthesis of alkaloids derived from ornithine, lysine and nicotinic acid\""
0.66_196.0949m/z	1.28762	0.559587	1	0.997217	1	XD23LPSD3:XD23CSD3	C10173	C10173	C8H15NO3	M+Na	37.6	16.7	2.86104	74.8587	Swainsonine;	NA	NA	NA	196.095	NA	0.6605	1	\ map00960 Tropane, piperidine and pyridine alkaloid biosynthesis; map01064 Biosynthesis of alkaloids derived from ornithine, lysine and nicotinic acid\""
0.66_196.0949m/z	1.57044	0.208945	0.309524	0.952184	0.890676	XD23LPSD7:XD23CSD7	C10173	C10173	C8H15NO3	M+Na	37.6	16.7	2.86104	74.8587	Swainsonine;	NA	NA	NA	196.095	NA	0.6605	1	\ map00960 Tropane, piperidine and pyridine alkaloid biosynthesis; map01064 Biosynthesis of alkaloids derived from ornithine, lysine and nicotinic acid\""
0.66_196.0949m/z	0.835156	0.125364	0.150794	0.667672	0.712107	XD23LPRD3:XD23CRD3	C10173	C10173	C8H15NO3	M+Na	37.6	16.7	2.86104	74.8587	Swainsonine;	NA	NA	NA	196.095	NA	0.6605	1	\ map00960 Tropane, piperidine and pyridine alkaloid biosynthesis; map01064 Biosynthesis of alkaloids derived from ornithine, lysine and nicotinic acid\""
0.66_196.0949m/z	1.08547	0.678982	0.690476	0.998826	0.987448	XD23LPRD7:XD23CRD7	C10173	C10173	C8H15NO3	M+Na	37.6	16.7	2.86104	74.8587	Swainsonine;	NA	NA	NA	196.095	NA	0.6605	1	\ map00960 Tropane, piperidine and pyridine alkaloid biosynthesis; map01064 Biosynthesis of alkaloids derived from ornithine, lysine and nicotinic acid\""
0.66_248.0844m/z	0.628341	0.0285758	0.031746	0.0926756	0.0853429	XD20LPSD3:XD20CSD3	C19369	C19369	C12H12ClN4	M+H	26	0	8.381	39.1852	Chrysoidine;	NA	NA	NA	248.084	NA	0.6605	1	NULL
0.66_248.0844m/z	1.14886	0.390489	0.547619	0.648615	0.767464	XD20LPSD7:XD20CSD7	C19369	C19369	C12H12ClN4	M+H	26	0	8.381	39.1852	Chrysoidine;	NA	NA	NA	248.084	NA	0.6605	1	NULL
0.66_248.0844m/z	0.812767	0.0705077	0.0555556	0.173354	0.148787	XD20LPRD3:XD20CRD3	C19369	C19369	C12H12ClN4	M+H	26	0	8.381	39.1852	Chrysoidine;	NA	NA	NA	248.084	NA	0.6605	1	NULL
0.66_248.0844m/z	0.754203	0.263446	0.150794	0.886322	0.764479	XD20LPRD7:XD20CRD7	C19369	C19369	C12H12ClN4	M+H	26	0	8.381	39.1852	Chrysoidine;	NA	NA	NA	248.084	NA	0.6605	1	NULL
0.66_248.0844m/z	0.989542	0.812744	0.547619	0.999933	0.850859	XD23LPSD3:XD23CSD3	C19369	C19369	C12H12ClN4	M+H	26	0	8.381	39.1852	Chrysoidine;	NA	NA	NA	248.084	NA	0.6605	1	NULL
0.66_248.0844m/z	1.08174	0.403654	0.420635	0.952184	0.91897	XD23LPSD7:XD23CSD7	C19369	C19369	C12H12ClN4	M+H	26	0	8.381	39.1852	Chrysoidine;	NA	NA	NA	248.084	NA	0.6605	1	NULL
0.66_248.0844m/z	0.851551	0.0387926	0.0555556	0.463555	0.475154	XD23LPRD3:XD23CRD3	C19369	C19369	C12H12ClN4	M+H	26	0	8.381	39.1852	Chrysoidine;	NA	NA	NA	248.084	NA	0.6605	1	NULL
0.66_248.0844m/z	0.881699	0.318402	0.420635	0.998826	0.983925	XD23LPRD7:XD23CRD7	C19369	C19369	C12H12ClN4	M+H	26	0	8.381	39.1852	Chrysoidine;	NA	NA	NA	248.084	NA	0.6605	1	NULL
0.66_248.0925n	0.920109	0.546552	0.420635	0.643449	0.529852	XD20LPSD3:XD20CSD3	C19525	C19525	C16H12N2O	M+NH4, M+K	33.7	3.08	-9.95208	76.1331	Sudan I; C.I. Solvent Yellow 14;	NA	NA	NA	287.081	248.092	0.6605	1	map05204 Chemical carcinogenesis
0.66_248.0925n	0.955891	0.73793	0.547619	0.869421	0.767464	XD20LPSD7:XD20CSD7	C19525	C19525	C16H12N2O	M+NH4, M+K	33.7	3.08	-9.95208	76.1331	Sudan I; C.I. Solvent Yellow 14;	NA	NA	NA	287.081	248.092	0.6605	1	map05204 Chemical carcinogenesis
0.66_248.0925n	0.794329	0.230173	0.222222	0.36071	0.342682	XD20LPRD3:XD20CRD3	C19525	C19525	C16H12N2O	M+NH4, M+K	33.7	3.08	-9.95208	76.1331	Sudan I; C.I. Solvent Yellow 14;	NA	NA	NA	287.081	248.092	0.6605	1	map05204 Chemical carcinogenesis
0.66_248.0925n	0.713726	0.285394	0.150794	0.891065	0.764479	XD20LPRD7:XD20CRD7	C19525	C19525	C16H12N2O	M+NH4, M+K	33.7	3.08	-9.95208	76.1331	Sudan I; C.I. Solvent Yellow 14;	NA	NA	NA	287.081	248.092	0.6605	1	map05204 Chemical carcinogenesis
0.66_248.0925n	1.052	0.882281	1	0.999933	1	XD23LPSD3:XD23CSD3	C19525	C19525	C16H12N2O	M+NH4, M+K	33.7	3.08	-9.95208	76.1331	Sudan I; C.I. Solvent Yellow 14;	NA	NA	NA	287.081	248.092	0.6605	1	map05204 Chemical carcinogenesis
0.66_248.0925n	1.22149	0.240482	0.420635	0.952184	0.91897	XD23LPSD7:XD23CSD7	C19525	C19525	C16H12N2O	M+NH4, M+K	33.7	3.08	-9.95208	76.1331	Sudan I; C.I. Solvent Yellow 14;	NA	NA	NA	287.081	248.092	0.6605	1	map05204 Chemical carcinogenesis
0.66_248.0925n	0.783536	0.11933	0.0952381	0.660032	0.583752	XD23LPRD3:XD23CRD3	C19525	C19525	C16H12N2O	M+NH4, M+K	33.7	3.08	-9.95208	76.1331	Sudan I; C.I. Solvent Yellow 14;	NA	NA	NA	287.081	248.092	0.6605	1	map05204 Chemical carcinogenesis
0.66_248.0925n	0.999935	0.963562	0.84127	0.998826	0.98966	XD23LPRD7:XD23CRD7	C19525	C19525	C16H12N2O	M+NH4, M+K	33.7	3.08	-9.95208	76.1331	Sudan I; C.I. Solvent Yellow 14;	NA	NA	NA	287.081	248.092	0.6605	1	map05204 Chemical carcinogenesis
0.66_248.1263m/z	0.484246	0.000318196	0.00793651	0.0672793	0.0490037	XD20LPSD3:XD20CSD3	C20921	C20921	C9H14N2O5	M+NH4	40.9	22.8	9.44098	92.1879	N1-Acetyl-tabtoxinine-beta-lactam;	NA	NA	NA	248.126	NA	0.6605	1	map00261 Monobactam biosynthesis; map01130 Biosynthesis of antibiotics
0.66_248.1263m/z	1.14524	0.453002	0.690476	0.693812	0.855409	XD20LPSD7:XD20CSD7	C20921	C20921	C9H14N2O5	M+NH4	40.9	22.8	9.44098	92.1879	N1-Acetyl-tabtoxinine-beta-lactam;	NA	NA	NA	248.126	NA	0.6605	1	map00261 Monobactam biosynthesis; map01130 Biosynthesis of antibiotics
0.66_248.1263m/z	0.630591	0.0211188	0.0555556	0.11741	0.148787	XD20LPRD3:XD20CRD3	C20921	C20921	C9H14N2O5	M+NH4	40.9	22.8	9.44098	92.1879	N1-Acetyl-tabtoxinine-beta-lactam;	NA	NA	NA	248.126	NA	0.6605	1	map00261 Monobactam biosynthesis; map01130 Biosynthesis of antibiotics
0.66_248.1263m/z	0.784105	0.531744	0.547619	0.943002	0.931214	XD20LPRD7:XD20CRD7	C20921	C20921	C9H14N2O5	M+NH4	40.9	22.8	9.44098	92.1879	N1-Acetyl-tabtoxinine-beta-lactam;	NA	NA	NA	248.126	NA	0.6605	1	map00261 Monobactam biosynthesis; map01130 Biosynthesis of antibiotics
0.66_248.1263m/z	1.09958	0.781633	0.84127	0.999933	0.953474	XD23LPSD3:XD23CSD3	C20921	C20921	C9H14N2O5	M+NH4	40.9	22.8	9.44098	92.1879	N1-Acetyl-tabtoxinine-beta-lactam;	NA	NA	NA	248.126	NA	0.6605	1	map00261 Monobactam biosynthesis; map01130 Biosynthesis of antibiotics
0.66_248.1263m/z	1.2479	0.181292	0.222222	0.952184	0.860296	XD23LPSD7:XD23CSD7	C20921	C20921	C9H14N2O5	M+NH4	40.9	22.8	9.44098	92.1879	N1-Acetyl-tabtoxinine-beta-lactam;	NA	NA	NA	248.126	NA	0.6605	1	map00261 Monobactam biosynthesis; map01130 Biosynthesis of antibiotics
0.66_248.1263m/z	0.515985	0.00245653	0.00793651	0.187529	0.240359	XD23LPRD3:XD23CRD3	C20921	C20921	C9H14N2O5	M+NH4	40.9	22.8	9.44098	92.1879	N1-Acetyl-tabtoxinine-beta-lactam;	NA	NA	NA	248.126	NA	0.6605	1	map00261 Monobactam biosynthesis; map01130 Biosynthesis of antibiotics
0.66_248.1263m/z	0.727902	0.0477765	0.0952381	0.9194	0.922132	XD23LPRD7:XD23CRD7	C20921	C20921	C9H14N2O5	M+NH4	40.9	22.8	9.44098	92.1879	N1-Acetyl-tabtoxinine-beta-lactam;	NA	NA	NA	248.126	NA	0.6605	1	map00261 Monobactam biosynthesis; map01130 Biosynthesis of antibiotics
0.66_252.0993n	0.523848	0.00284101	0.00793651	0.0672793	0.0490037	XD20LPSD3:XD20CSD3	C18541	C18541	C13H16O5	M+H-H2O, M+H	42.1	15.4	-2.0424	97.5779	Trinexapac-ethyl;	NA	NA	NA	235.096	252.099	0.6605	1	NULL
0.66_252.0993n	1.19173	0.355527	0.309524	0.625405	0.571929	XD20LPSD7:XD20CSD7	C18541	C18541	C13H16O5	M+H-H2O, M+H	42.1	15.4	-2.0424	97.5779	Trinexapac-ethyl;	NA	NA	NA	235.096	252.099	0.6605	1	NULL
0.66_252.0993n	0.789197	0.104828	0.0952381	0.212999	0.197245	XD20LPRD3:XD20CRD3	C18541	C18541	C13H16O5	M+H-H2O, M+H	42.1	15.4	-2.0424	97.5779	Trinexapac-ethyl;	NA	NA	NA	235.096	252.099	0.6605	1	NULL
0.66_252.0993n	0.777958	0.298522	0.150794	0.893734	0.764479	XD20LPRD7:XD20CRD7	C18541	C18541	C13H16O5	M+H-H2O, M+H	42.1	15.4	-2.0424	97.5779	Trinexapac-ethyl;	NA	NA	NA	235.096	252.099	0.6605	1	NULL
0.66_252.0993n	1.10973	0.626223	1	0.999933	1	XD23LPSD3:XD23CSD3	C18541	C18541	C13H16O5	M+H-H2O, M+H	42.1	15.4	-2.0424	97.5779	Trinexapac-ethyl;	NA	NA	NA	235.096	252.099	0.6605	1	NULL
0.66_252.0993n	1.28742	0.294009	0.547619	0.952184	0.940004	XD23LPSD7:XD23CSD7	C18541	C18541	C13H16O5	M+H-H2O, M+H	42.1	15.4	-2.0424	97.5779	Trinexapac-ethyl;	NA	NA	NA	235.096	252.099	0.6605	1	NULL
0.66_252.0993n	0.801559	0.00325698	0.00793651	0.216454	0.240359	XD23LPRD3:XD23CRD3	C18541	C18541	C13H16O5	M+H-H2O, M+H	42.1	15.4	-2.0424	97.5779	Trinexapac-ethyl;	NA	NA	NA	235.096	252.099	0.6605	1	NULL
0.66_252.0993n	1.04562	0.606263	0.420635	0.998826	0.983925	XD23LPRD7:XD23CRD7	C18541	C18541	C13H16O5	M+H-H2O, M+H	42.1	15.4	-2.0424	97.5779	Trinexapac-ethyl;	NA	NA	NA	235.096	252.099	0.6605	1	NULL
0.66_293.0663m/z	0.37129	0.0610689	0.0952381	0.138055	0.179204	XD20LPSD3:XD20CSD3	C12022	C12022	C6H15NO7P2	M+NH4	38.8	4.13	0.301833	90.209	Phosphophosphinate;	NA	NA	NA	293.066	NA	0.6605	1	NULL
0.66_293.0663m/z	1.52964	0.333552	0.547619	0.609039	0.767464	XD20LPSD7:XD20CSD7	C12022	C12022	C6H15NO7P2	M+NH4	38.8	4.13	0.301833	90.209	Phosphophosphinate;	NA	NA	NA	293.066	NA	0.6605	1	NULL
0.66_293.0663m/z	0.759374	0.230936	0.309524	0.361185	0.4361	XD20LPRD3:XD20CRD3	C12022	C12022	C6H15NO7P2	M+NH4	38.8	4.13	0.301833	90.209	Phosphophosphinate;	NA	NA	NA	293.066	NA	0.6605	1	NULL
0.66_293.0663m/z	0.755603	0.51169	0.150794	0.937277	0.764479	XD20LPRD7:XD20CRD7	C12022	C12022	C6H15NO7P2	M+NH4	38.8	4.13	0.301833	90.209	Phosphophosphinate;	NA	NA	NA	293.066	NA	0.6605	1	NULL
0.66_293.0663m/z	1.34851	0.356329	0.309524	0.973818	0.75318	XD23LPSD3:XD23CSD3	C12022	C12022	C6H15NO7P2	M+NH4	38.8	4.13	0.301833	90.209	Phosphophosphinate;	NA	NA	NA	293.066	NA	0.6605	1	NULL
0.66_293.0663m/z	0.975446	0.739551	0.547619	0.987919	0.940004	XD23LPSD7:XD23CSD7	C12022	C12022	C6H15NO7P2	M+NH4	38.8	4.13	0.301833	90.209	Phosphophosphinate;	NA	NA	NA	293.066	NA	0.6605	1	NULL
0.66_293.0663m/z	1.01492	0.776287	0.690476	0.982124	0.983793	XD23LPRD3:XD23CRD3	C12022	C12022	C6H15NO7P2	M+NH4	38.8	4.13	0.301833	90.209	Phosphophosphinate;	NA	NA	NA	293.066	NA	0.6605	1	NULL
0.66_293.0663m/z	0.808927	0.370278	0.420635	0.998826	0.983925	XD23LPRD7:XD23CRD7	C12022	C12022	C6H15NO7P2	M+NH4	38.8	4.13	0.301833	90.209	Phosphophosphinate;	NA	NA	NA	293.066	NA	0.6605	1	NULL
0.66_314.0787m/z	1.33144	0.296607	0.309524	0.409714	0.423253	XD20LPSD3:XD20CSD3	C10662	C10662	C15H17NO4	M+K	38	13.9	-0.808915	77.1737	Dubinidine;	NA	NA	NA	314.079	NA	0.6605	1	NULL
0.66_314.0787m/z	1.06891	0.513664	0.84127	0.731983	0.934441	XD20LPSD7:XD20CSD7	C10662	C10662	C15H17NO4	M+K	38	13.9	-0.808915	77.1737	Dubinidine;	NA	NA	NA	314.079	NA	0.6605	1	NULL
0.66_314.0787m/z	0.779509	0.230359	0.150794	0.360832	0.262412	XD20LPRD3:XD20CRD3	C10662	C10662	C15H17NO4	M+K	38	13.9	-0.808915	77.1737	Dubinidine;	NA	NA	NA	314.079	NA	0.6605	1	NULL
0.66_314.0787m/z	0.917172	0.953585	0.420635	0.994829	0.896701	XD20LPRD7:XD20CRD7	C10662	C10662	C15H17NO4	M+K	38	13.9	-0.808915	77.1737	Dubinidine;	NA	NA	NA	314.079	NA	0.6605	1	NULL
0.66_314.0787m/z	1.03901	0.676897	0.690476	0.999933	0.902494	XD23LPSD3:XD23CSD3	C10662	C10662	C15H17NO4	M+K	38	13.9	-0.808915	77.1737	Dubinidine;	NA	NA	NA	314.079	NA	0.6605	1	NULL
0.66_314.0787m/z	1.74148	0.049277	0.0555556	0.928436	0.809411	XD23LPSD7:XD23CSD7	C10662	C10662	C15H17NO4	M+K	38	13.9	-0.808915	77.1737	Dubinidine;	NA	NA	NA	314.079	NA	0.6605	1	NULL
0.66_314.0787m/z	0.69836	0.0380607	0.031746	0.462881	0.380829	XD23LPRD3:XD23CRD3	C10662	C10662	C15H17NO4	M+K	38	13.9	-0.808915	77.1737	Dubinidine;	NA	NA	NA	314.079	NA	0.6605	1	NULL
0.66_314.0787m/z	1.07234	0.745384	0.547619	0.998826	0.983925	XD23LPRD7:XD23CRD7	C10662	C10662	C15H17NO4	M+K	38	13.9	-0.808915	77.1737	Dubinidine;	NA	NA	NA	314.079	NA	0.6605	1	NULL
0.66_325.1163m/z	0.323931	0.0200669	0.00793651	0.0810839	0.0490037	XD20LPSD3:XD20CSD3	C07624	C07624	C14H18N6O	M+K	39.1	11.7	-3.62791	88.0091	Abacavir;	NA	NA	NA	325.116	NA	0.6605	1	NULL
0.66_325.1163m/z	1.03492	0.950983	0.84127	0.976338	0.934441	XD20LPSD7:XD20CSD7	C07624	C07624	C14H18N6O	M+K	39.1	11.7	-3.62791	88.0091	Abacavir;	NA	NA	NA	325.116	NA	0.6605	1	NULL
0.66_325.1163m/z	0.805652	0.269063	0.420635	0.402564	0.544938	XD20LPRD3:XD20CRD3	C07624	C07624	C14H18N6O	M+K	39.1	11.7	-3.62791	88.0091	Abacavir;	NA	NA	NA	325.116	NA	0.6605	1	NULL
0.66_325.1163m/z	0.892453	0.913877	0.547619	0.992882	0.931214	XD20LPRD7:XD20CRD7	C07624	C07624	C14H18N6O	M+K	39.1	11.7	-3.62791	88.0091	Abacavir;	NA	NA	NA	325.116	NA	0.6605	1	NULL
0.66_325.1163m/z	1.18081	0.993194	0.547619	0.999933	0.850859	XD23LPSD3:XD23CSD3	C07624	C07624	C14H18N6O	M+K	39.1	11.7	-3.62791	88.0091	Abacavir;	NA	NA	NA	325.116	NA	0.6605	1	NULL
0.66_325.1163m/z	0.787524	0.303888	0.309524	0.952184	0.890676	XD23LPSD7:XD23CSD7	C07624	C07624	C14H18N6O	M+K	39.1	11.7	-3.62791	88.0091	Abacavir;	NA	NA	NA	325.116	NA	0.6605	1	NULL
0.66_325.1163m/z	1.11178	0.980394	0.547619	0.996601	0.975199	XD23LPRD3:XD23CRD3	C07624	C07624	C14H18N6O	M+K	39.1	11.7	-3.62791	88.0091	Abacavir;	NA	NA	NA	325.116	NA	0.6605	1	NULL
0.66_325.1163m/z	0.565455	0.0954624	0.0952381	0.998826	0.922132	XD23LPRD7:XD23CRD7	C07624	C07624	C14H18N6O	M+K	39.1	11.7	-3.62791	88.0091	Abacavir;	NA	NA	NA	325.116	NA	0.6605	1	NULL
0.66_346.0128m/z	0.583414	0.0224026	0.015873	0.0839143	0.059577	XD20LPSD3:XD20CSD3	C13310	C13310	C12H14NNaO5S	M+K	34.3	0	1.95331	73.6096	Faropenem sodium; SUN 5555; Fropenum sodium;	NA	NA	NA	346.013	NA	0.6605	1	NULL
0.66_346.0128m/z	2.98244	0.0143887	0.015873	0.292743	0.16059	XD20LPSD7:XD20CSD7	C13310	C13310	C12H14NNaO5S	M+K	34.3	0	1.95331	73.6096	Faropenem sodium; SUN 5555; Fropenum sodium;	NA	NA	NA	346.013	NA	0.6605	1	NULL
0.66_346.0128m/z	0.667036	0.131804	0.420635	0.244865	0.544938	XD20LPRD3:XD20CRD3	C13310	C13310	C12H14NNaO5S	M+K	34.3	0	1.95331	73.6096	Faropenem sodium; SUN 5555; Fropenum sodium;	NA	NA	NA	346.013	NA	0.6605	1	NULL
0.66_346.0128m/z	2.87506	0.0332225	0.015873	0.861121	0.685136	XD20LPRD7:XD20CRD7	C13310	C13310	C12H14NNaO5S	M+K	34.3	0	1.95331	73.6096	Faropenem sodium; SUN 5555; Fropenum sodium;	NA	NA	NA	346.013	NA	0.6605	1	NULL
0.66_346.0128m/z	0.8967	0.89871	0.84127	0.999933	0.953474	XD23LPSD3:XD23CSD3	C13310	C13310	C12H14NNaO5S	M+K	34.3	0	1.95331	73.6096	Faropenem sodium; SUN 5555; Fropenum sodium;	NA	NA	NA	346.013	NA	0.6605	1	NULL
0.66_346.0128m/z	2.20945	0.0783725	0.031746	0.952184	0.694877	XD23LPSD7:XD23CSD7	C13310	C13310	C12H14NNaO5S	M+K	34.3	0	1.95331	73.6096	Faropenem sodium; SUN 5555; Fropenum sodium;	NA	NA	NA	346.013	NA	0.6605	1	NULL
0.66_346.0128m/z	1.09887	0.682669	1	0.97853	1	XD23LPRD3:XD23CRD3	C13310	C13310	C12H14NNaO5S	M+K	34.3	0	1.95331	73.6096	Faropenem sodium; SUN 5555; Fropenum sodium;	NA	NA	NA	346.013	NA	0.6605	1	NULL
0.66_346.0128m/z	3.89387	0.00652061	0.00793651	0.49357	0.389944	XD23LPRD7:XD23CRD7	C13310	C13310	C12H14NNaO5S	M+K	34.3	0	1.95331	73.6096	Faropenem sodium; SUN 5555; Fropenum sodium;	NA	NA	NA	346.013	NA	0.6605	1	NULL
0.66_352.0793n	0.772722	0.0632327	0.0555556	0.141082	0.123209	XD20LPSD3:XD20CSD3	C11584	C11584	C16H16O9	M+H, M+NH4	39.1	28.3	-0.472488	67.6394	4-Methylumbelliferone glucuronide; 4-Methylumbelliferyl glucuronide;	NA	NA	NA	353.087	352.079	0.6605	1	NULL
0.66_352.0793n	1.05258	0.625808	0.690476	0.804288	0.855409	XD20LPSD7:XD20CSD7	C11584	C11584	C16H16O9	M+H, M+NH4	39.1	28.3	-0.472488	67.6394	4-Methylumbelliferone glucuronide; 4-Methylumbelliferyl glucuronide;	NA	NA	NA	353.087	352.079	0.6605	1	NULL
0.66_352.0793n	0.616489	0.107502	0.0952381	0.216059	0.197245	XD20LPRD3:XD20CRD3	C11584	C11584	C16H16O9	M+H, M+NH4	39.1	28.3	-0.472488	67.6394	4-Methylumbelliferone glucuronide; 4-Methylumbelliferyl glucuronide;	NA	NA	NA	353.087	352.079	0.6605	1	NULL
0.66_352.0793n	0.875368	0.895539	0.547619	0.992174	0.931214	XD20LPRD7:XD20CRD7	C11584	C11584	C16H16O9	M+H, M+NH4	39.1	28.3	-0.472488	67.6394	4-Methylumbelliferone glucuronide; 4-Methylumbelliferyl glucuronide;	NA	NA	NA	353.087	352.079	0.6605	1	NULL
0.66_352.0793n	0.991934	0.981886	1	0.999933	1	XD23LPSD3:XD23CSD3	C11584	C11584	C16H16O9	M+H, M+NH4	39.1	28.3	-0.472488	67.6394	4-Methylumbelliferone glucuronide; 4-Methylumbelliferyl glucuronide;	NA	NA	NA	353.087	352.079	0.6605	1	NULL
0.66_352.0793n	1.24465	0.138586	0.150794	0.952184	0.836063	XD23LPSD7:XD23CSD7	C11584	C11584	C16H16O9	M+H, M+NH4	39.1	28.3	-0.472488	67.6394	4-Methylumbelliferone glucuronide; 4-Methylumbelliferyl glucuronide;	NA	NA	NA	353.087	352.079	0.6605	1	NULL
0.66_352.0793n	1.08661	0.918955	1	0.993462	1	XD23LPRD3:XD23CRD3	C11584	C11584	C16H16O9	M+H, M+NH4	39.1	28.3	-0.472488	67.6394	4-Methylumbelliferone glucuronide; 4-Methylumbelliferyl glucuronide;	NA	NA	NA	353.087	352.079	0.6605	1	NULL
0.66_352.0793n	0.744328	0.133456	0.0952381	0.998826	0.922132	XD23LPRD7:XD23CRD7	C11584	C11584	C16H16O9	M+H, M+NH4	39.1	28.3	-0.472488	67.6394	4-Methylumbelliferone glucuronide; 4-Methylumbelliferyl glucuronide;	NA	NA	NA	353.087	352.079	0.6605	1	NULL
0.66_367.0590m/z	1.0188	0.812518	0.690476	0.862076	0.765658	XD20LPSD3:XD20CSD3	C09479	C09479	C18H16O6	M+K	37.4	2.15	3.48648	88.9734	\ Betagarin; 5,2'-Dimethoxy-6,7-methylenedioxyflavanone;\""	NA	NA	NA	367.059	NA	0.6605	1	NULL
0.66_367.0590m/z	1.0188	0.812518	0.690476	0.862076	0.765658	XD20LPSD3:XD20CSD3	C14985	C14985	C18H16O6	M+K	37.4	2.15	3.48648	88.9734	\ 6-Hydroxy-2-(4-methoxyphenyl)-5,7-dimethoxy-4H-1-benzopyran-4-one; 6-Hydroxy-4',5,7-trimethoxyflavone;\""	NA	NA	NA	367.059	NA	0.6605	1	NULL
0.66_367.0590m/z	0.960376	0.6287	0.84127	0.805898	0.934441	XD20LPSD7:XD20CSD7	C09479	C09479	C18H16O6	M+K	37.4	2.15	3.48648	88.9734	\ Betagarin; 5,2'-Dimethoxy-6,7-methylenedioxyflavanone;\""	NA	NA	NA	367.059	NA	0.6605	1	NULL
0.66_367.0590m/z	0.960376	0.6287	0.84127	0.805898	0.934441	XD20LPSD7:XD20CSD7	C14985	C14985	C18H16O6	M+K	37.4	2.15	3.48648	88.9734	\ 6-Hydroxy-2-(4-methoxyphenyl)-5,7-dimethoxy-4H-1-benzopyran-4-one; 6-Hydroxy-4',5,7-trimethoxyflavone;\""	NA	NA	NA	367.059	NA	0.6605	1	NULL
0.66_367.0590m/z	1.01503	0.961715	1	0.975431	1	XD20LPRD3:XD20CRD3	C09479	C09479	C18H16O6	M+K	37.4	2.15	3.48648	88.9734	\ Betagarin; 5,2'-Dimethoxy-6,7-methylenedioxyflavanone;\""	NA	NA	NA	367.059	NA	0.6605	1	NULL
0.66_367.0590m/z	1.01503	0.961715	1	0.975431	1	XD20LPRD3:XD20CRD3	C14985	C14985	C18H16O6	M+K	37.4	2.15	3.48648	88.9734	\ 6-Hydroxy-2-(4-methoxyphenyl)-5,7-dimethoxy-4H-1-benzopyran-4-one; 6-Hydroxy-4',5,7-trimethoxyflavone;\""	NA	NA	NA	367.059	NA	0.6605	1	NULL
0.66_367.0590m/z	0.574639	0.332532	0.420635	0.897436	0.896701	XD20LPRD7:XD20CRD7	C09479	C09479	C18H16O6	M+K	37.4	2.15	3.48648	88.9734	\ Betagarin; 5,2'-Dimethoxy-6,7-methylenedioxyflavanone;\""	NA	NA	NA	367.059	NA	0.6605	1	NULL
0.66_367.0590m/z	0.574639	0.332532	0.420635	0.897436	0.896701	XD20LPRD7:XD20CRD7	C14985	C14985	C18H16O6	M+K	37.4	2.15	3.48648	88.9734	\ 6-Hydroxy-2-(4-methoxyphenyl)-5,7-dimethoxy-4H-1-benzopyran-4-one; 6-Hydroxy-4',5,7-trimethoxyflavone;\""	NA	NA	NA	367.059	NA	0.6605	1	NULL
0.66_367.0590m/z	1.1766	0.208647	0.222222	0.919222	0.726865	XD23LPSD3:XD23CSD3	C09479	C09479	C18H16O6	M+K	37.4	2.15	3.48648	88.9734	\ Betagarin; 5,2'-Dimethoxy-6,7-methylenedioxyflavanone;\""	NA	NA	NA	367.059	NA	0.6605	1	NULL
0.66_367.0590m/z	1.1766	0.208647	0.222222	0.919222	0.726865	XD23LPSD3:XD23CSD3	C14985	C14985	C18H16O6	M+K	37.4	2.15	3.48648	88.9734	\ 6-Hydroxy-2-(4-methoxyphenyl)-5,7-dimethoxy-4H-1-benzopyran-4-one; 6-Hydroxy-4',5,7-trimethoxyflavone;\""	NA	NA	NA	367.059	NA	0.6605	1	NULL
0.66_367.0590m/z	1.16697	0.238721	0.309524	0.952184	0.890676	XD23LPSD7:XD23CSD7	C09479	C09479	C18H16O6	M+K	37.4	2.15	3.48648	88.9734	\ Betagarin; 5,2'-Dimethoxy-6,7-methylenedioxyflavanone;\""	NA	NA	NA	367.059	NA	0.6605	1	NULL
0.66_367.0590m/z	1.16697	0.238721	0.309524	0.952184	0.890676	XD23LPSD7:XD23CSD7	C14985	C14985	C18H16O6	M+K	37.4	2.15	3.48648	88.9734	\ 6-Hydroxy-2-(4-methoxyphenyl)-5,7-dimethoxy-4H-1-benzopyran-4-one; 6-Hydroxy-4',5,7-trimethoxyflavone;\""	NA	NA	NA	367.059	NA	0.6605	1	NULL
0.66_367.0590m/z	0.929308	0.791916	0.690476	0.983195	0.983793	XD23LPRD3:XD23CRD3	C09479	C09479	C18H16O6	M+K	37.4	2.15	3.48648	88.9734	\ Betagarin; 5,2'-Dimethoxy-6,7-methylenedioxyflavanone;\""	NA	NA	NA	367.059	NA	0.6605	1	NULL
0.66_367.0590m/z	0.929308	0.791916	0.690476	0.983195	0.983793	XD23LPRD3:XD23CRD3	C14985	C14985	C18H16O6	M+K	37.4	2.15	3.48648	88.9734	\ 6-Hydroxy-2-(4-methoxyphenyl)-5,7-dimethoxy-4H-1-benzopyran-4-one; 6-Hydroxy-4',5,7-trimethoxyflavone;\""	NA	NA	NA	367.059	NA	0.6605	1	NULL
0.66_367.0590m/z	0.836516	0.284066	0.547619	0.998826	0.983925	XD23LPRD7:XD23CRD7	C09479	C09479	C18H16O6	M+K	37.4	2.15	3.48648	88.9734	\ Betagarin; 5,2'-Dimethoxy-6,7-methylenedioxyflavanone;\""	NA	NA	NA	367.059	NA	0.6605	1	NULL
0.66_367.0590m/z	0.836516	0.284066	0.547619	0.998826	0.983925	XD23LPRD7:XD23CRD7	C14985	C14985	C18H16O6	M+K	37.4	2.15	3.48648	88.9734	\ 6-Hydroxy-2-(4-methoxyphenyl)-5,7-dimethoxy-4H-1-benzopyran-4-one; 6-Hydroxy-4',5,7-trimethoxyflavone;\""	NA	NA	NA	367.059	NA	0.6605	1	NULL
0.66_368.0760n	0.747334	0.047934	0.150794	0.119344	0.247755	XD20LPSD3:XD20CSD3	C20022	C20022	C9H16N6O8S	M+H-H2O, M+Na	35	10.9	2.59122	67.2502	Decarbamoylgonyautoxin 1;	NA	NA	NA	351.073	368.076	0.6605	1	NULL
0.66_368.0760n	1.12349	0.33338	0.420635	0.609039	0.669897	XD20LPSD7:XD20CSD7	C20022	C20022	C9H16N6O8S	M+H-H2O, M+Na	35	10.9	2.59122	67.2502	Decarbamoylgonyautoxin 1;	NA	NA	NA	351.073	368.076	0.6605	1	NULL
0.66_368.0760n	0.608318	0.0220386	0.031746	0.118743	0.12018	XD20LPRD3:XD20CRD3	C20022	C20022	C9H16N6O8S	M+H-H2O, M+Na	35	10.9	2.59122	67.2502	Decarbamoylgonyautoxin 1;	NA	NA	NA	351.073	368.076	0.6605	1	NULL
0.66_368.0760n	0.82431	0.531049	0.547619	0.943002	0.931214	XD20LPRD7:XD20CRD7	C20022	C20022	C9H16N6O8S	M+H-H2O, M+Na	35	10.9	2.59122	67.2502	Decarbamoylgonyautoxin 1;	NA	NA	NA	351.073	368.076	0.6605	1	NULL
0.66_368.0760n	0.990021	0.828357	0.420635	0.999933	0.803434	XD23LPSD3:XD23CSD3	C20022	C20022	C9H16N6O8S	M+H-H2O, M+Na	35	10.9	2.59122	67.2502	Decarbamoylgonyautoxin 1;	NA	NA	NA	351.073	368.076	0.6605	1	NULL
0.66_368.0760n	1.1752	0.382645	0.309524	0.952184	0.890676	XD23LPSD7:XD23CSD7	C20022	C20022	C9H16N6O8S	M+H-H2O, M+Na	35	10.9	2.59122	67.2502	Decarbamoylgonyautoxin 1;	NA	NA	NA	351.073	368.076	0.6605	1	NULL
0.66_368.0760n	1.0362	0.97674	1	0.996563	1	XD23LPRD3:XD23CRD3	C20022	C20022	C9H16N6O8S	M+H-H2O, M+Na	35	10.9	2.59122	67.2502	Decarbamoylgonyautoxin 1;	NA	NA	NA	351.073	368.076	0.6605	1	NULL
0.66_368.0760n	1.02049	0.904573	0.690476	0.998826	0.987448	XD23LPRD7:XD23CRD7	C20022	C20022	C9H16N6O8S	M+H-H2O, M+Na	35	10.9	2.59122	67.2502	Decarbamoylgonyautoxin 1;	NA	NA	NA	351.073	368.076	0.6605	1	NULL
0.66_391.1851m/z	0.562534	0.00613831	0.015873	0.0674691	0.059577	XD20LPSD3:XD20CSD3	C20925	C20925	C15H26N4O8	M+H	40.3	12.3	7.04742	96.8782	\ L-Alanyl-gamma-D-glutamyl-meso-2,6-diaminoheptanedioate; L-Alanyl-gamma-D-glutamyl-meso-2,6-diaminopimelate;\""	NA	NA	NA	391.185	NA	0.6605	1	NULL
0.66_391.1851m/z	0.78513	0.821171	0.547619	0.912937	0.767464	XD20LPSD7:XD20CSD7	C20925	C20925	C15H26N4O8	M+H	40.3	12.3	7.04742	96.8782	\ L-Alanyl-gamma-D-glutamyl-meso-2,6-diaminoheptanedioate; L-Alanyl-gamma-D-glutamyl-meso-2,6-diaminopimelate;\""	NA	NA	NA	391.185	NA	0.6605	1	NULL
0.66_391.1851m/z	2.11672	0.110214	0.222222	0.218511	0.342682	XD20LPRD3:XD20CRD3	C20925	C20925	C15H26N4O8	M+H	40.3	12.3	7.04742	96.8782	\ L-Alanyl-gamma-D-glutamyl-meso-2,6-diaminoheptanedioate; L-Alanyl-gamma-D-glutamyl-meso-2,6-diaminopimelate;\""	NA	NA	NA	391.185	NA	0.6605	1	NULL
0.66_391.1851m/z	0.819651	0.634437	0.690476	0.96469	0.964891	XD20LPRD7:XD20CRD7	C20925	C20925	C15H26N4O8	M+H	40.3	12.3	7.04742	96.8782	\ L-Alanyl-gamma-D-glutamyl-meso-2,6-diaminoheptanedioate; L-Alanyl-gamma-D-glutamyl-meso-2,6-diaminopimelate;\""	NA	NA	NA	391.185	NA	0.6605	1	NULL
0.66_391.1851m/z	1.00182	0.816979	0.690476	0.999933	0.902494	XD23LPSD3:XD23CSD3	C20925	C20925	C15H26N4O8	M+H	40.3	12.3	7.04742	96.8782	\ L-Alanyl-gamma-D-glutamyl-meso-2,6-diaminoheptanedioate; L-Alanyl-gamma-D-glutamyl-meso-2,6-diaminopimelate;\""	NA	NA	NA	391.185	NA	0.6605	1	NULL
0.66_391.1851m/z	1.42129	0.291255	0.84127	0.952184	0.974396	XD23LPSD7:XD23CSD7	C20925	C20925	C15H26N4O8	M+H	40.3	12.3	7.04742	96.8782	\ L-Alanyl-gamma-D-glutamyl-meso-2,6-diaminoheptanedioate; L-Alanyl-gamma-D-glutamyl-meso-2,6-diaminopimelate;\""	NA	NA	NA	391.185	NA	0.6605	1	NULL
0.66_391.1851m/z	1.01358	0.978695	1	0.996563	1	XD23LPRD3:XD23CRD3	C20925	C20925	C15H26N4O8	M+H	40.3	12.3	7.04742	96.8782	\ L-Alanyl-gamma-D-glutamyl-meso-2,6-diaminoheptanedioate; L-Alanyl-gamma-D-glutamyl-meso-2,6-diaminopimelate;\""	NA	NA	NA	391.185	NA	0.6605	1	NULL
0.66_391.1851m/z	1.19332	0.555529	0.690476	0.998826	0.987448	XD23LPRD7:XD23CRD7	C20925	C20925	C15H26N4O8	M+H	40.3	12.3	7.04742	96.8782	\ L-Alanyl-gamma-D-glutamyl-meso-2,6-diaminoheptanedioate; L-Alanyl-gamma-D-glutamyl-meso-2,6-diaminopimelate;\""	NA	NA	NA	391.185	NA	0.6605	1	NULL
0.66_402.1642m/z	0.597012	0.00634999	0.00793651	0.0674691	0.0490037	XD20LPSD3:XD20CSD3	C02130	C02130	C14H24O12	M+NH4	36.5	22.3	9.48836	70.5575	Acetyl-maltose; 6-O-Acetyl-alpha-D-glucopyranosyl-(1->4)-D-glucose;	NA	NA	NA	402.164	NA	0.6605	1	NULL
0.66_402.1642m/z	1.20001	0.198575	0.420635	0.516774	0.669897	XD20LPSD7:XD20CSD7	C02130	C02130	C14H24O12	M+NH4	36.5	22.3	9.48836	70.5575	Acetyl-maltose; 6-O-Acetyl-alpha-D-glucopyranosyl-(1->4)-D-glucose;	NA	NA	NA	402.164	NA	0.6605	1	NULL
0.66_402.1642m/z	0.737109	0.102807	0.222222	0.210661	0.342682	XD20LPRD3:XD20CRD3	C02130	C02130	C14H24O12	M+NH4	36.5	22.3	9.48836	70.5575	Acetyl-maltose; 6-O-Acetyl-alpha-D-glucopyranosyl-(1->4)-D-glucose;	NA	NA	NA	402.164	NA	0.6605	1	NULL
0.66_402.1642m/z	1.3118	0.174668	0.150794	0.86836	0.764479	XD20LPRD7:XD20CRD7	C02130	C02130	C14H24O12	M+NH4	36.5	22.3	9.48836	70.5575	Acetyl-maltose; 6-O-Acetyl-alpha-D-glucopyranosyl-(1->4)-D-glucose;	NA	NA	NA	402.164	NA	0.6605	1	NULL
0.66_402.1642m/z	0.865467	0.260117	0.150794	0.936239	0.702765	XD23LPSD3:XD23CSD3	C02130	C02130	C14H24O12	M+NH4	36.5	22.3	9.48836	70.5575	Acetyl-maltose; 6-O-Acetyl-alpha-D-glucopyranosyl-(1->4)-D-glucose;	NA	NA	NA	402.164	NA	0.6605	1	NULL
0.66_402.1642m/z	1.22524	0.187417	0.150794	0.952184	0.836063	XD23LPSD7:XD23CSD7	C02130	C02130	C14H24O12	M+NH4	36.5	22.3	9.48836	70.5575	Acetyl-maltose; 6-O-Acetyl-alpha-D-glucopyranosyl-(1->4)-D-glucose;	NA	NA	NA	402.164	NA	0.6605	1	NULL
0.66_402.1642m/z	0.833067	0.0629467	0.0952381	0.531133	0.583752	XD23LPRD3:XD23CRD3	C02130	C02130	C14H24O12	M+NH4	36.5	22.3	9.48836	70.5575	Acetyl-maltose; 6-O-Acetyl-alpha-D-glucopyranosyl-(1->4)-D-glucose;	NA	NA	NA	402.164	NA	0.6605	1	NULL
0.66_402.1642m/z	1.40342	0.0226018	0.015873	0.728402	0.503846	XD23LPRD7:XD23CRD7	C02130	C02130	C14H24O12	M+NH4	36.5	22.3	9.48836	70.5575	Acetyl-maltose; 6-O-Acetyl-alpha-D-glucopyranosyl-(1->4)-D-glucose;	NA	NA	NA	402.164	NA	0.6605	1	NULL
0.66_448.1704m/z	0.483543	0.000830342	0.00793651	0.0672793	0.0490037	XD20LPSD3:XD20CSD3	C18517	C18517	C24H24F3NO4	M+H	35.5	0	-5.87244	83.9716	Cyflumetofen;	NA	NA	NA	448.17	NA	0.6605	1	NULL
0.66_448.1704m/z	1.12083	0.649068	0.84127	0.818155	0.934441	XD20LPSD7:XD20CSD7	C18517	C18517	C24H24F3NO4	M+H	35.5	0	-5.87244	83.9716	Cyflumetofen;	NA	NA	NA	448.17	NA	0.6605	1	NULL
0.66_448.1704m/z	0.660602	0.143444	0.222222	0.258284	0.342682	XD20LPRD3:XD20CRD3	C18517	C18517	C24H24F3NO4	M+H	35.5	0	-5.87244	83.9716	Cyflumetofen;	NA	NA	NA	448.17	NA	0.6605	1	NULL
0.66_448.1704m/z	1.46376	0.109379	0.0555556	0.865129	0.764479	XD20LPRD7:XD20CRD7	C18517	C18517	C24H24F3NO4	M+H	35.5	0	-5.87244	83.9716	Cyflumetofen;	NA	NA	NA	448.17	NA	0.6605	1	NULL
0.66_448.1704m/z	0.991767	0.74872	0.547619	0.999933	0.850859	XD23LPSD3:XD23CSD3	C18517	C18517	C24H24F3NO4	M+H	35.5	0	-5.87244	83.9716	Cyflumetofen;	NA	NA	NA	448.17	NA	0.6605	1	NULL
0.66_448.1704m/z	1.18124	0.549704	1	0.959397	1	XD23LPSD7:XD23CSD7	C18517	C18517	C24H24F3NO4	M+H	35.5	0	-5.87244	83.9716	Cyflumetofen;	NA	NA	NA	448.17	NA	0.6605	1	NULL
0.66_448.1704m/z	0.564026	0.0117669	0.00793651	0.319603	0.240359	XD23LPRD3:XD23CRD3	C18517	C18517	C24H24F3NO4	M+H	35.5	0	-5.87244	83.9716	Cyflumetofen;	NA	NA	NA	448.17	NA	0.6605	1	NULL
0.66_448.1704m/z	1.99114	0.0385344	0.0555556	0.855631	0.779889	XD23LPRD7:XD23CRD7	C18517	C18517	C24H24F3NO4	M+H	35.5	0	-5.87244	83.9716	Cyflumetofen;	NA	NA	NA	448.17	NA	0.6605	1	NULL
0.66_520.2254m/z	0.367487	0.082449	0.150794	0.16786	0.247755	XD20LPSD3:XD20CSD3	C15675	C15675	C26H34N2O4S2	M+NH4	37.7	16.8	-8.75841	81.1744	Myxothiazol Z;	NA	NA	NA	520.225	NA	0.6605	1	NULL
0.66_520.2254m/z	1.35459	0.135101	0.150794	0.462881	0.412095	XD20LPSD7:XD20CSD7	C15675	C15675	C26H34N2O4S2	M+NH4	37.7	16.8	-8.75841	81.1744	Myxothiazol Z;	NA	NA	NA	520.225	NA	0.6605	1	NULL
0.66_520.2254m/z	0.985243	0.723096	0.690476	0.81335	0.779698	XD20LPRD3:XD20CRD3	C15675	C15675	C26H34N2O4S2	M+NH4	37.7	16.8	-8.75841	81.1744	Myxothiazol Z;	NA	NA	NA	520.225	NA	0.6605	1	NULL
0.66_520.2254m/z	1.05737	0.6949	1	0.972396	1	XD20LPRD7:XD20CRD7	C15675	C15675	C26H34N2O4S2	M+NH4	37.7	16.8	-8.75841	81.1744	Myxothiazol Z;	NA	NA	NA	520.225	NA	0.6605	1	NULL
0.66_520.2254m/z	1.50479	0.0745631	0.222222	0.827811	0.726865	XD23LPSD3:XD23CSD3	C15675	C15675	C26H34N2O4S2	M+NH4	37.7	16.8	-8.75841	81.1744	Myxothiazol Z;	NA	NA	NA	520.225	NA	0.6605	1	NULL
0.66_520.2254m/z	0.98403	0.82729	0.84127	0.987919	0.974396	XD23LPSD7:XD23CSD7	C15675	C15675	C26H34N2O4S2	M+NH4	37.7	16.8	-8.75841	81.1744	Myxothiazol Z;	NA	NA	NA	520.225	NA	0.6605	1	NULL
0.66_520.2254m/z	0.809572	0.150539	0.222222	0.717542	0.796224	XD23LPRD3:XD23CRD3	C15675	C15675	C26H34N2O4S2	M+NH4	37.7	16.8	-8.75841	81.1744	Myxothiazol Z;	NA	NA	NA	520.225	NA	0.6605	1	NULL
0.66_520.2254m/z	1.26976	0.261685	0.222222	0.998826	0.983925	XD23LPRD7:XD23CRD7	C15675	C15675	C26H34N2O4S2	M+NH4	37.7	16.8	-8.75841	81.1744	Myxothiazol Z;	NA	NA	NA	520.225	NA	0.6605	1	NULL
0.66_549.2163m/z	0.899981	0.521648	0.420635	0.621016	0.529852	XD20LPSD3:XD20CSD3	C12405	C12405	C31H34O10	M+H-H2O	32.5	9.09	7.75432	62.0517	100-1;	NA	NA	NA	549.216	NA	0.6605	1	map01057 Biosynthesis of type II polyketide products; map01130 Biosynthesis of antibiotics
0.66_549.2163m/z	1.76633	0.124215	0.150794	0.454318	0.412095	XD20LPSD7:XD20CSD7	C12405	C12405	C31H34O10	M+H-H2O	32.5	9.09	7.75432	62.0517	100-1;	NA	NA	NA	549.216	NA	0.6605	1	map01057 Biosynthesis of type II polyketide products; map01130 Biosynthesis of antibiotics
0.66_549.2163m/z	0.915935	0.545201	0.420635	0.675704	0.544938	XD20LPRD3:XD20CRD3	C12405	C12405	C31H34O10	M+H-H2O	32.5	9.09	7.75432	62.0517	100-1;	NA	NA	NA	549.216	NA	0.6605	1	map01057 Biosynthesis of type II polyketide products; map01130 Biosynthesis of antibiotics
0.66_549.2163m/z	1.07497	0.686547	1	0.970816	1	XD20LPRD7:XD20CRD7	C12405	C12405	C31H34O10	M+H-H2O	32.5	9.09	7.75432	62.0517	100-1;	NA	NA	NA	549.216	NA	0.6605	1	map01057 Biosynthesis of type II polyketide products; map01130 Biosynthesis of antibiotics
0.66_549.2163m/z	0.994053	0.831201	0.547619	0.999933	0.850859	XD23LPSD3:XD23CSD3	C12405	C12405	C31H34O10	M+H-H2O	32.5	9.09	7.75432	62.0517	100-1;	NA	NA	NA	549.216	NA	0.6605	1	map01057 Biosynthesis of type II polyketide products; map01130 Biosynthesis of antibiotics
0.66_549.2163m/z	1.11731	0.771992	0.84127	0.987919	0.974396	XD23LPSD7:XD23CSD7	C12405	C12405	C31H34O10	M+H-H2O	32.5	9.09	7.75432	62.0517	100-1;	NA	NA	NA	549.216	NA	0.6605	1	map01057 Biosynthesis of type II polyketide products; map01130 Biosynthesis of antibiotics
0.66_549.2163m/z	0.931478	0.438596	0.222222	0.927759	0.796224	XD23LPRD3:XD23CRD3	C12405	C12405	C31H34O10	M+H-H2O	32.5	9.09	7.75432	62.0517	100-1;	NA	NA	NA	549.216	NA	0.6605	1	map01057 Biosynthesis of type II polyketide products; map01130 Biosynthesis of antibiotics
0.66_549.2163m/z	1.98658	0.00152695	0.00793651	0.288611	0.389944	XD23LPRD7:XD23CRD7	C12405	C12405	C31H34O10	M+H-H2O	32.5	9.09	7.75432	62.0517	100-1;	NA	NA	NA	549.216	NA	0.6605	1	map01057 Biosynthesis of type II polyketide products; map01130 Biosynthesis of antibiotics
0.66_563.2325m/z	0.693984	0.196333	0.222222	0.304394	0.329587	XD20LPSD3:XD20CSD3	C04847	C04847	C20H35NO16	M+NH4	38.1	20.1	5.59221	76.982	\ alpha-D-Galactosyl-1,3-beta-D-galactosyl-1,4-N-acetyl-D-glucosamine;\""	NA	NA	NA	563.232	NA	0.6605	1	NULL
0.66_563.2325m/z	1.94044	0.0970411	0.150794	0.439396	0.412095	XD20LPSD7:XD20CSD7	C04847	C04847	C20H35NO16	M+NH4	38.1	20.1	5.59221	76.982	\ alpha-D-Galactosyl-1,3-beta-D-galactosyl-1,4-N-acetyl-D-glucosamine;\""	NA	NA	NA	563.232	NA	0.6605	1	NULL
0.66_563.2325m/z	0.963767	0.77629	0.690476	0.851412	0.779698	XD20LPRD3:XD20CRD3	C04847	C04847	C20H35NO16	M+NH4	38.1	20.1	5.59221	76.982	\ alpha-D-Galactosyl-1,3-beta-D-galactosyl-1,4-N-acetyl-D-glucosamine;\""	NA	NA	NA	563.232	NA	0.6605	1	NULL
0.66_563.2325m/z	1.01952	0.776634	0.84127	0.979944	0.988653	XD20LPRD7:XD20CRD7	C04847	C04847	C20H35NO16	M+NH4	38.1	20.1	5.59221	76.982	\ alpha-D-Galactosyl-1,3-beta-D-galactosyl-1,4-N-acetyl-D-glucosamine;\""	NA	NA	NA	563.232	NA	0.6605	1	NULL
0.66_563.2325m/z	1.26301	0.0916573	0.222222	0.835409	0.726865	XD23LPSD3:XD23CSD3	C04847	C04847	C20H35NO16	M+NH4	38.1	20.1	5.59221	76.982	\ alpha-D-Galactosyl-1,3-beta-D-galactosyl-1,4-N-acetyl-D-glucosamine;\""	NA	NA	NA	563.232	NA	0.6605	1	NULL
0.66_563.2325m/z	0.786429	0.412509	0.309524	0.952184	0.890676	XD23LPSD7:XD23CSD7	C04847	C04847	C20H35NO16	M+NH4	38.1	20.1	5.59221	76.982	\ alpha-D-Galactosyl-1,3-beta-D-galactosyl-1,4-N-acetyl-D-glucosamine;\""	NA	NA	NA	563.232	NA	0.6605	1	NULL
0.66_563.2325m/z	0.590687	0.0175743	0.015873	0.368553	0.298006	XD23LPRD3:XD23CRD3	C04847	C04847	C20H35NO16	M+NH4	38.1	20.1	5.59221	76.982	\ alpha-D-Galactosyl-1,3-beta-D-galactosyl-1,4-N-acetyl-D-glucosamine;\""	NA	NA	NA	563.232	NA	0.6605	1	NULL
0.66_563.2325m/z	1.20399	0.612358	0.420635	0.998826	0.983925	XD23LPRD7:XD23CRD7	C04847	C04847	C20H35NO16	M+NH4	38.1	20.1	5.59221	76.982	\ alpha-D-Galactosyl-1,3-beta-D-galactosyl-1,4-N-acetyl-D-glucosamine;\""	NA	NA	NA	563.232	NA	0.6605	1	NULL
0.66_564.2176m/z	0.456387	0.0126038	0.031746	0.0732975	0.0853429	XD20LPSD3:XD20CSD3	C20572	C20572	C20H34O17	M+NH4	40.7	19.4	7.65313	92.7412	\ alpha-1,5-L-Arabinotetraose;\""	NA	NA	NA	564.218	NA	0.6605	1	map02010 ABC transporters
0.66_564.2176m/z	1.51577	0.203483	0.0952381	0.52048	0.341107	XD20LPSD7:XD20CSD7	C20572	C20572	C20H34O17	M+NH4	40.7	19.4	7.65313	92.7412	\ alpha-1,5-L-Arabinotetraose;\""	NA	NA	NA	564.218	NA	0.6605	1	map02010 ABC transporters
0.66_564.2176m/z	1.67941	0.0112681	0.031746	0.105885	0.12018	XD20LPRD3:XD20CRD3	C20572	C20572	C20H34O17	M+NH4	40.7	19.4	7.65313	92.7412	\ alpha-1,5-L-Arabinotetraose;\""	NA	NA	NA	564.218	NA	0.6605	1	map02010 ABC transporters
0.66_564.2176m/z	1.16291	0.537542	0.690476	0.944501	0.964891	XD20LPRD7:XD20CRD7	C20572	C20572	C20H34O17	M+NH4	40.7	19.4	7.65313	92.7412	\ alpha-1,5-L-Arabinotetraose;\""	NA	NA	NA	564.218	NA	0.6605	1	map02010 ABC transporters
0.66_564.2176m/z	1.20046	0.365054	0.420635	0.973973	0.803434	XD23LPSD3:XD23CSD3	C20572	C20572	C20H34O17	M+NH4	40.7	19.4	7.65313	92.7412	\ alpha-1,5-L-Arabinotetraose;\""	NA	NA	NA	564.218	NA	0.6605	1	map02010 ABC transporters
0.66_564.2176m/z	1.12688	0.958838	0.690476	0.997802	0.940004	XD23LPSD7:XD23CSD7	C20572	C20572	C20H34O17	M+NH4	40.7	19.4	7.65313	92.7412	\ alpha-1,5-L-Arabinotetraose;\""	NA	NA	NA	564.218	NA	0.6605	1	map02010 ABC transporters
0.66_564.2176m/z	1.18593	0.149253	0.222222	0.716183	0.796224	XD23LPRD3:XD23CRD3	C20572	C20572	C20H34O17	M+NH4	40.7	19.4	7.65313	92.7412	\ alpha-1,5-L-Arabinotetraose;\""	NA	NA	NA	564.218	NA	0.6605	1	map02010 ABC transporters
0.66_564.2176m/z	1.79076	0.161132	0.150794	0.998826	0.983925	XD23LPRD7:XD23CRD7	C20572	C20572	C20H34O17	M+NH4	40.7	19.4	7.65313	92.7412	\ alpha-1,5-L-Arabinotetraose;\""	NA	NA	NA	564.218	NA	0.6605	1	map02010 ABC transporters
0.66_598.1415m/z	0.569701	0.0996282	0.0952381	0.190531	0.179204	XD20LPSD3:XD20CSD3	C12472	C12472	C28H30ClNO10	M+Na	35.2	28.6	-6.20658	54.3528	Novclobiocin 105;	NA	NA	NA	598.141	NA	0.6605	1	map00401 Novobiocin biosynthesis; map01130 Biosynthesis of antibiotics
0.66_598.1415m/z	1.18754	0.431804	0.309524	0.680008	0.571929	XD20LPSD7:XD20CSD7	C12472	C12472	C28H30ClNO10	M+Na	35.2	28.6	-6.20658	54.3528	Novclobiocin 105;	NA	NA	NA	598.141	NA	0.6605	1	map00401 Novobiocin biosynthesis; map01130 Biosynthesis of antibiotics
0.66_598.1415m/z	0.964477	0.738225	0.84127	0.824744	0.891966	XD20LPRD3:XD20CRD3	C12472	C12472	C28H30ClNO10	M+Na	35.2	28.6	-6.20658	54.3528	Novclobiocin 105;	NA	NA	NA	598.141	NA	0.6605	1	map00401 Novobiocin biosynthesis; map01130 Biosynthesis of antibiotics
0.66_598.1415m/z	0.653735	0.392519	0.309524	0.916797	0.852182	XD20LPRD7:XD20CRD7	C12472	C12472	C28H30ClNO10	M+Na	35.2	28.6	-6.20658	54.3528	Novclobiocin 105;	NA	NA	NA	598.141	NA	0.6605	1	map00401 Novobiocin biosynthesis; map01130 Biosynthesis of antibiotics
0.66_598.1415m/z	0.828955	0.294234	0.150794	0.951625	0.702765	XD23LPSD3:XD23CSD3	C12472	C12472	C28H30ClNO10	M+Na	35.2	28.6	-6.20658	54.3528	Novclobiocin 105;	NA	NA	NA	598.141	NA	0.6605	1	map00401 Novobiocin biosynthesis; map01130 Biosynthesis of antibiotics
0.66_598.1415m/z	1.20996	0.269067	0.420635	0.952184	0.91897	XD23LPSD7:XD23CSD7	C12472	C12472	C28H30ClNO10	M+Na	35.2	28.6	-6.20658	54.3528	Novclobiocin 105;	NA	NA	NA	598.141	NA	0.6605	1	map00401 Novobiocin biosynthesis; map01130 Biosynthesis of antibiotics
0.66_598.1415m/z	0.91504	0.6645	0.84127	0.9761	0.992441	XD23LPRD3:XD23CRD3	C12472	C12472	C28H30ClNO10	M+Na	35.2	28.6	-6.20658	54.3528	Novclobiocin 105;	NA	NA	NA	598.141	NA	0.6605	1	map00401 Novobiocin biosynthesis; map01130 Biosynthesis of antibiotics
0.66_598.1415m/z	0.985931	0.876375	0.84127	0.998826	0.98966	XD23LPRD7:XD23CRD7	C12472	C12472	C28H30ClNO10	M+Na	35.2	28.6	-6.20658	54.3528	Novclobiocin 105;	NA	NA	NA	598.141	NA	0.6605	1	map00401 Novobiocin biosynthesis; map01130 Biosynthesis of antibiotics
0.66_607.2545m/z	0.606509	0.0260163	0.031746	0.0886762	0.0853429	XD20LPSD3:XD20CSD3	C21428	C21428	C35H36MgN4O3	M+Na	32	0	2.49223	62.9718	12-Ethyl-8-propyl-3-vinylbacteriochlorophyllide d;	NA	NA	NA	607.254	NA	0.6605	1	map00860 Porphyrin and chlorophyll metabolism; map01110 Biosynthesis of secondary metabolites
0.66_607.2545m/z	1.74854	0.0612248	0.0555556	0.388367	0.272816	XD20LPSD7:XD20CSD7	C21428	C21428	C35H36MgN4O3	M+Na	32	0	2.49223	62.9718	12-Ethyl-8-propyl-3-vinylbacteriochlorophyllide d;	NA	NA	NA	607.254	NA	0.6605	1	map00860 Porphyrin and chlorophyll metabolism; map01110 Biosynthesis of secondary metabolites
0.66_607.2545m/z	0.815679	0.477799	0.547619	0.615456	0.660619	XD20LPRD3:XD20CRD3	C21428	C21428	C35H36MgN4O3	M+Na	32	0	2.49223	62.9718	12-Ethyl-8-propyl-3-vinylbacteriochlorophyllide d;	NA	NA	NA	607.254	NA	0.6605	1	map00860 Porphyrin and chlorophyll metabolism; map01110 Biosynthesis of secondary metabolites
0.66_607.2545m/z	0.992804	0.809467	0.84127	0.983857	0.988653	XD20LPRD7:XD20CRD7	C21428	C21428	C35H36MgN4O3	M+Na	32	0	2.49223	62.9718	12-Ethyl-8-propyl-3-vinylbacteriochlorophyllide d;	NA	NA	NA	607.254	NA	0.6605	1	map00860 Porphyrin and chlorophyll metabolism; map01110 Biosynthesis of secondary metabolites
0.66_607.2545m/z	1.09551	0.559117	0.84127	0.997217	0.953474	XD23LPSD3:XD23CSD3	C21428	C21428	C35H36MgN4O3	M+Na	32	0	2.49223	62.9718	12-Ethyl-8-propyl-3-vinylbacteriochlorophyllide d;	NA	NA	NA	607.254	NA	0.6605	1	map00860 Porphyrin and chlorophyll metabolism; map01110 Biosynthesis of secondary metabolites
0.66_607.2545m/z	1.10675	0.757803	0.84127	0.987919	0.974396	XD23LPSD7:XD23CSD7	C21428	C21428	C35H36MgN4O3	M+Na	32	0	2.49223	62.9718	12-Ethyl-8-propyl-3-vinylbacteriochlorophyllide d;	NA	NA	NA	607.254	NA	0.6605	1	map00860 Porphyrin and chlorophyll metabolism; map01110 Biosynthesis of secondary metabolites
0.66_607.2545m/z	0.922009	0.491579	0.690476	0.949976	0.983793	XD23LPRD3:XD23CRD3	C21428	C21428	C35H36MgN4O3	M+Na	32	0	2.49223	62.9718	12-Ethyl-8-propyl-3-vinylbacteriochlorophyllide d;	NA	NA	NA	607.254	NA	0.6605	1	map00860 Porphyrin and chlorophyll metabolism; map01110 Biosynthesis of secondary metabolites
0.66_607.2545m/z	0.929038	0.603293	1	0.998826	1	XD23LPRD7:XD23CRD7	C21428	C21428	C35H36MgN4O3	M+Na	32	0	2.49223	62.9718	12-Ethyl-8-propyl-3-vinylbacteriochlorophyllide d;	NA	NA	NA	607.254	NA	0.6605	1	map00860 Porphyrin and chlorophyll metabolism; map01110 Biosynthesis of secondary metabolites
0.66_867.2395m/z	0.697804	0.490243	0.84127	0.592875	0.885966	XD20LPSD3:XD20CSD3	C08252	C08252	C30H52O26	M+K	47.8	48.7	2.06457	92.643	Verbascose; beta-D-Fructofuranosyl O-alpha-D-galactopyranosyl-(1-6)-O-alpha-D-galactopyranosyl-(1-6)-O-alpha-D-galactopyranosyl-(1-6)-alpha-D-glucopyranoside;	NA	NA	NA	867.24	NA	0.6605	1	NULL
0.66_867.2395m/z	2.18003	0.125239	0.150794	0.455029	0.412095	XD20LPSD7:XD20CSD7	C08252	C08252	C30H52O26	M+K	47.8	48.7	2.06457	92.643	Verbascose; beta-D-Fructofuranosyl O-alpha-D-galactopyranosyl-(1-6)-O-alpha-D-galactopyranosyl-(1-6)-O-alpha-D-galactopyranosyl-(1-6)-alpha-D-glucopyranoside;	NA	NA	NA	867.24	NA	0.6605	1	NULL
0.66_867.2395m/z	0.646969	0.213383	0.420635	0.34142	0.544938	XD20LPRD3:XD20CRD3	C08252	C08252	C30H52O26	M+K	47.8	48.7	2.06457	92.643	Verbascose; beta-D-Fructofuranosyl O-alpha-D-galactopyranosyl-(1-6)-O-alpha-D-galactopyranosyl-(1-6)-O-alpha-D-galactopyranosyl-(1-6)-alpha-D-glucopyranoside;	NA	NA	NA	867.24	NA	0.6605	1	NULL
0.66_867.2395m/z	0.860765	0.918134	1	0.993301	1	XD20LPRD7:XD20CRD7	C08252	C08252	C30H52O26	M+K	47.8	48.7	2.06457	92.643	Verbascose; beta-D-Fructofuranosyl O-alpha-D-galactopyranosyl-(1-6)-O-alpha-D-galactopyranosyl-(1-6)-O-alpha-D-galactopyranosyl-(1-6)-alpha-D-glucopyranoside;	NA	NA	NA	867.24	NA	0.6605	1	NULL
0.66_867.2395m/z	3.05637	0.495278	1	0.991818	1	XD23LPSD3:XD23CSD3	C08252	C08252	C30H52O26	M+K	47.8	48.7	2.06457	92.643	Verbascose; beta-D-Fructofuranosyl O-alpha-D-galactopyranosyl-(1-6)-O-alpha-D-galactopyranosyl-(1-6)-O-alpha-D-galactopyranosyl-(1-6)-alpha-D-glucopyranoside;	NA	NA	NA	867.24	NA	0.6605	1	NULL
0.66_867.2395m/z	0.141232	0.106917	0.222222	0.952184	0.860296	XD23LPSD7:XD23CSD7	C08252	C08252	C30H52O26	M+K	47.8	48.7	2.06457	92.643	Verbascose; beta-D-Fructofuranosyl O-alpha-D-galactopyranosyl-(1-6)-O-alpha-D-galactopyranosyl-(1-6)-O-alpha-D-galactopyranosyl-(1-6)-alpha-D-glucopyranoside;	NA	NA	NA	867.24	NA	0.6605	1	NULL
0.66_867.2395m/z	4.68689	0.249156	0.222222	0.836631	0.796224	XD23LPRD3:XD23CRD3	C08252	C08252	C30H52O26	M+K	47.8	48.7	2.06457	92.643	Verbascose; beta-D-Fructofuranosyl O-alpha-D-galactopyranosyl-(1-6)-O-alpha-D-galactopyranosyl-(1-6)-O-alpha-D-galactopyranosyl-(1-6)-alpha-D-glucopyranoside;	NA	NA	NA	867.24	NA	0.6605	1	NULL
0.66_867.2395m/z	0.445379	0.0918499	0.222222	0.998826	0.983925	XD23LPRD7:XD23CRD7	C08252	C08252	C30H52O26	M+K	47.8	48.7	2.06457	92.643	Verbascose; beta-D-Fructofuranosyl O-alpha-D-galactopyranosyl-(1-6)-O-alpha-D-galactopyranosyl-(1-6)-O-alpha-D-galactopyranosyl-(1-6)-alpha-D-glucopyranoside;	NA	NA	NA	867.24	NA	0.6605	1	NULL
0.66_871.2778m/z	0.392147	0.413195	0.222222	0.522403	0.329587	XD20LPSD3:XD20CSD3	C12387	C12387	C41H52O18	M+K	40.3	16.7	-0.902183	86.0439	Premithramycin A3;	NA	NA	NA	871.278	NA	0.6605	1	map01057 Biosynthesis of type II polyketide products; map01130 Biosynthesis of antibiotics
0.66_871.2778m/z	1.55636	0.342469	0.420635	0.614886	0.669897	XD20LPSD7:XD20CSD7	C12387	C12387	C41H52O18	M+K	40.3	16.7	-0.902183	86.0439	Premithramycin A3;	NA	NA	NA	871.278	NA	0.6605	1	map01057 Biosynthesis of type II polyketide products; map01130 Biosynthesis of antibiotics
0.66_871.2778m/z	1.11741	0.807018	1	0.872372	1	XD20LPRD3:XD20CRD3	C12387	C12387	C41H52O18	M+K	40.3	16.7	-0.902183	86.0439	Premithramycin A3;	NA	NA	NA	871.278	NA	0.6605	1	map01057 Biosynthesis of type II polyketide products; map01130 Biosynthesis of antibiotics
0.66_871.2778m/z	1.9225	0.166807	0.0952381	0.867448	0.764479	XD20LPRD7:XD20CRD7	C12387	C12387	C41H52O18	M+K	40.3	16.7	-0.902183	86.0439	Premithramycin A3;	NA	NA	NA	871.278	NA	0.6605	1	map01057 Biosynthesis of type II polyketide products; map01130 Biosynthesis of antibiotics
0.66_871.2778m/z	1.89092	0.195481	0.222222	0.917353	0.726865	XD23LPSD3:XD23CSD3	C12387	C12387	C41H52O18	M+K	40.3	16.7	-0.902183	86.0439	Premithramycin A3;	NA	NA	NA	871.278	NA	0.6605	1	map01057 Biosynthesis of type II polyketide products; map01130 Biosynthesis of antibiotics
0.66_871.2778m/z	0.89145	0.603328	0.690476	0.965866	0.940004	XD23LPSD7:XD23CSD7	C12387	C12387	C41H52O18	M+K	40.3	16.7	-0.902183	86.0439	Premithramycin A3;	NA	NA	NA	871.278	NA	0.6605	1	map01057 Biosynthesis of type II polyketide products; map01130 Biosynthesis of antibiotics
0.66_871.2778m/z	2.07335	0.636245	0.547619	0.970787	0.975199	XD23LPRD3:XD23CRD3	C12387	C12387	C41H52O18	M+K	40.3	16.7	-0.902183	86.0439	Premithramycin A3;	NA	NA	NA	871.278	NA	0.6605	1	map01057 Biosynthesis of type II polyketide products; map01130 Biosynthesis of antibiotics
0.66_871.2778m/z	1.52676	0.649694	0.690476	0.998826	0.987448	XD23LPRD7:XD23CRD7	C12387	C12387	C41H52O18	M+K	40.3	16.7	-0.902183	86.0439	Premithramycin A3;	NA	NA	NA	871.278	NA	0.6605	1	map01057 Biosynthesis of type II polyketide products; map01130 Biosynthesis of antibiotics
0.66_99.0450m/z	0.518915	0.00306904	0.00793651	0.0672793	0.0490037	XD20LPSD3:XD20CSD3	C03273	C03273	C5H8O3	M+H-H2O	36.3	11.1	8.53096	79.9925	5-Oxopentanoate; Glutarate semialdehyde;	NA	NA	NA	99.045	NA	0.6605	1	map00310 Lysine degradation
0.66_99.0450m/z	1.21391	0.297043	0.0952381	0.583287	0.341107	XD20LPSD7:XD20CSD7	C03273	C03273	C5H8O3	M+H-H2O	36.3	11.1	8.53096	79.9925	5-Oxopentanoate; Glutarate semialdehyde;	NA	NA	NA	99.045	NA	0.6605	1	map00310 Lysine degradation
0.66_99.0450m/z	1.25355	0.0987245	0.0952381	0.206388	0.197245	XD20LPRD3:XD20CRD3	C03273	C03273	C5H8O3	M+H-H2O	36.3	11.1	8.53096	79.9925	5-Oxopentanoate; Glutarate semialdehyde;	NA	NA	NA	99.045	NA	0.6605	1	map00310 Lysine degradation
0.66_99.0450m/z	0.848269	0.662413	0.84127	0.967217	0.988653	XD20LPRD7:XD20CRD7	C03273	C03273	C5H8O3	M+H-H2O	36.3	11.1	8.53096	79.9925	5-Oxopentanoate; Glutarate semialdehyde;	NA	NA	NA	99.045	NA	0.6605	1	map00310 Lysine degradation
0.66_99.0450m/z	1.29616	0.2326	0.309524	0.924368	0.75318	XD23LPSD3:XD23CSD3	C03273	C03273	C5H8O3	M+H-H2O	36.3	11.1	8.53096	79.9925	5-Oxopentanoate; Glutarate semialdehyde;	NA	NA	NA	99.045	NA	0.6605	1	map00310 Lysine degradation
0.66_99.0450m/z	0.740786	0.144563	0.222222	0.952184	0.860296	XD23LPSD7:XD23CSD7	C03273	C03273	C5H8O3	M+H-H2O	36.3	11.1	8.53096	79.9925	5-Oxopentanoate; Glutarate semialdehyde;	NA	NA	NA	99.045	NA	0.6605	1	map00310 Lysine degradation
0.66_99.0450m/z	1.06754	0.867877	1	0.989466	1	XD23LPRD3:XD23CRD3	C03273	C03273	C5H8O3	M+H-H2O	36.3	11.1	8.53096	79.9925	5-Oxopentanoate; Glutarate semialdehyde;	NA	NA	NA	99.045	NA	0.6605	1	map00310 Lysine degradation
0.66_99.0450m/z	0.580914	0.0315432	0.0555556	0.781139	0.779889	XD23LPRD7:XD23CRD7	C03273	C03273	C5H8O3	M+H-H2O	36.3	11.1	8.53096	79.9925	5-Oxopentanoate; Glutarate semialdehyde;	NA	NA	NA	99.045	NA	0.6605	1	map00310 Lysine degradation
0.67_111.0693n	0.582668	0.00747895	0.015873	0.0674691	0.059577	XD20LPSD3:XD20CSD3	C19548	C19548	C6H9NO	M+H-H2O, M+NH4, M+H	37.2	13.9	7.53745	80.5224	N-Vinyl-2-pyrrolidone; 1-Ethenyl-2-pyrrolidinone;	NA	NA	NA	112.078	111.069	0.674783	1	NULL
0.67_111.0693n	1.12324	0.482371	0.547619	0.711715	0.767464	XD20LPSD7:XD20CSD7	C19548	C19548	C6H9NO	M+H-H2O, M+NH4, M+H	37.2	13.9	7.53745	80.5224	N-Vinyl-2-pyrrolidone; 1-Ethenyl-2-pyrrolidinone;	NA	NA	NA	112.078	111.069	0.674783	1	NULL
0.67_111.0693n	0.665271	0.0935813	0.150794	0.199818	0.262412	XD20LPRD3:XD20CRD3	C19548	C19548	C6H9NO	M+H-H2O, M+NH4, M+H	37.2	13.9	7.53745	80.5224	N-Vinyl-2-pyrrolidone; 1-Ethenyl-2-pyrrolidinone;	NA	NA	NA	112.078	111.069	0.674783	1	NULL
0.67_111.0693n	0.739623	0.131773	0.0952381	0.867448	0.764479	XD20LPRD7:XD20CRD7	C19548	C19548	C6H9NO	M+H-H2O, M+NH4, M+H	37.2	13.9	7.53745	80.5224	N-Vinyl-2-pyrrolidone; 1-Ethenyl-2-pyrrolidinone;	NA	NA	NA	112.078	111.069	0.674783	1	NULL
0.67_111.0693n	1.09504	0.689686	1	0.999933	1	XD23LPSD3:XD23CSD3	C19548	C19548	C6H9NO	M+H-H2O, M+NH4, M+H	37.2	13.9	7.53745	80.5224	N-Vinyl-2-pyrrolidone; 1-Ethenyl-2-pyrrolidinone;	NA	NA	NA	112.078	111.069	0.674783	1	NULL
0.67_111.0693n	1.15244	0.702063	0.547619	0.983463	0.940004	XD23LPSD7:XD23CSD7	C19548	C19548	C6H9NO	M+H-H2O, M+NH4, M+H	37.2	13.9	7.53745	80.5224	N-Vinyl-2-pyrrolidone; 1-Ethenyl-2-pyrrolidinone;	NA	NA	NA	112.078	111.069	0.674783	1	NULL
0.67_111.0693n	0.960022	0.752089	0.84127	0.982124	0.992441	XD23LPRD3:XD23CRD3	C19548	C19548	C6H9NO	M+H-H2O, M+NH4, M+H	37.2	13.9	7.53745	80.5224	N-Vinyl-2-pyrrolidone; 1-Ethenyl-2-pyrrolidinone;	NA	NA	NA	112.078	111.069	0.674783	1	NULL
0.67_111.0693n	1.04246	0.915186	0.84127	0.998826	0.98966	XD23LPRD7:XD23CRD7	C19548	C19548	C6H9NO	M+H-H2O, M+NH4, M+H	37.2	13.9	7.53745	80.5224	N-Vinyl-2-pyrrolidone; 1-Ethenyl-2-pyrrolidinone;	NA	NA	NA	112.078	111.069	0.674783	1	NULL
0.67_162.1149m/z	0.743439	0.990835	0.690476	0.993739	0.765658	XD20LPSD3:XD20CSD3	C19250	C19250	C6H18N3OP	M+H-H2O	39	0	-2.87065	98.1819	Hexamethylphosphoramide; HMPA;	NA	NA	NA	162.115	NA	0.674783	1	NULL
0.67_162.1149m/z	0.694022	0.0674296	0.150794	0.396213	0.412095	XD20LPSD7:XD20CSD7	C19250	C19250	C6H18N3OP	M+H-H2O	39	0	-2.87065	98.1819	Hexamethylphosphoramide; HMPA;	NA	NA	NA	162.115	NA	0.674783	1	NULL
0.67_162.1149m/z	0.553195	0.0369927	0.0555556	0.134801	0.148787	XD20LPRD3:XD20CRD3	C19250	C19250	C6H18N3OP	M+H-H2O	39	0	-2.87065	98.1819	Hexamethylphosphoramide; HMPA;	NA	NA	NA	162.115	NA	0.674783	1	NULL
0.67_162.1149m/z	1.35644	0.7894	0.690476	0.980142	0.964891	XD20LPRD7:XD20CRD7	C19250	C19250	C6H18N3OP	M+H-H2O	39	0	-2.87065	98.1819	Hexamethylphosphoramide; HMPA;	NA	NA	NA	162.115	NA	0.674783	1	NULL
0.67_162.1149m/z	0.98235	0.75016	0.690476	0.999933	0.902494	XD23LPSD3:XD23CSD3	C19250	C19250	C6H18N3OP	M+H-H2O	39	0	-2.87065	98.1819	Hexamethylphosphoramide; HMPA;	NA	NA	NA	162.115	NA	0.674783	1	NULL
0.67_162.1149m/z	0.779125	0.109202	0.150794	0.952184	0.836063	XD23LPSD7:XD23CSD7	C19250	C19250	C6H18N3OP	M+H-H2O	39	0	-2.87065	98.1819	Hexamethylphosphoramide; HMPA;	NA	NA	NA	162.115	NA	0.674783	1	NULL
0.67_162.1149m/z	1.05186	0.570636	0.222222	0.962215	0.796224	XD23LPRD3:XD23CRD3	C19250	C19250	C6H18N3OP	M+H-H2O	39	0	-2.87065	98.1819	Hexamethylphosphoramide; HMPA;	NA	NA	NA	162.115	NA	0.674783	1	NULL
0.67_162.1149m/z	0.698735	0.0796882	0.0555556	0.998826	0.779889	XD23LPRD7:XD23CRD7	C19250	C19250	C6H18N3OP	M+H-H2O	39	0	-2.87065	98.1819	Hexamethylphosphoramide; HMPA;	NA	NA	NA	162.115	NA	0.674783	1	NULL
0.67_173.0810n	0.757159	0.257548	0.309524	0.37021	0.423253	XD20LPSD3:XD20CSD3	C03771	C03771	C6H11N3O3	M+H, M+Na	41	13.6	5.33286	97.6955	5-Guanidino-2-oxopentanoate; 5-Guanidino-2-oxo-pentanoate; 2-Oxo-5-guanidinopentanoate; 2-Oxo-5-guanidino-pentanoate; 2-Oxoarginine;	NA	NA	NA	174.088	173.081	0.674783	1	map00330 Arginine and proline metabolism; map00472 D-Arginine and D-ornithine metabolism; map01100 Metabolic pathways
0.67_173.0810n	0.329072	0.457642	0.690476	0.697679	0.855409	XD20LPSD7:XD20CSD7	C03771	C03771	C6H11N3O3	M+H, M+Na	41	13.6	5.33286	97.6955	5-Guanidino-2-oxopentanoate; 5-Guanidino-2-oxo-pentanoate; 2-Oxo-5-guanidinopentanoate; 2-Oxo-5-guanidino-pentanoate; 2-Oxoarginine;	NA	NA	NA	174.088	173.081	0.674783	1	map00330 Arginine and proline metabolism; map00472 D-Arginine and D-ornithine metabolism; map01100 Metabolic pathways
0.67_173.0810n	0.675942	0.408482	0.547619	0.550342	0.660619	XD20LPRD3:XD20CRD3	C03771	C03771	C6H11N3O3	M+H, M+Na	41	13.6	5.33286	97.6955	5-Guanidino-2-oxopentanoate; 5-Guanidino-2-oxo-pentanoate; 2-Oxo-5-guanidinopentanoate; 2-Oxo-5-guanidino-pentanoate; 2-Oxoarginine;	NA	NA	NA	174.088	173.081	0.674783	1	map00330 Arginine and proline metabolism; map00472 D-Arginine and D-ornithine metabolism; map01100 Metabolic pathways
0.67_173.0810n	0.518481	0.0985388	0.309524	0.861121	0.852182	XD20LPRD7:XD20CRD7	C03771	C03771	C6H11N3O3	M+H, M+Na	41	13.6	5.33286	97.6955	5-Guanidino-2-oxopentanoate; 5-Guanidino-2-oxo-pentanoate; 2-Oxo-5-guanidinopentanoate; 2-Oxo-5-guanidino-pentanoate; 2-Oxoarginine;	NA	NA	NA	174.088	173.081	0.674783	1	map00330 Arginine and proline metabolism; map00472 D-Arginine and D-ornithine metabolism; map01100 Metabolic pathways
0.67_173.0810n	1.21824	0.724276	1	0.999933	1	XD23LPSD3:XD23CSD3	C03771	C03771	C6H11N3O3	M+H, M+Na	41	13.6	5.33286	97.6955	5-Guanidino-2-oxopentanoate; 5-Guanidino-2-oxo-pentanoate; 2-Oxo-5-guanidinopentanoate; 2-Oxo-5-guanidino-pentanoate; 2-Oxoarginine;	NA	NA	NA	174.088	173.081	0.674783	1	map00330 Arginine and proline metabolism; map00472 D-Arginine and D-ornithine metabolism; map01100 Metabolic pathways
0.67_173.0810n	2.95359	0.610297	1	0.967612	1	XD23LPSD7:XD23CSD7	C03771	C03771	C6H11N3O3	M+H, M+Na	41	13.6	5.33286	97.6955	5-Guanidino-2-oxopentanoate; 5-Guanidino-2-oxo-pentanoate; 2-Oxo-5-guanidinopentanoate; 2-Oxo-5-guanidino-pentanoate; 2-Oxoarginine;	NA	NA	NA	174.088	173.081	0.674783	1	map00330 Arginine and proline metabolism; map00472 D-Arginine and D-ornithine metabolism; map01100 Metabolic pathways
0.67_173.0810n	1.30209	0.311879	0.309524	0.870492	0.88434	XD23LPRD3:XD23CRD3	C03771	C03771	C6H11N3O3	M+H, M+Na	41	13.6	5.33286	97.6955	5-Guanidino-2-oxopentanoate; 5-Guanidino-2-oxo-pentanoate; 2-Oxo-5-guanidinopentanoate; 2-Oxo-5-guanidino-pentanoate; 2-Oxoarginine;	NA	NA	NA	174.088	173.081	0.674783	1	map00330 Arginine and proline metabolism; map00472 D-Arginine and D-ornithine metabolism; map01100 Metabolic pathways
0.67_173.0810n	0.964477	0.925199	1	0.998826	1	XD23LPRD7:XD23CRD7	C03771	C03771	C6H11N3O3	M+H, M+Na	41	13.6	5.33286	97.6955	5-Guanidino-2-oxopentanoate; 5-Guanidino-2-oxo-pentanoate; 2-Oxo-5-guanidinopentanoate; 2-Oxo-5-guanidino-pentanoate; 2-Oxoarginine;	NA	NA	NA	174.088	173.081	0.674783	1	map00330 Arginine and proline metabolism; map00472 D-Arginine and D-ornithine metabolism; map01100 Metabolic pathways
0.67_179.1299m/z	0.532853	0.0202436	0.031746	0.0813053	0.0853429	XD20LPSD3:XD20CSD3	C17486	C17486	C11H18NO2+	M+H-H2O	37.4	0.536	-2.68207	89.7861	Coryneine;	NA	NA	NA	179.13	NA	0.674783	1	NULL
0.67_179.1299m/z	0.77951	0.56579	0.547619	0.767994	0.767464	XD20LPSD7:XD20CSD7	C17486	C17486	C11H18NO2+	M+H-H2O	37.4	0.536	-2.68207	89.7861	Coryneine;	NA	NA	NA	179.13	NA	0.674783	1	NULL
0.67_179.1299m/z	1.38704	0.0685152	0.0555556	0.171418	0.148787	XD20LPRD3:XD20CRD3	C17486	C17486	C11H18NO2+	M+H-H2O	37.4	0.536	-2.68207	89.7861	Coryneine;	NA	NA	NA	179.13	NA	0.674783	1	NULL
0.67_179.1299m/z	0.722591	0.268263	0.222222	0.886322	0.803078	XD20LPRD7:XD20CRD7	C17486	C17486	C11H18NO2+	M+H-H2O	37.4	0.536	-2.68207	89.7861	Coryneine;	NA	NA	NA	179.13	NA	0.674783	1	NULL
0.67_179.1299m/z	0.993294	0.65485	0.547619	0.999933	0.850859	XD23LPSD3:XD23CSD3	C17486	C17486	C11H18NO2+	M+H-H2O	37.4	0.536	-2.68207	89.7861	Coryneine;	NA	NA	NA	179.13	NA	0.674783	1	NULL
0.67_179.1299m/z	1.26607	0.333069	0.547619	0.952184	0.940004	XD23LPSD7:XD23CSD7	C17486	C17486	C11H18NO2+	M+H-H2O	37.4	0.536	-2.68207	89.7861	Coryneine;	NA	NA	NA	179.13	NA	0.674783	1	NULL
0.67_179.1299m/z	0.947467	0.625957	0.84127	0.969704	0.992441	XD23LPRD3:XD23CRD3	C17486	C17486	C11H18NO2+	M+H-H2O	37.4	0.536	-2.68207	89.7861	Coryneine;	NA	NA	NA	179.13	NA	0.674783	1	NULL
0.67_179.1299m/z	0.898461	0.572494	0.690476	0.998826	0.987448	XD23LPRD7:XD23CRD7	C17486	C17486	C11H18NO2+	M+H-H2O	37.4	0.536	-2.68207	89.7861	Coryneine;	NA	NA	NA	179.13	NA	0.674783	1	NULL
0.67_180.0992m/z	0.587502	0.0522667	0.0952381	0.12589	0.179204	XD20LPSD3:XD20CSD3	C08283	C08283	C8H15NO2	M+Na	37	14.4	-2.13189	73.1922	Homostachydrine;	NA	NA	NA	180.099	NA	0.674783	1	NULL
0.67_180.0992m/z	1.17639	0.291031	0.547619	0.578716	0.767464	XD20LPSD7:XD20CSD7	C08283	C08283	C8H15NO2	M+Na	37	14.4	-2.13189	73.1922	Homostachydrine;	NA	NA	NA	180.099	NA	0.674783	1	NULL
0.67_180.0992m/z	1.0047	0.973468	1	0.982695	1	XD20LPRD3:XD20CRD3	C08283	C08283	C8H15NO2	M+Na	37	14.4	-2.13189	73.1922	Homostachydrine;	NA	NA	NA	180.099	NA	0.674783	1	NULL
0.67_180.0992m/z	1.11749	0.416133	0.420635	0.917106	0.896701	XD20LPRD7:XD20CRD7	C08283	C08283	C8H15NO2	M+Na	37	14.4	-2.13189	73.1922	Homostachydrine;	NA	NA	NA	180.099	NA	0.674783	1	NULL
0.67_180.0992m/z	0.996393	0.829398	0.84127	0.999933	0.953474	XD23LPSD3:XD23CSD3	C08283	C08283	C8H15NO2	M+Na	37	14.4	-2.13189	73.1922	Homostachydrine;	NA	NA	NA	180.099	NA	0.674783	1	NULL
0.67_180.0992m/z	1.38272	0.247556	0.309524	0.952184	0.890676	XD23LPSD7:XD23CSD7	C08283	C08283	C8H15NO2	M+Na	37	14.4	-2.13189	73.1922	Homostachydrine;	NA	NA	NA	180.099	NA	0.674783	1	NULL
0.67_180.0992m/z	0.730979	0.106668	0.0952381	0.637318	0.583752	XD23LPRD3:XD23CRD3	C08283	C08283	C8H15NO2	M+Na	37	14.4	-2.13189	73.1922	Homostachydrine;	NA	NA	NA	180.099	NA	0.674783	1	NULL
0.67_180.0992m/z	1.36425	0.253011	0.222222	0.998826	0.983925	XD23LPRD7:XD23CRD7	C08283	C08283	C8H15NO2	M+Na	37	14.4	-2.13189	73.1922	Homostachydrine;	NA	NA	NA	180.099	NA	0.674783	1	NULL
0.67_188.0825n	0.608	0.0193077	0.0555556	0.0803512	0.123209	XD20LPSD3:XD20CSD3	C16924	C16924	C12H12O2	M+H-H2O, M+K	36.6	11.2	-6.55289	79.2265	Butylidenephthalide;	NA	NA	NA	227.069	188.082	0.674783	1	NULL
0.67_188.0825n	1.08764	0.510536	0.690476	0.730004	0.855409	XD20LPSD7:XD20CSD7	C16924	C16924	C12H12O2	M+H-H2O, M+K	36.6	11.2	-6.55289	79.2265	Butylidenephthalide;	NA	NA	NA	227.069	188.082	0.674783	1	NULL
0.67_188.0825n	0.800143	0.144417	0.222222	0.25953	0.342682	XD20LPRD3:XD20CRD3	C16924	C16924	C12H12O2	M+H-H2O, M+K	36.6	11.2	-6.55289	79.2265	Butylidenephthalide;	NA	NA	NA	227.069	188.082	0.674783	1	NULL
0.67_188.0825n	0.632697	0.147099	0.222222	0.867448	0.803078	XD20LPRD7:XD20CRD7	C16924	C16924	C12H12O2	M+H-H2O, M+K	36.6	11.2	-6.55289	79.2265	Butylidenephthalide;	NA	NA	NA	227.069	188.082	0.674783	1	NULL
0.67_188.0825n	1.34968	0.474972	0.84127	0.987086	0.953474	XD23LPSD3:XD23CSD3	C16924	C16924	C12H12O2	M+H-H2O, M+K	36.6	11.2	-6.55289	79.2265	Butylidenephthalide;	NA	NA	NA	227.069	188.082	0.674783	1	NULL
0.67_188.0825n	1.01959	0.980649	1	0.998217	1	XD23LPSD7:XD23CSD7	C16924	C16924	C12H12O2	M+H-H2O, M+K	36.6	11.2	-6.55289	79.2265	Butylidenephthalide;	NA	NA	NA	227.069	188.082	0.674783	1	NULL
0.67_188.0825n	0.849061	0.172273	0.309524	0.748768	0.88434	XD23LPRD3:XD23CRD3	C16924	C16924	C12H12O2	M+H-H2O, M+K	36.6	11.2	-6.55289	79.2265	Butylidenephthalide;	NA	NA	NA	227.069	188.082	0.674783	1	NULL
0.67_188.0825n	0.911802	0.319157	0.547619	0.998826	0.983925	XD23LPRD7:XD23CRD7	C16924	C16924	C12H12O2	M+H-H2O, M+K	36.6	11.2	-6.55289	79.2265	Butylidenephthalide;	NA	NA	NA	227.069	188.082	0.674783	1	NULL
0.67_203.1686n	0.596777	0.00484086	0.015873	0.0674691	0.059577	XD20LPSD3:XD20CSD3	C15125	C15125	C14H21N	M+Na, M+K	31	2.92	6.0052	58.8464	N-(Cyclohexylmethyl)-N-methylbenzenamine; N-Methyl-N-phenylcyclohexanemethylamine;	NA	NA	NA	242.116	203.169	0.674783	1	NULL
0.67_203.1686n	1.00036	0.863592	1	0.934075	1	XD20LPSD7:XD20CSD7	C15125	C15125	C14H21N	M+Na, M+K	31	2.92	6.0052	58.8464	N-(Cyclohexylmethyl)-N-methylbenzenamine; N-Methyl-N-phenylcyclohexanemethylamine;	NA	NA	NA	242.116	203.169	0.674783	1	NULL
0.67_203.1686n	0.605558	0.00665515	0.031746	0.103748	0.12018	XD20LPRD3:XD20CRD3	C15125	C15125	C14H21N	M+Na, M+K	31	2.92	6.0052	58.8464	N-(Cyclohexylmethyl)-N-methylbenzenamine; N-Methyl-N-phenylcyclohexanemethylamine;	NA	NA	NA	242.116	203.169	0.674783	1	NULL
0.67_203.1686n	0.644728	0.129401	0.150794	0.867448	0.764479	XD20LPRD7:XD20CRD7	C15125	C15125	C14H21N	M+Na, M+K	31	2.92	6.0052	58.8464	N-(Cyclohexylmethyl)-N-methylbenzenamine; N-Methyl-N-phenylcyclohexanemethylamine;	NA	NA	NA	242.116	203.169	0.674783	1	NULL
0.67_203.1686n	1.006	0.706075	0.420635	0.999933	0.803434	XD23LPSD3:XD23CSD3	C15125	C15125	C14H21N	M+Na, M+K	31	2.92	6.0052	58.8464	N-(Cyclohexylmethyl)-N-methylbenzenamine; N-Methyl-N-phenylcyclohexanemethylamine;	NA	NA	NA	242.116	203.169	0.674783	1	NULL
0.67_203.1686n	1.09295	0.690379	1	0.981828	1	XD23LPSD7:XD23CSD7	C15125	C15125	C14H21N	M+Na, M+K	31	2.92	6.0052	58.8464	N-(Cyclohexylmethyl)-N-methylbenzenamine; N-Methyl-N-phenylcyclohexanemethylamine;	NA	NA	NA	242.116	203.169	0.674783	1	NULL
0.67_203.1686n	0.538378	0.00109391	0.00793651	0.132953	0.240359	XD23LPRD3:XD23CRD3	C15125	C15125	C14H21N	M+Na, M+K	31	2.92	6.0052	58.8464	N-(Cyclohexylmethyl)-N-methylbenzenamine; N-Methyl-N-phenylcyclohexanemethylamine;	NA	NA	NA	242.116	203.169	0.674783	1	NULL
0.67_203.1686n	0.97086	0.707711	0.84127	0.998826	0.98966	XD23LPRD7:XD23CRD7	C15125	C15125	C14H21N	M+Na, M+K	31	2.92	6.0052	58.8464	N-(Cyclohexylmethyl)-N-methylbenzenamine; N-Methyl-N-phenylcyclohexanemethylamine;	NA	NA	NA	242.116	203.169	0.674783	1	NULL
0.67_218.0933n	0.597807	0.00110138	0.00793651	0.0672793	0.0490037	XD20LPSD3:XD20CSD3	C08979	C08979	C13H14O3	M+H, M+Na, M+H-H2O	40	14	-4.63273	91.2333	Toxol;	NA	NA	NA	219.101	218.093	0.674783	1	NULL
0.67_218.0933n	1.28665	0.0394609	0.031746	0.335792	0.213419	XD20LPSD7:XD20CSD7	C08979	C08979	C13H14O3	M+H, M+Na, M+H-H2O	40	14	-4.63273	91.2333	Toxol;	NA	NA	NA	219.101	218.093	0.674783	1	NULL
0.67_218.0933n	0.744228	0.0172788	0.031746	0.114334	0.12018	XD20LPRD3:XD20CRD3	C08979	C08979	C13H14O3	M+H, M+Na, M+H-H2O	40	14	-4.63273	91.2333	Toxol;	NA	NA	NA	219.101	218.093	0.674783	1	NULL
0.67_218.0933n	0.840094	0.559533	0.222222	0.950341	0.803078	XD20LPRD7:XD20CRD7	C08979	C08979	C13H14O3	M+H, M+Na, M+H-H2O	40	14	-4.63273	91.2333	Toxol;	NA	NA	NA	219.101	218.093	0.674783	1	NULL
0.67_218.0933n	1.1046	0.640543	0.84127	0.999933	0.953474	XD23LPSD3:XD23CSD3	C08979	C08979	C13H14O3	M+H, M+Na, M+H-H2O	40	14	-4.63273	91.2333	Toxol;	NA	NA	NA	219.101	218.093	0.674783	1	NULL
0.67_218.0933n	1.16663	0.347956	0.84127	0.952184	0.974396	XD23LPSD7:XD23CSD7	C08979	C08979	C13H14O3	M+H, M+Na, M+H-H2O	40	14	-4.63273	91.2333	Toxol;	NA	NA	NA	219.101	218.093	0.674783	1	NULL
0.67_218.0933n	0.705222	0.0233416	0.015873	0.399097	0.298006	XD23LPRD3:XD23CRD3	C08979	C08979	C13H14O3	M+H, M+Na, M+H-H2O	40	14	-4.63273	91.2333	Toxol;	NA	NA	NA	219.101	218.093	0.674783	1	NULL
0.67_218.0933n	0.768055	0.0369924	0.0555556	0.840022	0.779889	XD23LPRD7:XD23CRD7	C08979	C08979	C13H14O3	M+H, M+Na, M+H-H2O	40	14	-4.63273	91.2333	Toxol;	NA	NA	NA	219.101	218.093	0.674783	1	NULL
0.67_226.1337n	0.430105	0.00405311	0.00793651	0.0672793	0.0490037	XD20LPSD3:XD20CSD3	C07536	C07536	C11H18N2O3	M+NH4, M+Na, M+H	38.9	6.93	8.82023	97.1386	Amobarbital;	NA	NA	NA	244.168	226.134	0.674783	1	NULL
0.67_226.1337n	1.18925	0.352203	0.222222	0.621571	0.48908	XD20LPSD7:XD20CSD7	C07536	C07536	C11H18N2O3	M+NH4, M+Na, M+H	38.9	6.93	8.82023	97.1386	Amobarbital;	NA	NA	NA	244.168	226.134	0.674783	1	NULL
0.67_226.1337n	0.794544	0.24436	0.309524	0.375691	0.4361	XD20LPRD3:XD20CRD3	C07536	C07536	C11H18N2O3	M+NH4, M+Na, M+H	38.9	6.93	8.82023	97.1386	Amobarbital;	NA	NA	NA	244.168	226.134	0.674783	1	NULL
0.67_226.1337n	0.899294	0.870794	0.547619	0.991912	0.931214	XD20LPRD7:XD20CRD7	C07536	C07536	C11H18N2O3	M+NH4, M+Na, M+H	38.9	6.93	8.82023	97.1386	Amobarbital;	NA	NA	NA	244.168	226.134	0.674783	1	NULL
0.67_226.1337n	1.28537	0.216671	0.547619	0.919222	0.850859	XD23LPSD3:XD23CSD3	C07536	C07536	C11H18N2O3	M+NH4, M+Na, M+H	38.9	6.93	8.82023	97.1386	Amobarbital;	NA	NA	NA	244.168	226.134	0.674783	1	NULL
0.67_226.1337n	1.46409	0.192478	0.222222	0.952184	0.860296	XD23LPSD7:XD23CSD7	C07536	C07536	C11H18N2O3	M+NH4, M+Na, M+H	38.9	6.93	8.82023	97.1386	Amobarbital;	NA	NA	NA	244.168	226.134	0.674783	1	NULL
0.67_226.1337n	0.524644	0.0161664	0.031746	0.351362	0.380829	XD23LPRD3:XD23CRD3	C07536	C07536	C11H18N2O3	M+NH4, M+Na, M+H	38.9	6.93	8.82023	97.1386	Amobarbital;	NA	NA	NA	244.168	226.134	0.674783	1	NULL
0.67_226.1337n	0.877285	0.53269	0.690476	0.998826	0.987448	XD23LPRD7:XD23CRD7	C07536	C07536	C11H18N2O3	M+NH4, M+Na, M+H	38.9	6.93	8.82023	97.1386	Amobarbital;	NA	NA	NA	244.168	226.134	0.674783	1	NULL
0.67_236.1522m/z	1.12074	0.728826	0.547619	0.795388	0.64225	XD20LPSD3:XD20CSD3	C11207	C11207	C16H19N3	M+H-H2O	36.2	0	-9.71041	91.6197	Fenapanil; Phenapronil; Sisthane;	NA	NA	NA	236.152	NA	0.674783	1	NULL
0.67_236.1522m/z	1.47055	0.379056	0.547619	0.640802	0.767464	XD20LPSD7:XD20CSD7	C11207	C11207	C16H19N3	M+H-H2O	36.2	0	-9.71041	91.6197	Fenapanil; Phenapronil; Sisthane;	NA	NA	NA	236.152	NA	0.674783	1	NULL
0.67_236.1522m/z	0.782311	0.654303	0.547619	0.76465	0.660619	XD20LPRD3:XD20CRD3	C11207	C11207	C16H19N3	M+H-H2O	36.2	0	-9.71041	91.6197	Fenapanil; Phenapronil; Sisthane;	NA	NA	NA	236.152	NA	0.674783	1	NULL
0.67_236.1522m/z	4.42397	0.00120267	0.00793651	0.512232	0.616046	XD20LPRD7:XD20CRD7	C11207	C11207	C16H19N3	M+H-H2O	36.2	0	-9.71041	91.6197	Fenapanil; Phenapronil; Sisthane;	NA	NA	NA	236.152	NA	0.674783	1	NULL
0.67_236.1522m/z	0.567205	0.804911	0.690476	0.999933	0.902494	XD23LPSD3:XD23CSD3	C11207	C11207	C16H19N3	M+H-H2O	36.2	0	-9.71041	91.6197	Fenapanil; Phenapronil; Sisthane;	NA	NA	NA	236.152	NA	0.674783	1	NULL
0.67_236.1522m/z	1.60343	0.923399	0.84127	0.996728	0.974396	XD23LPSD7:XD23CSD7	C11207	C11207	C16H19N3	M+H-H2O	36.2	0	-9.71041	91.6197	Fenapanil; Phenapronil; Sisthane;	NA	NA	NA	236.152	NA	0.674783	1	NULL
0.67_236.1522m/z	2.71566	0.00172843	0.00793651	0.158921	0.240359	XD23LPRD3:XD23CRD3	C11207	C11207	C16H19N3	M+H-H2O	36.2	0	-9.71041	91.6197	Fenapanil; Phenapronil; Sisthane;	NA	NA	NA	236.152	NA	0.674783	1	NULL
0.67_236.1522m/z	1.44997	0.225568	0.309524	0.998826	0.983925	XD23LPRD7:XD23CRD7	C11207	C11207	C16H19N3	M+H-H2O	36.2	0	-9.71041	91.6197	Fenapanil; Phenapronil; Sisthane;	NA	NA	NA	236.152	NA	0.674783	1	NULL
0.67_243.0626m/z	0.825669	0.322294	0.222222	0.435429	0.329587	XD20LPSD3:XD20CSD3	C03750	C03750	C12H12O4	M+Na	38.2	2.93	-0.61816	89.01	\ 2,6-Dioxo-6-phenylhexanoate;\""	NA	NA	NA	243.063	NA	0.674783	1	NULL
0.67_243.0626m/z	1.19787	0.6186	0.547619	0.800067	0.767464	XD20LPSD7:XD20CSD7	C03750	C03750	C12H12O4	M+Na	38.2	2.93	-0.61816	89.01	\ 2,6-Dioxo-6-phenylhexanoate;\""	NA	NA	NA	243.063	NA	0.674783	1	NULL
0.67_243.0626m/z	0.742053	0.0936338	0.150794	0.199883	0.262412	XD20LPRD3:XD20CRD3	C03750	C03750	C12H12O4	M+Na	38.2	2.93	-0.61816	89.01	\ 2,6-Dioxo-6-phenylhexanoate;\""	NA	NA	NA	243.063	NA	0.674783	1	NULL
0.67_243.0626m/z	0.798349	0.45382	0.309524	0.922897	0.852182	XD20LPRD7:XD20CRD7	C03750	C03750	C12H12O4	M+Na	38.2	2.93	-0.61816	89.01	\ 2,6-Dioxo-6-phenylhexanoate;\""	NA	NA	NA	243.063	NA	0.674783	1	NULL
0.67_243.0626m/z	0.988506	0.855192	0.547619	0.999933	0.850859	XD23LPSD3:XD23CSD3	C03750	C03750	C12H12O4	M+Na	38.2	2.93	-0.61816	89.01	\ 2,6-Dioxo-6-phenylhexanoate;\""	NA	NA	NA	243.063	NA	0.674783	1	NULL
0.67_243.0626m/z	1.03754	0.938769	1	0.997758	1	XD23LPSD7:XD23CSD7	C03750	C03750	C12H12O4	M+Na	38.2	2.93	-0.61816	89.01	\ 2,6-Dioxo-6-phenylhexanoate;\""	NA	NA	NA	243.063	NA	0.674783	1	NULL
0.67_243.0626m/z	1.1035	0.666044	0.84127	0.9761	0.992441	XD23LPRD3:XD23CRD3	C03750	C03750	C12H12O4	M+Na	38.2	2.93	-0.61816	89.01	\ 2,6-Dioxo-6-phenylhexanoate;\""	NA	NA	NA	243.063	NA	0.674783	1	NULL
0.67_243.0626m/z	0.804555	0.298379	0.420635	0.998826	0.983925	XD23LPRD7:XD23CRD7	C03750	C03750	C12H12O4	M+Na	38.2	2.93	-0.61816	89.01	\ 2,6-Dioxo-6-phenylhexanoate;\""	NA	NA	NA	243.063	NA	0.674783	1	NULL
0.67_254.1396n	0.41334	0.00279351	0.00793651	0.0672793	0.0490037	XD20LPSD3:XD20CSD3	C06068	C06068	C16H18N2O	M+NH4, M+K, M+H	37.6	7.23	-8.92424	90.3967	Elymoclavine; Dihydrolysergol;	NA	NA	NA	293.101	254.14	0.674783	1	NULL
0.67_254.1396n	2.84598	0.0260919	0.031746	0.305378	0.213419	XD20LPSD7:XD20CSD7	C06068	C06068	C16H18N2O	M+NH4, M+K, M+H	37.6	7.23	-8.92424	90.3967	Elymoclavine; Dihydrolysergol;	NA	NA	NA	293.101	254.14	0.674783	1	NULL
0.67_254.1396n	0.649133	0.0566653	0.0952381	0.156779	0.197245	XD20LPRD3:XD20CRD3	C06068	C06068	C16H18N2O	M+NH4, M+K, M+H	37.6	7.23	-8.92424	90.3967	Elymoclavine; Dihydrolysergol;	NA	NA	NA	293.101	254.14	0.674783	1	NULL
0.67_254.1396n	2.03267	0.0560787	0.031746	0.861121	0.731267	XD20LPRD7:XD20CRD7	C06068	C06068	C16H18N2O	M+NH4, M+K, M+H	37.6	7.23	-8.92424	90.3967	Elymoclavine; Dihydrolysergol;	NA	NA	NA	293.101	254.14	0.674783	1	NULL
0.67_254.1396n	0.99021	0.953877	1	0.999933	1	XD23LPSD3:XD23CSD3	C06068	C06068	C16H18N2O	M+NH4, M+K, M+H	37.6	7.23	-8.92424	90.3967	Elymoclavine; Dihydrolysergol;	NA	NA	NA	293.101	254.14	0.674783	1	NULL
0.67_254.1396n	1.92639	0.130189	0.0952381	0.952184	0.836063	XD23LPSD7:XD23CSD7	C06068	C06068	C16H18N2O	M+NH4, M+K, M+H	37.6	7.23	-8.92424	90.3967	Elymoclavine; Dihydrolysergol;	NA	NA	NA	293.101	254.14	0.674783	1	NULL
0.67_254.1396n	0.789467	0.233323	0.309524	0.819783	0.88434	XD23LPRD3:XD23CRD3	C06068	C06068	C16H18N2O	M+NH4, M+K, M+H	37.6	7.23	-8.92424	90.3967	Elymoclavine; Dihydrolysergol;	NA	NA	NA	293.101	254.14	0.674783	1	NULL
0.67_254.1396n	3.00463	0.00297476	0.00793651	0.347351	0.389944	XD23LPRD7:XD23CRD7	C06068	C06068	C16H18N2O	M+NH4, M+K, M+H	37.6	7.23	-8.92424	90.3967	Elymoclavine; Dihydrolysergol;	NA	NA	NA	293.101	254.14	0.674783	1	NULL
0.67_259.0944m/z	0.655549	0.0310983	0.031746	0.095737	0.0853429	XD20LPSD3:XD20CSD3	C09582	C09582	C15H16O5	M+H-H2O	40.4	22.3	-7.55026	88.1192	Vernolepin;	NA	NA	NA	259.094	NA	0.674783	1	NULL
0.67_259.0944m/z	0.655549	0.0310983	0.031746	0.095737	0.0853429	XD20LPSD3:XD20CSD3	C09584	C09584	C15H16O5	M+H-H2O	40.4	22.3	-7.55026	88.1192	Vernomenin;	NA	NA	NA	259.094	NA	0.674783	1	NULL
0.67_259.0944m/z	1.08563	0.749561	0.690476	0.875088	0.855409	XD20LPSD7:XD20CSD7	C09582	C09582	C15H16O5	M+H-H2O	40.4	22.3	-7.55026	88.1192	Vernolepin;	NA	NA	NA	259.094	NA	0.674783	1	NULL
0.67_259.0944m/z	1.08563	0.749561	0.690476	0.875088	0.855409	XD20LPSD7:XD20CSD7	C09584	C09584	C15H16O5	M+H-H2O	40.4	22.3	-7.55026	88.1192	Vernomenin;	NA	NA	NA	259.094	NA	0.674783	1	NULL
0.67_259.0944m/z	0.518689	0.000841664	0.00793651	0.0587282	0.107808	XD20LPRD3:XD20CRD3	C09582	C09582	C15H16O5	M+H-H2O	40.4	22.3	-7.55026	88.1192	Vernolepin;	NA	NA	NA	259.094	NA	0.674783	1	NULL
0.67_259.0944m/z	0.518689	0.000841664	0.00793651	0.0587282	0.107808	XD20LPRD3:XD20CRD3	C09584	C09584	C15H16O5	M+H-H2O	40.4	22.3	-7.55026	88.1192	Vernomenin;	NA	NA	NA	259.094	NA	0.674783	1	NULL
0.67_259.0944m/z	0.693045	0.337539	0.150794	0.898007	0.764479	XD20LPRD7:XD20CRD7	C09582	C09582	C15H16O5	M+H-H2O	40.4	22.3	-7.55026	88.1192	Vernolepin;	NA	NA	NA	259.094	NA	0.674783	1	NULL
0.67_259.0944m/z	0.693045	0.337539	0.150794	0.898007	0.764479	XD20LPRD7:XD20CRD7	C09584	C09584	C15H16O5	M+H-H2O	40.4	22.3	-7.55026	88.1192	Vernomenin;	NA	NA	NA	259.094	NA	0.674783	1	NULL
0.67_259.0944m/z	1.10408	0.538038	0.84127	0.997133	0.953474	XD23LPSD3:XD23CSD3	C09582	C09582	C15H16O5	M+H-H2O	40.4	22.3	-7.55026	88.1192	Vernolepin;	NA	NA	NA	259.094	NA	0.674783	1	NULL
0.67_259.0944m/z	1.10408	0.538038	0.84127	0.997133	0.953474	XD23LPSD3:XD23CSD3	C09584	C09584	C15H16O5	M+H-H2O	40.4	22.3	-7.55026	88.1192	Vernomenin;	NA	NA	NA	259.094	NA	0.674783	1	NULL
0.67_259.0944m/z	1.17589	0.0388198	0.015873	0.878869	0.551199	XD23LPSD7:XD23CSD7	C09582	C09582	C15H16O5	M+H-H2O	40.4	22.3	-7.55026	88.1192	Vernolepin;	NA	NA	NA	259.094	NA	0.674783	1	NULL
0.67_259.0944m/z	1.17589	0.0388198	0.015873	0.878869	0.551199	XD23LPSD7:XD23CSD7	C09584	C09584	C15H16O5	M+H-H2O	40.4	22.3	-7.55026	88.1192	Vernomenin;	NA	NA	NA	259.094	NA	0.674783	1	NULL
0.67_259.0944m/z	0.754906	0.0124357	0.00793651	0.322579	0.240359	XD23LPRD3:XD23CRD3	C09582	C09582	C15H16O5	M+H-H2O	40.4	22.3	-7.55026	88.1192	Vernolepin;	NA	NA	NA	259.094	NA	0.674783	1	NULL
0.67_259.0944m/z	0.754906	0.0124357	0.00793651	0.322579	0.240359	XD23LPRD3:XD23CRD3	C09584	C09584	C15H16O5	M+H-H2O	40.4	22.3	-7.55026	88.1192	Vernomenin;	NA	NA	NA	259.094	NA	0.674783	1	NULL
0.67_259.0944m/z	0.73617	0.00657238	0.015873	0.49357	0.503846	XD23LPRD7:XD23CRD7	C09582	C09582	C15H16O5	M+H-H2O	40.4	22.3	-7.55026	88.1192	Vernolepin;	NA	NA	NA	259.094	NA	0.674783	1	NULL
0.67_259.0944m/z	0.73617	0.00657238	0.015873	0.49357	0.503846	XD23LPRD7:XD23CRD7	C09584	C09584	C15H16O5	M+H-H2O	40.4	22.3	-7.55026	88.1192	Vernomenin;	NA	NA	NA	259.094	NA	0.674783	1	NULL
0.67_260.1745m/z	0.524608	0.235797	0.222222	0.347134	0.329587	XD20LPSD3:XD20CSD3	C09897	C09897	C15H18N2O	M+NH4	36.9	3.34	-5.11482	86.856	Selagine;	NA	NA	NA	260.175	NA	0.674783	1	NULL
0.67_260.1745m/z	0.635423	0.915762	0.309524	0.959602	0.571929	XD20LPSD7:XD20CSD7	C09897	C09897	C15H18N2O	M+NH4	36.9	3.34	-5.11482	86.856	Selagine;	NA	NA	NA	260.175	NA	0.674783	1	NULL
0.67_260.1745m/z	1.59621	0.180225	0.150794	0.301911	0.262412	XD20LPRD3:XD20CRD3	C09897	C09897	C15H18N2O	M+NH4	36.9	3.34	-5.11482	86.856	Selagine;	NA	NA	NA	260.175	NA	0.674783	1	NULL
0.67_260.1745m/z	0.78349	0.669362	0.420635	0.967474	0.896701	XD20LPRD7:XD20CRD7	C09897	C09897	C15H18N2O	M+NH4	36.9	3.34	-5.11482	86.856	Selagine;	NA	NA	NA	260.175	NA	0.674783	1	NULL
0.67_260.1745m/z	0.757265	0.26943	0.0952381	0.943772	0.702765	XD23LPSD3:XD23CSD3	C09897	C09897	C15H18N2O	M+NH4	36.9	3.34	-5.11482	86.856	Selagine;	NA	NA	NA	260.175	NA	0.674783	1	NULL
0.67_260.1745m/z	1.29716	0.640707	0.690476	0.976251	0.940004	XD23LPSD7:XD23CSD7	C09897	C09897	C15H18N2O	M+NH4	36.9	3.34	-5.11482	86.856	Selagine;	NA	NA	NA	260.175	NA	0.674783	1	NULL
0.67_260.1745m/z	0.746684	0.0623788	0.0952381	0.528422	0.583752	XD23LPRD3:XD23CRD3	C09897	C09897	C15H18N2O	M+NH4	36.9	3.34	-5.11482	86.856	Selagine;	NA	NA	NA	260.175	NA	0.674783	1	NULL
0.67_260.1745m/z	0.772675	0.195278	0.222222	0.998826	0.983925	XD23LPRD7:XD23CRD7	C09897	C09897	C15H18N2O	M+NH4	36.9	3.34	-5.11482	86.856	Selagine;	NA	NA	NA	260.175	NA	0.674783	1	NULL
0.67_263.1870n	0.415251	0.00214502	0.00793651	0.0672793	0.0490037	XD20LPSD3:XD20CSD3	C07153	C07153	C16H25NO2	M+H-H2O, M+K	40	13.2	-5.93599	93.4093	Tramadol;	NA	NA	NA	246.184	263.187	0.674783	1	NULL
0.67_263.1870n	1.44452	0.169241	0.309524	0.495664	0.571929	XD20LPSD7:XD20CSD7	C07153	C07153	C16H25NO2	M+H-H2O, M+K	40	13.2	-5.93599	93.4093	Tramadol;	NA	NA	NA	246.184	263.187	0.674783	1	NULL
0.67_263.1870n	0.66413	0.0688907	0.0952381	0.171861	0.197245	XD20LPRD3:XD20CRD3	C07153	C07153	C16H25NO2	M+H-H2O, M+K	40	13.2	-5.93599	93.4093	Tramadol;	NA	NA	NA	246.184	263.187	0.674783	1	NULL
0.67_263.1870n	0.980924	0.963033	1	0.995731	1	XD20LPRD7:XD20CRD7	C07153	C07153	C16H25NO2	M+H-H2O, M+K	40	13.2	-5.93599	93.4093	Tramadol;	NA	NA	NA	246.184	263.187	0.674783	1	NULL
0.67_263.1870n	0.822739	0.217434	0.150794	0.919222	0.702765	XD23LPSD3:XD23CSD3	C07153	C07153	C16H25NO2	M+H-H2O, M+K	40	13.2	-5.93599	93.4093	Tramadol;	NA	NA	NA	246.184	263.187	0.674783	1	NULL
0.67_263.1870n	1.1836	0.826329	0.420635	0.987919	0.91897	XD23LPSD7:XD23CSD7	C07153	C07153	C16H25NO2	M+H-H2O, M+K	40	13.2	-5.93599	93.4093	Tramadol;	NA	NA	NA	246.184	263.187	0.674783	1	NULL
0.67_263.1870n	0.779773	0.04764	0.0952381	0.496111	0.583752	XD23LPRD3:XD23CRD3	C07153	C07153	C16H25NO2	M+H-H2O, M+K	40	13.2	-5.93599	93.4093	Tramadol;	NA	NA	NA	246.184	263.187	0.674783	1	NULL
0.67_263.1870n	1.06818	0.632199	0.547619	0.998826	0.983925	XD23LPRD7:XD23CRD7	C07153	C07153	C16H25NO2	M+H-H2O, M+K	40	13.2	-5.93599	93.4093	Tramadol;	NA	NA	NA	246.184	263.187	0.674783	1	NULL
0.67_272.0910m/z	0.987808	0.985073	1	0.990594	1	XD20LPSD3:XD20CSD3	C10208	C10208	C15H10O4	M+NH4	34.9	14.3	-2.84804	63.6832	Daidzein;	NA	NA	NA	272.091	NA	0.674783	1	map00943 Isoflavonoid biosynthesis; map01061 Biosynthesis of phenylpropanoids; map01110 Biosynthesis of secondary metabolites
0.67_272.0910m/z	0.987808	0.985073	1	0.990594	1	XD20LPSD3:XD20CSD3	C12123	C12123	C15H10O4	M+NH4	34.9	14.3	-2.84804	63.6832	\ 7,4'-Dihydroxyflavone;\""	NA	NA	NA	272.091	NA	0.674783	1	map00941 Flavonoid biosynthesis; map00943 Isoflavonoid biosynthesis
0.67_272.0910m/z	0.987808	0.985073	1	0.990594	1	XD20LPSD3:XD20CSD3	C14344	C14344	C15H10O4	M+NH4	34.9	14.3	-2.84804	63.6832	\ 4',6-Dihydroxyflavone;\""	NA	NA	NA	272.091	NA	0.674783	1	NULL
0.67_272.0910m/z	1.03428	0.710401	0.690476	0.854569	0.855409	XD20LPSD7:XD20CSD7	C10208	C10208	C15H10O4	M+NH4	34.9	14.3	-2.84804	63.6832	Daidzein;	NA	NA	NA	272.091	NA	0.674783	1	map00943 Isoflavonoid biosynthesis; map01061 Biosynthesis of phenylpropanoids; map01110 Biosynthesis of secondary metabolites
0.67_272.0910m/z	1.03428	0.710401	0.690476	0.854569	0.855409	XD20LPSD7:XD20CSD7	C12123	C12123	C15H10O4	M+NH4	34.9	14.3	-2.84804	63.6832	\ 7,4'-Dihydroxyflavone;\""	NA	NA	NA	272.091	NA	0.674783	1	map00941 Flavonoid biosynthesis; map00943 Isoflavonoid biosynthesis
0.67_272.0910m/z	1.03428	0.710401	0.690476	0.854569	0.855409	XD20LPSD7:XD20CSD7	C14344	C14344	C15H10O4	M+NH4	34.9	14.3	-2.84804	63.6832	\ 4',6-Dihydroxyflavone;\""	NA	NA	NA	272.091	NA	0.674783	1	NULL
0.67_272.0910m/z	0.718881	0.220947	0.150794	0.350247	0.262412	XD20LPRD3:XD20CRD3	C10208	C10208	C15H10O4	M+NH4	34.9	14.3	-2.84804	63.6832	Daidzein;	NA	NA	NA	272.091	NA	0.674783	1	map00943 Isoflavonoid biosynthesis; map01061 Biosynthesis of phenylpropanoids; map01110 Biosynthesis of secondary metabolites
0.67_272.0910m/z	0.718881	0.220947	0.150794	0.350247	0.262412	XD20LPRD3:XD20CRD3	C12123	C12123	C15H10O4	M+NH4	34.9	14.3	-2.84804	63.6832	\ 7,4'-Dihydroxyflavone;\""	NA	NA	NA	272.091	NA	0.674783	1	map00941 Flavonoid biosynthesis; map00943 Isoflavonoid biosynthesis
0.67_272.0910m/z	0.718881	0.220947	0.150794	0.350247	0.262412	XD20LPRD3:XD20CRD3	C14344	C14344	C15H10O4	M+NH4	34.9	14.3	-2.84804	63.6832	\ 4',6-Dihydroxyflavone;\""	NA	NA	NA	272.091	NA	0.674783	1	NULL
0.67_272.0910m/z	0.667862	0.29141	0.150794	0.891261	0.764479	XD20LPRD7:XD20CRD7	C10208	C10208	C15H10O4	M+NH4	34.9	14.3	-2.84804	63.6832	Daidzein;	NA	NA	NA	272.091	NA	0.674783	1	map00943 Isoflavonoid biosynthesis; map01061 Biosynthesis of phenylpropanoids; map01110 Biosynthesis of secondary metabolites
0.67_272.0910m/z	0.667862	0.29141	0.150794	0.891261	0.764479	XD20LPRD7:XD20CRD7	C12123	C12123	C15H10O4	M+NH4	34.9	14.3	-2.84804	63.6832	\ 7,4'-Dihydroxyflavone;\""	NA	NA	NA	272.091	NA	0.674783	1	map00941 Flavonoid biosynthesis; map00943 Isoflavonoid biosynthesis
0.67_272.0910m/z	0.667862	0.29141	0.150794	0.891261	0.764479	XD20LPRD7:XD20CRD7	C14344	C14344	C15H10O4	M+NH4	34.9	14.3	-2.84804	63.6832	\ 4',6-Dihydroxyflavone;\""	NA	NA	NA	272.091	NA	0.674783	1	NULL
0.67_272.0910m/z	1.08593	0.801398	0.84127	0.999933	0.953474	XD23LPSD3:XD23CSD3	C10208	C10208	C15H10O4	M+NH4	34.9	14.3	-2.84804	63.6832	Daidzein;	NA	NA	NA	272.091	NA	0.674783	1	map00943 Isoflavonoid biosynthesis; map01061 Biosynthesis of phenylpropanoids; map01110 Biosynthesis of secondary metabolites
0.67_272.0910m/z	1.08593	0.801398	0.84127	0.999933	0.953474	XD23LPSD3:XD23CSD3	C12123	C12123	C15H10O4	M+NH4	34.9	14.3	-2.84804	63.6832	\ 7,4'-Dihydroxyflavone;\""	NA	NA	NA	272.091	NA	0.674783	1	map00941 Flavonoid biosynthesis; map00943 Isoflavonoid biosynthesis
0.67_272.0910m/z	1.08593	0.801398	0.84127	0.999933	0.953474	XD23LPSD3:XD23CSD3	C14344	C14344	C15H10O4	M+NH4	34.9	14.3	-2.84804	63.6832	\ 4',6-Dihydroxyflavone;\""	NA	NA	NA	272.091	NA	0.674783	1	NULL
0.67_272.0910m/z	1.15994	0.3928	0.547619	0.952184	0.940004	XD23LPSD7:XD23CSD7	C10208	C10208	C15H10O4	M+NH4	34.9	14.3	-2.84804	63.6832	Daidzein;	NA	NA	NA	272.091	NA	0.674783	1	map00943 Isoflavonoid biosynthesis; map01061 Biosynthesis of phenylpropanoids; map01110 Biosynthesis of secondary metabolites
0.67_272.0910m/z	1.15994	0.3928	0.547619	0.952184	0.940004	XD23LPSD7:XD23CSD7	C12123	C12123	C15H10O4	M+NH4	34.9	14.3	-2.84804	63.6832	\ 7,4'-Dihydroxyflavone;\""	NA	NA	NA	272.091	NA	0.674783	1	map00941 Flavonoid biosynthesis; map00943 Isoflavonoid biosynthesis
0.67_272.0910m/z	1.15994	0.3928	0.547619	0.952184	0.940004	XD23LPSD7:XD23CSD7	C14344	C14344	C15H10O4	M+NH4	34.9	14.3	-2.84804	63.6832	\ 4',6-Dihydroxyflavone;\""	NA	NA	NA	272.091	NA	0.674783	1	NULL
0.67_272.0910m/z	0.82102	0.335626	0.420635	0.880696	0.942373	XD23LPRD3:XD23CRD3	C10208	C10208	C15H10O4	M+NH4	34.9	14.3	-2.84804	63.6832	Daidzein;	NA	NA	NA	272.091	NA	0.674783	1	map00943 Isoflavonoid biosynthesis; map01061 Biosynthesis of phenylpropanoids; map01110 Biosynthesis of secondary metabolites
0.67_272.0910m/z	0.82102	0.335626	0.420635	0.880696	0.942373	XD23LPRD3:XD23CRD3	C12123	C12123	C15H10O4	M+NH4	34.9	14.3	-2.84804	63.6832	\ 7,4'-Dihydroxyflavone;\""	NA	NA	NA	272.091	NA	0.674783	1	map00941 Flavonoid biosynthesis; map00943 Isoflavonoid biosynthesis
0.67_272.0910m/z	0.82102	0.335626	0.420635	0.880696	0.942373	XD23LPRD3:XD23CRD3	C14344	C14344	C15H10O4	M+NH4	34.9	14.3	-2.84804	63.6832	\ 4',6-Dihydroxyflavone;\""	NA	NA	NA	272.091	NA	0.674783	1	NULL
0.67_272.0910m/z	0.846108	0.306278	0.547619	0.998826	0.983925	XD23LPRD7:XD23CRD7	C10208	C10208	C15H10O4	M+NH4	34.9	14.3	-2.84804	63.6832	Daidzein;	NA	NA	NA	272.091	NA	0.674783	1	map00943 Isoflavonoid biosynthesis; map01061 Biosynthesis of phenylpropanoids; map01110 Biosynthesis of secondary metabolites
0.67_272.0910m/z	0.846108	0.306278	0.547619	0.998826	0.983925	XD23LPRD7:XD23CRD7	C12123	C12123	C15H10O4	M+NH4	34.9	14.3	-2.84804	63.6832	\ 7,4'-Dihydroxyflavone;\""	NA	NA	NA	272.091	NA	0.674783	1	map00941 Flavonoid biosynthesis; map00943 Isoflavonoid biosynthesis
0.67_272.0910m/z	0.846108	0.306278	0.547619	0.998826	0.983925	XD23LPRD7:XD23CRD7	C14344	C14344	C15H10O4	M+NH4	34.9	14.3	-2.84804	63.6832	\ 4',6-Dihydroxyflavone;\""	NA	NA	NA	272.091	NA	0.674783	1	NULL
0.67_273.0884n	0.706359	0.0690335	0.0952381	0.149405	0.179204	XD20LPSD3:XD20CSD3	C10849	C10849	C12H19NO2S2	M+H-H2O, M+K	33.3	1.52	9.81515	75.6614	Brugine;	NA	NA	NA	256.085	273.088	0.674783	1	NULL
0.67_273.0884n	1.16415	0.220713	0.309524	0.53138	0.571929	XD20LPSD7:XD20CSD7	C10849	C10849	C12H19NO2S2	M+H-H2O, M+K	33.3	1.52	9.81515	75.6614	Brugine;	NA	NA	NA	256.085	273.088	0.674783	1	NULL
0.67_273.0884n	0.584844	0.00656187	0.015873	0.103748	0.111244	XD20LPRD3:XD20CRD3	C10849	C10849	C12H19NO2S2	M+H-H2O, M+K	33.3	1.52	9.81515	75.6614	Brugine;	NA	NA	NA	256.085	273.088	0.674783	1	NULL
0.67_273.0884n	0.720595	0.193678	0.150794	0.868433	0.764479	XD20LPRD7:XD20CRD7	C10849	C10849	C12H19NO2S2	M+H-H2O, M+K	33.3	1.52	9.81515	75.6614	Brugine;	NA	NA	NA	256.085	273.088	0.674783	1	NULL
0.67_273.0884n	0.953326	0.669529	0.690476	0.999933	0.902494	XD23LPSD3:XD23CSD3	C10849	C10849	C12H19NO2S2	M+H-H2O, M+K	33.3	1.52	9.81515	75.6614	Brugine;	NA	NA	NA	256.085	273.088	0.674783	1	NULL
0.67_273.0884n	0.972756	0.741367	0.84127	0.987919	0.974396	XD23LPSD7:XD23CSD7	C10849	C10849	C12H19NO2S2	M+H-H2O, M+K	33.3	1.52	9.81515	75.6614	Brugine;	NA	NA	NA	256.085	273.088	0.674783	1	NULL
0.67_273.0884n	0.876945	0.235959	0.309524	0.824988	0.88434	XD23LPRD3:XD23CRD3	C10849	C10849	C12H19NO2S2	M+H-H2O, M+K	33.3	1.52	9.81515	75.6614	Brugine;	NA	NA	NA	256.085	273.088	0.674783	1	NULL
0.67_273.0884n	0.654452	0.0107287	0.015873	0.569571	0.503846	XD23LPRD7:XD23CRD7	C10849	C10849	C12H19NO2S2	M+H-H2O, M+K	33.3	1.52	9.81515	75.6614	Brugine;	NA	NA	NA	256.085	273.088	0.674783	1	NULL
0.67_274.1899m/z	0.403957	0.0140371	0.00793651	0.0745701	0.0490037	XD20LPSD3:XD20CSD3	C20437	C20437	C16H20N2O	M+NH4	37.6	1.73	-5.93598	92.9512	\ Fumigaclavine B; 6,8-alpha-Dimethylergolin-9-beta-ol;\""	NA	NA	NA	274.19	NA	0.674783	1	NULL
0.67_274.1899m/z	1.86398	0.0699281	0.0952381	0.40147	0.341107	XD20LPSD7:XD20CSD7	C20437	C20437	C16H20N2O	M+NH4	37.6	1.73	-5.93598	92.9512	\ Fumigaclavine B; 6,8-alpha-Dimethylergolin-9-beta-ol;\""	NA	NA	NA	274.19	NA	0.674783	1	NULL
0.67_274.1899m/z	0.490576	0.0404146	0.0555556	0.137628	0.148787	XD20LPRD3:XD20CRD3	C20437	C20437	C16H20N2O	M+NH4	37.6	1.73	-5.93598	92.9512	\ Fumigaclavine B; 6,8-alpha-Dimethylergolin-9-beta-ol;\""	NA	NA	NA	274.19	NA	0.674783	1	NULL
0.67_274.1899m/z	1.25321	0.469939	0.84127	0.924977	0.988653	XD20LPRD7:XD20CRD7	C20437	C20437	C16H20N2O	M+NH4	37.6	1.73	-5.93598	92.9512	\ Fumigaclavine B; 6,8-alpha-Dimethylergolin-9-beta-ol;\""	NA	NA	NA	274.19	NA	0.674783	1	NULL
0.67_274.1899m/z	0.704274	0.143606	0.150794	0.870186	0.702765	XD23LPSD3:XD23CSD3	C20437	C20437	C16H20N2O	M+NH4	37.6	1.73	-5.93598	92.9512	\ Fumigaclavine B; 6,8-alpha-Dimethylergolin-9-beta-ol;\""	NA	NA	NA	274.19	NA	0.674783	1	NULL
0.67_274.1899m/z	1.33571	0.66853	1	0.979082	1	XD23LPSD7:XD23CSD7	C20437	C20437	C16H20N2O	M+NH4	37.6	1.73	-5.93598	92.9512	\ Fumigaclavine B; 6,8-alpha-Dimethylergolin-9-beta-ol;\""	NA	NA	NA	274.19	NA	0.674783	1	NULL
0.67_274.1899m/z	0.712364	0.185061	0.222222	0.77352	0.796224	XD23LPRD3:XD23CRD3	C20437	C20437	C16H20N2O	M+NH4	37.6	1.73	-5.93598	92.9512	\ Fumigaclavine B; 6,8-alpha-Dimethylergolin-9-beta-ol;\""	NA	NA	NA	274.19	NA	0.674783	1	NULL
0.67_274.1899m/z	0.99958	0.989782	1	0.998826	1	XD23LPRD7:XD23CRD7	C20437	C20437	C16H20N2O	M+NH4	37.6	1.73	-5.93598	92.9512	\ Fumigaclavine B; 6,8-alpha-Dimethylergolin-9-beta-ol;\""	NA	NA	NA	274.19	NA	0.674783	1	NULL
0.67_287.1265m/z	0.741267	0.0751461	0.031746	0.158113	0.0853429	XD20LPSD3:XD20CSD3	C09530	C09530	C15H20O4	M+Na	42.9	22.6	4.1977	97.0301	Pleniradin;	NA	NA	NA	287.126	NA	0.674783	1	NULL
0.67_287.1265m/z	0.728574	0.271963	0.222222	0.564142	0.48908	XD20LPSD7:XD20CSD7	C09530	C09530	C15H20O4	M+Na	42.9	22.6	4.1977	97.0301	Pleniradin;	NA	NA	NA	287.126	NA	0.674783	1	NULL
0.67_287.1265m/z	0.448127	0.111031	0.0952381	0.219613	0.197245	XD20LPRD3:XD20CRD3	C09530	C09530	C15H20O4	M+Na	42.9	22.6	4.1977	97.0301	Pleniradin;	NA	NA	NA	287.126	NA	0.674783	1	NULL
0.67_287.1265m/z	0.303548	0.07127	0.0952381	0.861121	0.764479	XD20LPRD7:XD20CRD7	C09530	C09530	C15H20O4	M+Na	42.9	22.6	4.1977	97.0301	Pleniradin;	NA	NA	NA	287.126	NA	0.674783	1	NULL
0.67_287.1265m/z	1.01449	0.883438	0.690476	0.999933	0.902494	XD23LPSD3:XD23CSD3	C09530	C09530	C15H20O4	M+Na	42.9	22.6	4.1977	97.0301	Pleniradin;	NA	NA	NA	287.126	NA	0.674783	1	NULL
0.67_287.1265m/z	1.11669	0.567688	0.547619	0.962115	0.940004	XD23LPSD7:XD23CSD7	C09530	C09530	C15H20O4	M+Na	42.9	22.6	4.1977	97.0301	Pleniradin;	NA	NA	NA	287.126	NA	0.674783	1	NULL
0.67_287.1265m/z	0.162265	1.73841e-05	0.00793651	0.0267629	0.240359	XD23LPRD3:XD23CRD3	C09530	C09530	C15H20O4	M+Na	42.9	22.6	4.1977	97.0301	Pleniradin;	NA	NA	NA	287.126	NA	0.674783	1	NULL
0.67_287.1265m/z	0.262462	6.67031e-05	0.00793651	0.0999644	0.389944	XD23LPRD7:XD23CRD7	C09530	C09530	C15H20O4	M+Na	42.9	22.6	4.1977	97.0301	Pleniradin;	NA	NA	NA	287.126	NA	0.674783	1	NULL
0.67_288.2314m/z	0.393514	0.0088809	0.00793651	0.0686587	0.0490037	XD20LPSD3:XD20CSD3	C07378	C07378	C19H29NO	M+H	39.1	10.7	-2.61998	87.8757	Procyclidine;	NA	NA	NA	288.231	NA	0.674783	1	NULL
0.67_288.2314m/z	1.72955	0.118804	0.150794	0.450939	0.412095	XD20LPSD7:XD20CSD7	C07378	C07378	C19H29NO	M+H	39.1	10.7	-2.61998	87.8757	Procyclidine;	NA	NA	NA	288.231	NA	0.674783	1	NULL
0.67_288.2314m/z	0.842326	0.373376	0.222222	0.51422	0.342682	XD20LPRD3:XD20CRD3	C07378	C07378	C19H29NO	M+H	39.1	10.7	-2.61998	87.8757	Procyclidine;	NA	NA	NA	288.231	NA	0.674783	1	NULL
0.67_288.2314m/z	0.931816	0.849145	0.84127	0.989434	0.988653	XD20LPRD7:XD20CRD7	C07378	C07378	C19H29NO	M+H	39.1	10.7	-2.61998	87.8757	Procyclidine;	NA	NA	NA	288.231	NA	0.674783	1	NULL
0.67_288.2314m/z	0.931627	0.662152	0.690476	0.999933	0.902494	XD23LPSD3:XD23CSD3	C07378	C07378	C19H29NO	M+H	39.1	10.7	-2.61998	87.8757	Procyclidine;	NA	NA	NA	288.231	NA	0.674783	1	NULL
0.67_288.2314m/z	1.40446	0.158367	0.309524	0.952184	0.890676	XD23LPSD7:XD23CSD7	C07378	C07378	C19H29NO	M+H	39.1	10.7	-2.61998	87.8757	Procyclidine;	NA	NA	NA	288.231	NA	0.674783	1	NULL
0.67_288.2314m/z	0.483482	0.00509425	0.00793651	0.244849	0.240359	XD23LPRD3:XD23CRD3	C07378	C07378	C19H29NO	M+H	39.1	10.7	-2.61998	87.8757	Procyclidine;	NA	NA	NA	288.231	NA	0.674783	1	NULL
0.67_288.2314m/z	1.2193	0.827267	1	0.998826	1	XD23LPRD7:XD23CRD7	C07378	C07378	C19H29NO	M+H	39.1	10.7	-2.61998	87.8757	Procyclidine;	NA	NA	NA	288.231	NA	0.674783	1	NULL
0.67_291.1465n	0.649073	0.0427626	0.150794	0.111366	0.247755	XD20LPSD3:XD20CSD3	C10863	C10863	C16H21NO4	M+H-H2O, M+Na	30	9	-1.97229	43.2759	Phyllalbine;	NA	NA	NA	314.117	291.146	0.674783	1	NULL
0.67_291.1465n	1.18505	0.168415	0.222222	0.495664	0.48908	XD20LPSD7:XD20CSD7	C10863	C10863	C16H21NO4	M+H-H2O, M+Na	30	9	-1.97229	43.2759	Phyllalbine;	NA	NA	NA	314.117	291.146	0.674783	1	NULL
0.67_291.1465n	0.798111	0.0582841	0.0555556	0.158764	0.148787	XD20LPRD3:XD20CRD3	C10863	C10863	C16H21NO4	M+H-H2O, M+Na	30	9	-1.97229	43.2759	Phyllalbine;	NA	NA	NA	314.117	291.146	0.674783	1	NULL
0.67_291.1465n	0.841558	0.50335	0.309524	0.937044	0.852182	XD20LPRD7:XD20CRD7	C10863	C10863	C16H21NO4	M+H-H2O, M+Na	30	9	-1.97229	43.2759	Phyllalbine;	NA	NA	NA	314.117	291.146	0.674783	1	NULL
0.67_291.1465n	0.963708	0.625525	0.222222	0.999933	0.726865	XD23LPSD3:XD23CSD3	C10863	C10863	C16H21NO4	M+H-H2O, M+Na	30	9	-1.97229	43.2759	Phyllalbine;	NA	NA	NA	314.117	291.146	0.674783	1	NULL
0.67_291.1465n	1.19326	0.10567	0.0555556	0.952184	0.809411	XD23LPSD7:XD23CSD7	C10863	C10863	C16H21NO4	M+H-H2O, M+Na	30	9	-1.97229	43.2759	Phyllalbine;	NA	NA	NA	314.117	291.146	0.674783	1	NULL
0.67_291.1465n	0.686043	0.00634737	0.015873	0.266948	0.298006	XD23LPRD3:XD23CRD3	C10863	C10863	C16H21NO4	M+H-H2O, M+Na	30	9	-1.97229	43.2759	Phyllalbine;	NA	NA	NA	314.117	291.146	0.674783	1	NULL
0.67_291.1465n	1.09903	0.435477	0.420635	0.998826	0.983925	XD23LPRD7:XD23CRD7	C10863	C10863	C16H21NO4	M+H-H2O, M+Na	30	9	-1.97229	43.2759	Phyllalbine;	NA	NA	NA	314.117	291.146	0.674783	1	NULL
0.67_303.2052m/z	0.355698	0.0100538	0.00793651	0.0696185	0.0490037	XD20LPSD3:XD20CSD3	C01833	C01833	C13H23N3O4	M+NH4	38.7	6.74	8.95987	96.8827	Leu-Gly-Pro;	NA	NA	NA	303.205	NA	0.674783	1	NULL
0.67_303.2052m/z	1.77833	0.0790686	0.0555556	0.417164	0.272816	XD20LPSD7:XD20CSD7	C01833	C01833	C13H23N3O4	M+NH4	38.7	6.74	8.95987	96.8827	Leu-Gly-Pro;	NA	NA	NA	303.205	NA	0.674783	1	NULL
0.67_303.2052m/z	0.565294	0.0507044	0.0952381	0.150307	0.197245	XD20LPRD3:XD20CRD3	C01833	C01833	C13H23N3O4	M+NH4	38.7	6.74	8.95987	96.8827	Leu-Gly-Pro;	NA	NA	NA	303.205	NA	0.674783	1	NULL
0.67_303.2052m/z	1.56452	0.045856	0.031746	0.861121	0.731267	XD20LPRD7:XD20CRD7	C01833	C01833	C13H23N3O4	M+NH4	38.7	6.74	8.95987	96.8827	Leu-Gly-Pro;	NA	NA	NA	303.205	NA	0.674783	1	NULL
0.67_303.2052m/z	1.03599	0.994065	1	0.999933	1	XD23LPSD3:XD23CSD3	C01833	C01833	C13H23N3O4	M+NH4	38.7	6.74	8.95987	96.8827	Leu-Gly-Pro;	NA	NA	NA	303.205	NA	0.674783	1	NULL
0.67_303.2052m/z	1.2535	0.768899	0.420635	0.987919	0.91897	XD23LPSD7:XD23CSD7	C01833	C01833	C13H23N3O4	M+NH4	38.7	6.74	8.95987	96.8827	Leu-Gly-Pro;	NA	NA	NA	303.205	NA	0.674783	1	NULL
0.67_303.2052m/z	0.469404	0.010535	0.031746	0.315204	0.380829	XD23LPRD3:XD23CRD3	C01833	C01833	C13H23N3O4	M+NH4	38.7	6.74	8.95987	96.8827	Leu-Gly-Pro;	NA	NA	NA	303.205	NA	0.674783	1	NULL
0.67_303.2052m/z	1.12851	0.636081	0.547619	0.998826	0.983925	XD23LPRD7:XD23CRD7	C01833	C01833	C13H23N3O4	M+NH4	38.7	6.74	8.95987	96.8827	Leu-Gly-Pro;	NA	NA	NA	303.205	NA	0.674783	1	NULL
0.67_308.1343m/z	1.17497	0.551452	0.420635	0.647732	0.529852	XD20LPSD3:XD20CSD3	C10587	C10587	C16H19N3O2	M+Na	29.7	8.23	-9.30824	50.537	Cynometrine;	NA	NA	NA	308.134	NA	0.674783	1	NULL
0.67_308.1343m/z	0.577879	0.482822	0.222222	0.711715	0.48908	XD20LPSD7:XD20CSD7	C10587	C10587	C16H19N3O2	M+Na	29.7	8.23	-9.30824	50.537	Cynometrine;	NA	NA	NA	308.134	NA	0.674783	1	NULL
0.67_308.1343m/z	0.462826	0.00807396	0.015873	0.10481	0.111244	XD20LPRD3:XD20CRD3	C10587	C10587	C16H19N3O2	M+Na	29.7	8.23	-9.30824	50.537	Cynometrine;	NA	NA	NA	308.134	NA	0.674783	1	NULL
0.67_308.1343m/z	0.706824	0.188692	0.309524	0.868433	0.852182	XD20LPRD7:XD20CRD7	C10587	C10587	C16H19N3O2	M+Na	29.7	8.23	-9.30824	50.537	Cynometrine;	NA	NA	NA	308.134	NA	0.674783	1	NULL
0.67_308.1343m/z	0.907902	0.622226	0.690476	0.999933	0.902494	XD23LPSD3:XD23CSD3	C10587	C10587	C16H19N3O2	M+Na	29.7	8.23	-9.30824	50.537	Cynometrine;	NA	NA	NA	308.134	NA	0.674783	1	NULL
0.67_308.1343m/z	1.57234	0.418295	0.547619	0.952184	0.940004	XD23LPSD7:XD23CSD7	C10587	C10587	C16H19N3O2	M+Na	29.7	8.23	-9.30824	50.537	Cynometrine;	NA	NA	NA	308.134	NA	0.674783	1	NULL
0.67_308.1343m/z	0.605493	0.00834793	0.00793651	0.30121	0.240359	XD23LPRD3:XD23CRD3	C10587	C10587	C16H19N3O2	M+Na	29.7	8.23	-9.30824	50.537	Cynometrine;	NA	NA	NA	308.134	NA	0.674783	1	NULL
0.67_308.1343m/z	0.99274	0.933905	1	0.998826	1	XD23LPRD7:XD23CRD7	C10587	C10587	C16H19N3O2	M+Na	29.7	8.23	-9.30824	50.537	Cynometrine;	NA	NA	NA	308.134	NA	0.674783	1	NULL
0.67_319.2010m/z	0.377271	0.00782203	0.00793651	0.0676517	0.0490037	XD20LPSD3:XD20CSD3	C06967	C06967	C18H23NO3	M+NH4	37.5	1.97	-1.9394	87.7564	Dobutamine;	NA	NA	NA	319.201	NA	0.674783	1	NULL
0.67_319.2010m/z	1.67042	0.080678	0.150794	0.420465	0.412095	XD20LPSD7:XD20CSD7	C06967	C06967	C18H23NO3	M+NH4	37.5	1.97	-1.9394	87.7564	Dobutamine;	NA	NA	NA	319.201	NA	0.674783	1	NULL
0.67_319.2010m/z	0.349169	0.00983618	0.031746	0.10481	0.12018	XD20LPRD3:XD20CRD3	C06967	C06967	C18H23NO3	M+NH4	37.5	1.97	-1.9394	87.7564	Dobutamine;	NA	NA	NA	319.201	NA	0.674783	1	NULL
0.67_319.2010m/z	1.17166	0.709709	0.84127	0.974507	0.988653	XD20LPRD7:XD20CRD7	C06967	C06967	C18H23NO3	M+NH4	37.5	1.97	-1.9394	87.7564	Dobutamine;	NA	NA	NA	319.201	NA	0.674783	1	NULL
0.67_319.2010m/z	0.864308	0.348536	0.150794	0.969766	0.702765	XD23LPSD3:XD23CSD3	C06967	C06967	C18H23NO3	M+NH4	37.5	1.97	-1.9394	87.7564	Dobutamine;	NA	NA	NA	319.201	NA	0.674783	1	NULL
0.67_319.2010m/z	0.879856	0.413481	0.150794	0.952184	0.836063	XD23LPSD7:XD23CSD7	C06967	C06967	C18H23NO3	M+NH4	37.5	1.97	-1.9394	87.7564	Dobutamine;	NA	NA	NA	319.201	NA	0.674783	1	NULL
0.67_319.2010m/z	0.503218	0.0581273	0.00793651	0.515208	0.240359	XD23LPRD3:XD23CRD3	C06967	C06967	C18H23NO3	M+NH4	37.5	1.97	-1.9394	87.7564	Dobutamine;	NA	NA	NA	319.201	NA	0.674783	1	NULL
0.67_319.2010m/z	0.933424	0.523665	0.84127	0.998826	0.98966	XD23LPRD7:XD23CRD7	C06967	C06967	C18H23NO3	M+NH4	37.5	1.97	-1.9394	87.7564	Dobutamine;	NA	NA	NA	319.201	NA	0.674783	1	NULL
0.67_323.0544n	0.359575	0.0229483	0.0555556	0.0846878	0.123209	XD20LPSD3:XD20CSD3	C00055	C00055	C9H14N3O8P	M+H-H2O, M+H	28.6	11.7	7.90997	40.1335	CMP; Cytidine-5'-monophosphate; Cytidylic acid;	NA	NA	NA	306.051	323.054	0.674783	1	map00240 Pyrimidine metabolism; map01100 Metabolic pathways
0.67_323.0544n	0.977482	0.906726	1	0.955118	1	XD20LPSD7:XD20CSD7	C00055	C00055	C9H14N3O8P	M+H-H2O, M+H	28.6	11.7	7.90997	40.1335	CMP; Cytidine-5'-monophosphate; Cytidylic acid;	NA	NA	NA	306.051	323.054	0.674783	1	map00240 Pyrimidine metabolism; map01100 Metabolic pathways
0.67_323.0544n	0.595617	0.0402701	0.0952381	0.137628	0.197245	XD20LPRD3:XD20CRD3	C00055	C00055	C9H14N3O8P	M+H-H2O, M+H	28.6	11.7	7.90997	40.1335	CMP; Cytidine-5'-monophosphate; Cytidylic acid;	NA	NA	NA	306.051	323.054	0.674783	1	map00240 Pyrimidine metabolism; map01100 Metabolic pathways
0.67_323.0544n	0.570824	0.242192	0.222222	0.87574	0.803078	XD20LPRD7:XD20CRD7	C00055	C00055	C9H14N3O8P	M+H-H2O, M+H	28.6	11.7	7.90997	40.1335	CMP; Cytidine-5'-monophosphate; Cytidylic acid;	NA	NA	NA	306.051	323.054	0.674783	1	map00240 Pyrimidine metabolism; map01100 Metabolic pathways
0.67_323.0544n	0.716776	0.240668	0.222222	0.929372	0.726865	XD23LPSD3:XD23CSD3	C00055	C00055	C9H14N3O8P	M+H-H2O, M+H	28.6	11.7	7.90997	40.1335	CMP; Cytidine-5'-monophosphate; Cytidylic acid;	NA	NA	NA	306.051	323.054	0.674783	1	map00240 Pyrimidine metabolism; map01100 Metabolic pathways
0.67_323.0544n	0.835689	0.309722	0.150794	0.952184	0.836063	XD23LPSD7:XD23CSD7	C00055	C00055	C9H14N3O8P	M+H-H2O, M+H	28.6	11.7	7.90997	40.1335	CMP; Cytidine-5'-monophosphate; Cytidylic acid;	NA	NA	NA	306.051	323.054	0.674783	1	map00240 Pyrimidine metabolism; map01100 Metabolic pathways
0.67_323.0544n	0.913648	0.713319	0.547619	0.979041	0.975199	XD23LPRD3:XD23CRD3	C00055	C00055	C9H14N3O8P	M+H-H2O, M+H	28.6	11.7	7.90997	40.1335	CMP; Cytidine-5'-monophosphate; Cytidylic acid;	NA	NA	NA	306.051	323.054	0.674783	1	map00240 Pyrimidine metabolism; map01100 Metabolic pathways
0.67_323.0544n	0.615351	0.0830384	0.0555556	0.998826	0.779889	XD23LPRD7:XD23CRD7	C00055	C00055	C9H14N3O8P	M+H-H2O, M+H	28.6	11.7	7.90997	40.1335	CMP; Cytidine-5'-monophosphate; Cytidylic acid;	NA	NA	NA	306.051	323.054	0.674783	1	map00240 Pyrimidine metabolism; map01100 Metabolic pathways
0.67_325.1767n	0.503793	0.00221316	0.00793651	0.0672793	0.0490037	XD20LPSD3:XD20CSD3	C07543	C07543	C19H23N3O2	M+H, M+NH4	36.1	4.45	-7.17543	84.0186	Ergonovine; Ergometrine;	NA	NA	NA	326.184	325.177	0.674783	1	NULL
0.67_325.1767n	1.73897	0.12541	0.150794	0.455029	0.412095	XD20LPSD7:XD20CSD7	C07543	C07543	C19H23N3O2	M+H, M+NH4	36.1	4.45	-7.17543	84.0186	Ergonovine; Ergometrine;	NA	NA	NA	326.184	325.177	0.674783	1	NULL
0.67_325.1767n	0.686642	0.0712417	0.0952381	0.173998	0.197245	XD20LPRD3:XD20CRD3	C07543	C07543	C19H23N3O2	M+H, M+NH4	36.1	4.45	-7.17543	84.0186	Ergonovine; Ergometrine;	NA	NA	NA	326.184	325.177	0.674783	1	NULL
0.67_325.1767n	1.29848	0.469307	0.690476	0.924977	0.964891	XD20LPRD7:XD20CRD7	C07543	C07543	C19H23N3O2	M+H, M+NH4	36.1	4.45	-7.17543	84.0186	Ergonovine; Ergometrine;	NA	NA	NA	326.184	325.177	0.674783	1	NULL
0.67_325.1767n	1.0855	0.960159	0.84127	0.999933	0.953474	XD23LPSD3:XD23CSD3	C07543	C07543	C19H23N3O2	M+H, M+NH4	36.1	4.45	-7.17543	84.0186	Ergonovine; Ergometrine;	NA	NA	NA	326.184	325.177	0.674783	1	NULL
0.67_325.1767n	1.10122	0.7791	1	0.987919	1	XD23LPSD7:XD23CSD7	C07543	C07543	C19H23N3O2	M+H, M+NH4	36.1	4.45	-7.17543	84.0186	Ergonovine; Ergometrine;	NA	NA	NA	326.184	325.177	0.674783	1	NULL
0.67_325.1767n	0.733676	0.14323	0.222222	0.701119	0.796224	XD23LPRD3:XD23CRD3	C07543	C07543	C19H23N3O2	M+H, M+NH4	36.1	4.45	-7.17543	84.0186	Ergonovine; Ergometrine;	NA	NA	NA	326.184	325.177	0.674783	1	NULL
0.67_325.1767n	1.01384	0.967161	0.84127	0.998826	0.98966	XD23LPRD7:XD23CRD7	C07543	C07543	C19H23N3O2	M+H, M+NH4	36.1	4.45	-7.17543	84.0186	Ergonovine; Ergometrine;	NA	NA	NA	326.184	325.177	0.674783	1	NULL
0.67_331.0579m/z	1.31107	0.395801	0.547619	0.504896	0.64225	XD20LPSD3:XD20CSD3	C09529	C09529	C15H16O6	M+K	40.2	7.94	0.164208	93.2226	Picrotoxinin;	NA	NA	NA	331.058	NA	0.674783	1	map07230 GABA-A receptor agonists/antagonists
0.67_331.0579m/z	3.31942	0.0398413	0.015873	0.335827	0.16059	XD20LPSD7:XD20CSD7	C09529	C09529	C15H16O6	M+K	40.2	7.94	0.164208	93.2226	Picrotoxinin;	NA	NA	NA	331.058	NA	0.674783	1	map07230 GABA-A receptor agonists/antagonists
0.67_331.0579m/z	1.13893	0.716844	0.690476	0.808879	0.779698	XD20LPRD3:XD20CRD3	C09529	C09529	C15H16O6	M+K	40.2	7.94	0.164208	93.2226	Picrotoxinin;	NA	NA	NA	331.058	NA	0.674783	1	map07230 GABA-A receptor agonists/antagonists
0.67_331.0579m/z	1.88008	0.215803	0.547619	0.868433	0.931214	XD20LPRD7:XD20CRD7	C09529	C09529	C15H16O6	M+K	40.2	7.94	0.164208	93.2226	Picrotoxinin;	NA	NA	NA	331.058	NA	0.674783	1	map07230 GABA-A receptor agonists/antagonists
0.67_331.0579m/z	1.17687	0.333279	0.309524	0.965183	0.75318	XD23LPSD3:XD23CSD3	C09529	C09529	C15H16O6	M+K	40.2	7.94	0.164208	93.2226	Picrotoxinin;	NA	NA	NA	331.058	NA	0.674783	1	map07230 GABA-A receptor agonists/antagonists
0.67_331.0579m/z	3.67607	0.00461488	0.00793651	0.507471	0.433784	XD23LPSD7:XD23CSD7	C09529	C09529	C15H16O6	M+K	40.2	7.94	0.164208	93.2226	Picrotoxinin;	NA	NA	NA	331.058	NA	0.674783	1	map07230 GABA-A receptor agonists/antagonists
0.67_331.0579m/z	3.26842	0.00309572	0.00793651	0.211816	0.240359	XD23LPRD3:XD23CRD3	C09529	C09529	C15H16O6	M+K	40.2	7.94	0.164208	93.2226	Picrotoxinin;	NA	NA	NA	331.058	NA	0.674783	1	map07230 GABA-A receptor agonists/antagonists
0.67_331.0579m/z	3.33599	0.00534362	0.00793651	0.448718	0.389944	XD23LPRD7:XD23CRD7	C09529	C09529	C15H16O6	M+K	40.2	7.94	0.164208	93.2226	Picrotoxinin;	NA	NA	NA	331.058	NA	0.674783	1	map07230 GABA-A receptor agonists/antagonists
0.67_333.1417m/z	0.605687	0.0109793	0.00793651	0.0704939	0.0490037	XD20LPSD3:XD20CSD3	C08095	C08095	C12H20N4O7	M+H	38.4	22.6	3.71387	73.8939	Zanamivir;	NA	NA	NA	333.142	NA	0.674783	1	NULL
0.67_333.1417m/z	1.19079	0.039002	0.0555556	0.33517	0.272816	XD20LPSD7:XD20CSD7	C08095	C08095	C12H20N4O7	M+H	38.4	22.6	3.71387	73.8939	Zanamivir;	NA	NA	NA	333.142	NA	0.674783	1	NULL
0.67_333.1417m/z	0.720172	0.0343652	0.0555556	0.131175	0.148787	XD20LPRD3:XD20CRD3	C08095	C08095	C12H20N4O7	M+H	38.4	22.6	3.71387	73.8939	Zanamivir;	NA	NA	NA	333.142	NA	0.674783	1	NULL
0.67_333.1417m/z	0.836585	0.512375	0.309524	0.937277	0.852182	XD20LPRD7:XD20CRD7	C08095	C08095	C12H20N4O7	M+H	38.4	22.6	3.71387	73.8939	Zanamivir;	NA	NA	NA	333.142	NA	0.674783	1	NULL
0.67_333.1417m/z	1.17764	0.340183	0.547619	0.965183	0.850859	XD23LPSD3:XD23CSD3	C08095	C08095	C12H20N4O7	M+H	38.4	22.6	3.71387	73.8939	Zanamivir;	NA	NA	NA	333.142	NA	0.674783	1	NULL
0.67_333.1417m/z	1.2326	0.183904	0.420635	0.952184	0.91897	XD23LPSD7:XD23CSD7	C08095	C08095	C12H20N4O7	M+H	38.4	22.6	3.71387	73.8939	Zanamivir;	NA	NA	NA	333.142	NA	0.674783	1	NULL
0.67_333.1417m/z	0.67966	0.00155366	0.00793651	0.149492	0.240359	XD23LPRD3:XD23CRD3	C08095	C08095	C12H20N4O7	M+H	38.4	22.6	3.71387	73.8939	Zanamivir;	NA	NA	NA	333.142	NA	0.674783	1	NULL
0.67_333.1417m/z	0.948514	0.555672	0.420635	0.998826	0.983925	XD23LPRD7:XD23CRD7	C08095	C08095	C12H20N4O7	M+H	38.4	22.6	3.71387	73.8939	Zanamivir;	NA	NA	NA	333.142	NA	0.674783	1	NULL
0.67_337.0947m/z	0.705252	0.230349	0.222222	0.341749	0.329587	XD20LPSD3:XD20CSD3	C18613	C18613	C15H15ClN6	M+Na	34.4	1.89	2.65416	73.3517	Pyraclonil;	NA	NA	NA	337.095	NA	0.674783	1	NULL
0.67_337.0947m/z	1.03808	0.643161	1	0.814935	1	XD20LPSD7:XD20CSD7	C18613	C18613	C15H15ClN6	M+Na	34.4	1.89	2.65416	73.3517	Pyraclonil;	NA	NA	NA	337.095	NA	0.674783	1	NULL
0.67_337.0947m/z	0.537984	0.156833	0.222222	0.27442	0.342682	XD20LPRD3:XD20CRD3	C18613	C18613	C15H15ClN6	M+Na	34.4	1.89	2.65416	73.3517	Pyraclonil;	NA	NA	NA	337.095	NA	0.674783	1	NULL
0.67_337.0947m/z	1.02376	0.778326	0.84127	0.979944	0.988653	XD20LPRD7:XD20CRD7	C18613	C18613	C15H15ClN6	M+Na	34.4	1.89	2.65416	73.3517	Pyraclonil;	NA	NA	NA	337.095	NA	0.674783	1	NULL
0.67_337.0947m/z	0.943168	0.703603	0.690476	0.999933	0.902494	XD23LPSD3:XD23CSD3	C18613	C18613	C15H15ClN6	M+Na	34.4	1.89	2.65416	73.3517	Pyraclonil;	NA	NA	NA	337.095	NA	0.674783	1	NULL
0.67_337.0947m/z	0.906862	0.49153	0.547619	0.952923	0.940004	XD23LPSD7:XD23CSD7	C18613	C18613	C15H15ClN6	M+Na	34.4	1.89	2.65416	73.3517	Pyraclonil;	NA	NA	NA	337.095	NA	0.674783	1	NULL
0.67_337.0947m/z	0.916765	0.623206	0.84127	0.969704	0.992441	XD23LPRD3:XD23CRD3	C18613	C18613	C15H15ClN6	M+Na	34.4	1.89	2.65416	73.3517	Pyraclonil;	NA	NA	NA	337.095	NA	0.674783	1	NULL
0.67_337.0947m/z	0.982692	0.704158	0.84127	0.998826	0.98966	XD23LPRD7:XD23CRD7	C18613	C18613	C15H15ClN6	M+Na	34.4	1.89	2.65416	73.3517	Pyraclonil;	NA	NA	NA	337.095	NA	0.674783	1	NULL
0.67_345.2252m/z	0.465418	0.0550808	0.00793651	0.129527	0.0490037	XD20LPSD3:XD20CSD3	C15253	C15253	C22H31FO3	M+H-H2O	37	1.74	7.75152	91.9598	16beta-Fluoro-17beta-hydroxyandrost-4-en-3-one propionate; 16beta-Fluorotestosterone propionate;	NA	NA	NA	345.225	NA	0.674783	1	NULL
0.67_345.2252m/z	0.465418	0.0550808	0.00793651	0.129527	0.0490037	XD20LPSD3:XD20CSD3	C15447	C15447	C22H31FO3	M+H-H2O	37	1.74	7.75152	91.9598	16alpha-Fluoro-17beta-hydroxyandrost-4-en-3-one propionate; 16alpha-Fluorotestosterone propionate;	NA	NA	NA	345.225	NA	0.674783	1	NULL
0.67_345.2252m/z	1.50208	0.155395	0.309524	0.483707	0.571929	XD20LPSD7:XD20CSD7	C15253	C15253	C22H31FO3	M+H-H2O	37	1.74	7.75152	91.9598	16beta-Fluoro-17beta-hydroxyandrost-4-en-3-one propionate; 16beta-Fluorotestosterone propionate;	NA	NA	NA	345.225	NA	0.674783	1	NULL
0.67_345.2252m/z	1.50208	0.155395	0.309524	0.483707	0.571929	XD20LPSD7:XD20CSD7	C15447	C15447	C22H31FO3	M+H-H2O	37	1.74	7.75152	91.9598	16alpha-Fluoro-17beta-hydroxyandrost-4-en-3-one propionate; 16alpha-Fluorotestosterone propionate;	NA	NA	NA	345.225	NA	0.674783	1	NULL
0.67_345.2252m/z	0.589883	0.103411	0.0952381	0.211423	0.197245	XD20LPRD3:XD20CRD3	C15253	C15253	C22H31FO3	M+H-H2O	37	1.74	7.75152	91.9598	16beta-Fluoro-17beta-hydroxyandrost-4-en-3-one propionate; 16beta-Fluorotestosterone propionate;	NA	NA	NA	345.225	NA	0.674783	1	NULL
0.67_345.2252m/z	0.589883	0.103411	0.0952381	0.211423	0.197245	XD20LPRD3:XD20CRD3	C15447	C15447	C22H31FO3	M+H-H2O	37	1.74	7.75152	91.9598	16alpha-Fluoro-17beta-hydroxyandrost-4-en-3-one propionate; 16alpha-Fluorotestosterone propionate;	NA	NA	NA	345.225	NA	0.674783	1	NULL
0.67_345.2252m/z	1.17036	0.488306	0.84127	0.929525	0.988653	XD20LPRD7:XD20CRD7	C15253	C15253	C22H31FO3	M+H-H2O	37	1.74	7.75152	91.9598	16beta-Fluoro-17beta-hydroxyandrost-4-en-3-one propionate; 16beta-Fluorotestosterone propionate;	NA	NA	NA	345.225	NA	0.674783	1	NULL
0.67_345.2252m/z	1.17036	0.488306	0.84127	0.929525	0.988653	XD20LPRD7:XD20CRD7	C15447	C15447	C22H31FO3	M+H-H2O	37	1.74	7.75152	91.9598	16alpha-Fluoro-17beta-hydroxyandrost-4-en-3-one propionate; 16alpha-Fluorotestosterone propionate;	NA	NA	NA	345.225	NA	0.674783	1	NULL
0.67_345.2252m/z	0.793291	0.154395	0.222222	0.884157	0.726865	XD23LPSD3:XD23CSD3	C15253	C15253	C22H31FO3	M+H-H2O	37	1.74	7.75152	91.9598	16beta-Fluoro-17beta-hydroxyandrost-4-en-3-one propionate; 16beta-Fluorotestosterone propionate;	NA	NA	NA	345.225	NA	0.674783	1	NULL
0.67_345.2252m/z	0.793291	0.154395	0.222222	0.884157	0.726865	XD23LPSD3:XD23CSD3	C15447	C15447	C22H31FO3	M+H-H2O	37	1.74	7.75152	91.9598	16alpha-Fluoro-17beta-hydroxyandrost-4-en-3-one propionate; 16alpha-Fluorotestosterone propionate;	NA	NA	NA	345.225	NA	0.674783	1	NULL
0.67_345.2252m/z	1.2826	0.332392	0.547619	0.952184	0.940004	XD23LPSD7:XD23CSD7	C15253	C15253	C22H31FO3	M+H-H2O	37	1.74	7.75152	91.9598	16beta-Fluoro-17beta-hydroxyandrost-4-en-3-one propionate; 16beta-Fluorotestosterone propionate;	NA	NA	NA	345.225	NA	0.674783	1	NULL
0.67_345.2252m/z	1.2826	0.332392	0.547619	0.952184	0.940004	XD23LPSD7:XD23CSD7	C15447	C15447	C22H31FO3	M+H-H2O	37	1.74	7.75152	91.9598	16alpha-Fluoro-17beta-hydroxyandrost-4-en-3-one propionate; 16alpha-Fluorotestosterone propionate;	NA	NA	NA	345.225	NA	0.674783	1	NULL
0.67_345.2252m/z	0.707966	0.155419	0.150794	0.723592	0.712107	XD23LPRD3:XD23CRD3	C15253	C15253	C22H31FO3	M+H-H2O	37	1.74	7.75152	91.9598	16beta-Fluoro-17beta-hydroxyandrost-4-en-3-one propionate; 16beta-Fluorotestosterone propionate;	NA	NA	NA	345.225	NA	0.674783	1	NULL
0.67_345.2252m/z	0.707966	0.155419	0.150794	0.723592	0.712107	XD23LPRD3:XD23CRD3	C15447	C15447	C22H31FO3	M+H-H2O	37	1.74	7.75152	91.9598	16alpha-Fluoro-17beta-hydroxyandrost-4-en-3-one propionate; 16alpha-Fluorotestosterone propionate;	NA	NA	NA	345.225	NA	0.674783	1	NULL
0.67_345.2252m/z	1.09086	0.615627	0.547619	0.998826	0.983925	XD23LPRD7:XD23CRD7	C15253	C15253	C22H31FO3	M+H-H2O	37	1.74	7.75152	91.9598	16beta-Fluoro-17beta-hydroxyandrost-4-en-3-one propionate; 16beta-Fluorotestosterone propionate;	NA	NA	NA	345.225	NA	0.674783	1	NULL
0.67_345.2252m/z	1.09086	0.615627	0.547619	0.998826	0.983925	XD23LPRD7:XD23CRD7	C15447	C15447	C22H31FO3	M+H-H2O	37	1.74	7.75152	91.9598	16alpha-Fluoro-17beta-hydroxyandrost-4-en-3-one propionate; 16alpha-Fluorotestosterone propionate;	NA	NA	NA	345.225	NA	0.674783	1	NULL
0.67_346.1992n	0.534278	0.0182474	0.00793651	0.0791911	0.0490037	XD20LPSD3:XD20CSD3	C04529	C04529	C17H30O7	M+H-H2O, M+H	41.3	9.65	0.104897	96.7548	\ (3S,4S)-3-Hydroxytetradecane-1,3,4-tricarboxylate;\""	NA	NA	NA	347.202	346.199	0.674783	1	NULL
0.67_346.1992n	1.2738	0.34448	0.690476	0.615705	0.855409	XD20LPSD7:XD20CSD7	C04529	C04529	C17H30O7	M+H-H2O, M+H	41.3	9.65	0.104897	96.7548	\ (3S,4S)-3-Hydroxytetradecane-1,3,4-tricarboxylate;\""	NA	NA	NA	347.202	346.199	0.674783	1	NULL
0.67_346.1992n	0.739704	0.0792996	0.0952381	0.182719	0.197245	XD20LPRD3:XD20CRD3	C04529	C04529	C17H30O7	M+H-H2O, M+H	41.3	9.65	0.104897	96.7548	\ (3S,4S)-3-Hydroxytetradecane-1,3,4-tricarboxylate;\""	NA	NA	NA	347.202	346.199	0.674783	1	NULL
0.67_346.1992n	0.968387	0.966931	1	0.996055	1	XD20LPRD7:XD20CRD7	C04529	C04529	C17H30O7	M+H-H2O, M+H	41.3	9.65	0.104897	96.7548	\ (3S,4S)-3-Hydroxytetradecane-1,3,4-tricarboxylate;\""	NA	NA	NA	347.202	346.199	0.674783	1	NULL
0.67_346.1992n	0.781329	0.0908412	0.0952381	0.833465	0.702765	XD23LPSD3:XD23CSD3	C04529	C04529	C17H30O7	M+H-H2O, M+H	41.3	9.65	0.104897	96.7548	\ (3S,4S)-3-Hydroxytetradecane-1,3,4-tricarboxylate;\""	NA	NA	NA	347.202	346.199	0.674783	1	NULL
0.67_346.1992n	0.994516	0.720005	0.309524	0.987846	0.890676	XD23LPSD7:XD23CSD7	C04529	C04529	C17H30O7	M+H-H2O, M+H	41.3	9.65	0.104897	96.7548	\ (3S,4S)-3-Hydroxytetradecane-1,3,4-tricarboxylate;\""	NA	NA	NA	347.202	346.199	0.674783	1	NULL
0.67_346.1992n	0.680741	0.0102803	0.031746	0.315204	0.380829	XD23LPRD3:XD23CRD3	C04529	C04529	C17H30O7	M+H-H2O, M+H	41.3	9.65	0.104897	96.7548	\ (3S,4S)-3-Hydroxytetradecane-1,3,4-tricarboxylate;\""	NA	NA	NA	347.202	346.199	0.674783	1	NULL
0.67_346.1992n	1.09747	0.557407	0.690476	0.998826	0.987448	XD23LPRD7:XD23CRD7	C04529	C04529	C17H30O7	M+H-H2O, M+H	41.3	9.65	0.104897	96.7548	\ (3S,4S)-3-Hydroxytetradecane-1,3,4-tricarboxylate;\""	NA	NA	NA	347.202	346.199	0.674783	1	NULL
0.67_357.2520m/z	1.14859	0.0310767	0.031746	0.095737	0.0853429	XD20LPSD3:XD20CSD3	C10156	C10156	C22H29NO2	M+NH4	37.8	4.72	-4.74654	89.8965	Lobelanidine;	NA	NA	NA	357.252	NA	0.674783	1	NULL
0.67_357.2520m/z	0.741676	0.0484301	0.0555556	0.360341	0.272816	XD20LPSD7:XD20CSD7	C10156	C10156	C22H29NO2	M+NH4	37.8	4.72	-4.74654	89.8965	Lobelanidine;	NA	NA	NA	357.252	NA	0.674783	1	NULL
0.67_357.2520m/z	2.17762	0.000692913	0.00793651	0.0545176	0.107808	XD20LPRD3:XD20CRD3	C10156	C10156	C22H29NO2	M+NH4	37.8	4.72	-4.74654	89.8965	Lobelanidine;	NA	NA	NA	357.252	NA	0.674783	1	NULL
0.67_357.2520m/z	1.05247	0.888717	0.84127	0.992174	0.988653	XD20LPRD7:XD20CRD7	C10156	C10156	C22H29NO2	M+NH4	37.8	4.72	-4.74654	89.8965	Lobelanidine;	NA	NA	NA	357.252	NA	0.674783	1	NULL
0.67_357.2520m/z	0.899449	0.559812	0.420635	0.997217	0.803434	XD23LPSD3:XD23CSD3	C10156	C10156	C22H29NO2	M+NH4	37.8	4.72	-4.74654	89.8965	Lobelanidine;	NA	NA	NA	357.252	NA	0.674783	1	NULL
0.67_357.2520m/z	1.62453	0.00997203	0.015873	0.629437	0.551199	XD23LPSD7:XD23CSD7	C10156	C10156	C22H29NO2	M+NH4	37.8	4.72	-4.74654	89.8965	Lobelanidine;	NA	NA	NA	357.252	NA	0.674783	1	NULL
0.67_357.2520m/z	1.12968	0.484084	0.420635	0.944902	0.942373	XD23LPRD3:XD23CRD3	C10156	C10156	C22H29NO2	M+NH4	37.8	4.72	-4.74654	89.8965	Lobelanidine;	NA	NA	NA	357.252	NA	0.674783	1	NULL
0.67_357.2520m/z	1.11074	0.678697	0.547619	0.998826	0.983925	XD23LPRD7:XD23CRD7	C10156	C10156	C22H29NO2	M+NH4	37.8	4.72	-4.74654	89.8965	Lobelanidine;	NA	NA	NA	357.252	NA	0.674783	1	NULL
0.67_360.2265m/z	0.47686	0.000935847	0.00793651	0.0672793	0.0490037	XD20LPSD3:XD20CSD3	C06496	C06496	C20H26N2O3	M+NH4	29.3	0.833	-4.90872	51.3817	\ Compound IV; 5-(7-(4-(4,5-Dihydro-2-oxazolyl)phenoxy)heptyl)-3-methylisoxazole; Disoxaril;\""	NA	NA	NA	360.226	NA	0.674783	1	NULL
0.67_360.2265m/z	1.6315	0.102656	0.309524	0.440476	0.571929	XD20LPSD7:XD20CSD7	C06496	C06496	C20H26N2O3	M+NH4	29.3	0.833	-4.90872	51.3817	\ Compound IV; 5-(7-(4-(4,5-Dihydro-2-oxazolyl)phenoxy)heptyl)-3-methylisoxazole; Disoxaril;\""	NA	NA	NA	360.226	NA	0.674783	1	NULL
0.67_360.2265m/z	0.609056	0.0292379	0.0952381	0.124713	0.197245	XD20LPRD3:XD20CRD3	C06496	C06496	C20H26N2O3	M+NH4	29.3	0.833	-4.90872	51.3817	\ Compound IV; 5-(7-(4-(4,5-Dihydro-2-oxazolyl)phenoxy)heptyl)-3-methylisoxazole; Disoxaril;\""	NA	NA	NA	360.226	NA	0.674783	1	NULL
0.67_360.2265m/z	1.01618	0.792222	1	0.980443	1	XD20LPRD7:XD20CRD7	C06496	C06496	C20H26N2O3	M+NH4	29.3	0.833	-4.90872	51.3817	\ Compound IV; 5-(7-(4-(4,5-Dihydro-2-oxazolyl)phenoxy)heptyl)-3-methylisoxazole; Disoxaril;\""	NA	NA	NA	360.226	NA	0.674783	1	NULL
0.67_360.2265m/z	1.01572	0.962674	0.547619	0.999933	0.850859	XD23LPSD3:XD23CSD3	C06496	C06496	C20H26N2O3	M+NH4	29.3	0.833	-4.90872	51.3817	\ Compound IV; 5-(7-(4-(4,5-Dihydro-2-oxazolyl)phenoxy)heptyl)-3-methylisoxazole; Disoxaril;\""	NA	NA	NA	360.226	NA	0.674783	1	NULL
0.67_360.2265m/z	1.26729	0.491768	0.690476	0.952923	0.940004	XD23LPSD7:XD23CSD7	C06496	C06496	C20H26N2O3	M+NH4	29.3	0.833	-4.90872	51.3817	\ Compound IV; 5-(7-(4-(4,5-Dihydro-2-oxazolyl)phenoxy)heptyl)-3-methylisoxazole; Disoxaril;\""	NA	NA	NA	360.226	NA	0.674783	1	NULL
0.67_360.2265m/z	0.445769	0.000374935	0.00793651	0.0931814	0.240359	XD23LPRD3:XD23CRD3	C06496	C06496	C20H26N2O3	M+NH4	29.3	0.833	-4.90872	51.3817	\ Compound IV; 5-(7-(4-(4,5-Dihydro-2-oxazolyl)phenoxy)heptyl)-3-methylisoxazole; Disoxaril;\""	NA	NA	NA	360.226	NA	0.674783	1	NULL
0.67_360.2265m/z	0.998431	0.875948	1	0.998826	1	XD23LPRD7:XD23CRD7	C06496	C06496	C20H26N2O3	M+NH4	29.3	0.833	-4.90872	51.3817	\ Compound IV; 5-(7-(4-(4,5-Dihydro-2-oxazolyl)phenoxy)heptyl)-3-methylisoxazole; Disoxaril;\""	NA	NA	NA	360.226	NA	0.674783	1	NULL
0.67_363.1544m/z	0.606556	0.0336509	0.150794	0.0991809	0.247755	XD20LPSD3:XD20CSD3	C08520	C08520	C18H19NO6	M+NH4	32.4	9.18	-1.83969	55.2556	Candimine;	NA	NA	NA	363.154	NA	0.674783	1	NULL
0.67_363.1544m/z	1.2127	0.102636	0.0952381	0.440476	0.341107	XD20LPSD7:XD20CSD7	C08520	C08520	C18H19NO6	M+NH4	32.4	9.18	-1.83969	55.2556	Candimine;	NA	NA	NA	363.154	NA	0.674783	1	NULL
0.67_363.1544m/z	0.757364	0.0141135	0.031746	0.109917	0.12018	XD20LPRD3:XD20CRD3	C08520	C08520	C18H19NO6	M+NH4	32.4	9.18	-1.83969	55.2556	Candimine;	NA	NA	NA	363.154	NA	0.674783	1	NULL
0.67_363.1544m/z	0.743954	0.345853	0.150794	0.89939	0.764479	XD20LPRD7:XD20CRD7	C08520	C08520	C18H19NO6	M+NH4	32.4	9.18	-1.83969	55.2556	Candimine;	NA	NA	NA	363.154	NA	0.674783	1	NULL
0.67_363.1544m/z	1.02781	0.888433	0.84127	0.999933	0.953474	XD23LPSD3:XD23CSD3	C08520	C08520	C18H19NO6	M+NH4	32.4	9.18	-1.83969	55.2556	Candimine;	NA	NA	NA	363.154	NA	0.674783	1	NULL
0.67_363.1544m/z	1.26694	0.192921	0.150794	0.952184	0.836063	XD23LPSD7:XD23CSD7	C08520	C08520	C18H19NO6	M+NH4	32.4	9.18	-1.83969	55.2556	Candimine;	NA	NA	NA	363.154	NA	0.674783	1	NULL
0.67_363.1544m/z	0.695659	0.019878	0.015873	0.384	0.298006	XD23LPRD3:XD23CRD3	C08520	C08520	C18H19NO6	M+NH4	32.4	9.18	-1.83969	55.2556	Candimine;	NA	NA	NA	363.154	NA	0.674783	1	NULL
0.67_363.1544m/z	1.01993	0.883645	0.84127	0.998826	0.98966	XD23LPRD7:XD23CRD7	C08520	C08520	C18H19NO6	M+NH4	32.4	9.18	-1.83969	55.2556	Candimine;	NA	NA	NA	363.154	NA	0.674783	1	NULL
0.67_366.1679n	0.731697	0.03701	0.0555556	0.103563	0.123209	XD20LPSD3:XD20CSD3	C09521	C09521	C19H26O7	M+H, M+NH4	34.7	10.1	0.183907	63.6887	Orizabin;	NA	NA	NA	367.175	366.168	0.674783	1	NULL
0.67_366.1679n	1.50388	0.0236463	0.00793651	0.302736	0.135507	XD20LPSD7:XD20CSD7	C09521	C09521	C19H26O7	M+H, M+NH4	34.7	10.1	0.183907	63.6887	Orizabin;	NA	NA	NA	367.175	366.168	0.674783	1	NULL
0.67_366.1679n	0.734594	0.0647962	0.0952381	0.166393	0.197245	XD20LPRD3:XD20CRD3	C09521	C09521	C19H26O7	M+H, M+NH4	34.7	10.1	0.183907	63.6887	Orizabin;	NA	NA	NA	367.175	366.168	0.674783	1	NULL
0.67_366.1679n	1.07702	0.549108	0.84127	0.945249	0.988653	XD20LPRD7:XD20CRD7	C09521	C09521	C19H26O7	M+H, M+NH4	34.7	10.1	0.183907	63.6887	Orizabin;	NA	NA	NA	367.175	366.168	0.674783	1	NULL
0.67_366.1679n	0.893244	0.253517	0.222222	0.933863	0.726865	XD23LPSD3:XD23CSD3	C09521	C09521	C19H26O7	M+H, M+NH4	34.7	10.1	0.183907	63.6887	Orizabin;	NA	NA	NA	367.175	366.168	0.674783	1	NULL
0.67_366.1679n	1.21579	0.232793	0.309524	0.952184	0.890676	XD23LPSD7:XD23CSD7	C09521	C09521	C19H26O7	M+H, M+NH4	34.7	10.1	0.183907	63.6887	Orizabin;	NA	NA	NA	367.175	366.168	0.674783	1	NULL
0.67_366.1679n	0.695396	0.00855231	0.015873	0.30501	0.298006	XD23LPRD3:XD23CRD3	C09521	C09521	C19H26O7	M+H, M+NH4	34.7	10.1	0.183907	63.6887	Orizabin;	NA	NA	NA	367.175	366.168	0.674783	1	NULL
0.67_366.1679n	1.42436	0.0604789	0.031746	0.938006	0.650195	XD23LPRD7:XD23CRD7	C09521	C09521	C19H26O7	M+H, M+NH4	34.7	10.1	0.183907	63.6887	Orizabin;	NA	NA	NA	367.175	366.168	0.674783	1	NULL
0.67_375.2274m/z	0.503215	0.0019585	0.00793651	0.0672793	0.0490037	XD20LPSD3:XD20CSD3	C07251	C07251	C21H27NO4	M+NH4	38.5	1.61	-1.35142	92.525	Nalbuphine;	NA	NA	NA	375.227	NA	0.674783	1	NULL
0.67_375.2274m/z	1.61301	0.0552688	0.0952381	0.373732	0.341107	XD20LPSD7:XD20CSD7	C07251	C07251	C21H27NO4	M+NH4	38.5	1.61	-1.35142	92.525	Nalbuphine;	NA	NA	NA	375.227	NA	0.674783	1	NULL
0.67_375.2274m/z	0.728139	0.107434	0.0952381	0.216059	0.197245	XD20LPRD3:XD20CRD3	C07251	C07251	C21H27NO4	M+NH4	38.5	1.61	-1.35142	92.525	Nalbuphine;	NA	NA	NA	375.227	NA	0.674783	1	NULL
0.67_375.2274m/z	1.2552	0.421329	0.547619	0.917417	0.931214	XD20LPRD7:XD20CRD7	C07251	C07251	C21H27NO4	M+NH4	38.5	1.61	-1.35142	92.525	Nalbuphine;	NA	NA	NA	375.227	NA	0.674783	1	NULL
0.67_375.2274m/z	1.0192	0.958002	0.84127	0.999933	0.953474	XD23LPSD3:XD23CSD3	C07251	C07251	C21H27NO4	M+NH4	38.5	1.61	-1.35142	92.525	Nalbuphine;	NA	NA	NA	375.227	NA	0.674783	1	NULL
0.67_375.2274m/z	1.67016	0.117719	0.0555556	0.952184	0.809411	XD23LPSD7:XD23CSD7	C07251	C07251	C21H27NO4	M+NH4	38.5	1.61	-1.35142	92.525	Nalbuphine;	NA	NA	NA	375.227	NA	0.674783	1	NULL
0.67_375.2274m/z	0.541557	0.000668153	0.00793651	0.109641	0.240359	XD23LPRD3:XD23CRD3	C07251	C07251	C21H27NO4	M+NH4	38.5	1.61	-1.35142	92.525	Nalbuphine;	NA	NA	NA	375.227	NA	0.674783	1	NULL
0.67_375.2274m/z	1.22239	0.0816877	0.0952381	0.998826	0.922132	XD23LPRD7:XD23CRD7	C07251	C07251	C21H27NO4	M+NH4	38.5	1.61	-1.35142	92.525	Nalbuphine;	NA	NA	NA	375.227	NA	0.674783	1	NULL
0.67_376.1997n	0.565674	0.0146009	0.015873	0.0757704	0.059577	XD20LPSD3:XD20CSD3	C06977	C06977	C20H28N2O5	M+H-H2O, M+K, M+Na, M+H	37.4	18.3	-0.192162	69.1429	Enalapril;	NA	NA	NA	377.171	376.2	0.674783	1	NULL
0.67_376.1997n	1.20723	0.18639	0.309524	0.507289	0.571929	XD20LPSD7:XD20CSD7	C06977	C06977	C20H28N2O5	M+H-H2O, M+K, M+Na, M+H	37.4	18.3	-0.192162	69.1429	Enalapril;	NA	NA	NA	377.171	376.2	0.674783	1	NULL
0.67_376.1997n	0.818609	0.053537	0.0555556	0.153946	0.148787	XD20LPRD3:XD20CRD3	C06977	C06977	C20H28N2O5	M+H-H2O, M+K, M+Na, M+H	37.4	18.3	-0.192162	69.1429	Enalapril;	NA	NA	NA	377.171	376.2	0.674783	1	NULL
0.67_376.1997n	0.810097	0.4797	0.222222	0.926837	0.803078	XD20LPRD7:XD20CRD7	C06977	C06977	C20H28N2O5	M+H-H2O, M+K, M+Na, M+H	37.4	18.3	-0.192162	69.1429	Enalapril;	NA	NA	NA	377.171	376.2	0.674783	1	NULL
0.67_376.1997n	0.945229	0.43522	0.222222	0.979114	0.726865	XD23LPSD3:XD23CSD3	C06977	C06977	C20H28N2O5	M+H-H2O, M+K, M+Na, M+H	37.4	18.3	-0.192162	69.1429	Enalapril;	NA	NA	NA	377.171	376.2	0.674783	1	NULL
0.67_376.1997n	1.22597	0.29693	0.222222	0.952184	0.860296	XD23LPSD7:XD23CSD7	C06977	C06977	C20H28N2O5	M+H-H2O, M+K, M+Na, M+H	37.4	18.3	-0.192162	69.1429	Enalapril;	NA	NA	NA	377.171	376.2	0.674783	1	NULL
0.67_376.1997n	0.758647	0.0526434	0.0555556	0.504426	0.475154	XD23LPRD3:XD23CRD3	C06977	C06977	C20H28N2O5	M+H-H2O, M+K, M+Na, M+H	37.4	18.3	-0.192162	69.1429	Enalapril;	NA	NA	NA	377.171	376.2	0.674783	1	NULL
0.67_376.1997n	1.21287	0.0891047	0.150794	0.998826	0.983925	XD23LPRD7:XD23CRD7	C06977	C06977	C20H28N2O5	M+H-H2O, M+K, M+Na, M+H	37.4	18.3	-0.192162	69.1429	Enalapril;	NA	NA	NA	377.171	376.2	0.674783	1	NULL
0.67_403.0628n	1.00876	0.922872	1	0.946136	1	XD20LPSD3:XD20CSD3	C08416	C08416	C12H21NO10S2	M+H, M+NH4, M+H-H2O	34.5	5.8	5.27249	72.7364	Gluconapoleiferin; 2-Hydroxy-4-pentenyl glucosinolate;	NA	NA	NA	386.105	403.063	0.674783	1	NULL
0.67_403.0628n	0.946576	0.805225	0.84127	0.905971	0.934441	XD20LPSD7:XD20CSD7	C08416	C08416	C12H21NO10S2	M+H, M+NH4, M+H-H2O	34.5	5.8	5.27249	72.7364	Gluconapoleiferin; 2-Hydroxy-4-pentenyl glucosinolate;	NA	NA	NA	386.105	403.063	0.674783	1	NULL
0.67_403.0628n	0.787937	0.0645861	0.0555556	0.166214	0.148787	XD20LPRD3:XD20CRD3	C08416	C08416	C12H21NO10S2	M+H, M+NH4, M+H-H2O	34.5	5.8	5.27249	72.7364	Gluconapoleiferin; 2-Hydroxy-4-pentenyl glucosinolate;	NA	NA	NA	386.105	403.063	0.674783	1	NULL
0.67_403.0628n	0.920958	0.855415	0.547619	0.989822	0.931214	XD20LPRD7:XD20CRD7	C08416	C08416	C12H21NO10S2	M+H, M+NH4, M+H-H2O	34.5	5.8	5.27249	72.7364	Gluconapoleiferin; 2-Hydroxy-4-pentenyl glucosinolate;	NA	NA	NA	386.105	403.063	0.674783	1	NULL
0.67_403.0628n	0.941794	0.443141	0.420635	0.979845	0.803434	XD23LPSD3:XD23CSD3	C08416	C08416	C12H21NO10S2	M+H, M+NH4, M+H-H2O	34.5	5.8	5.27249	72.7364	Gluconapoleiferin; 2-Hydroxy-4-pentenyl glucosinolate;	NA	NA	NA	386.105	403.063	0.674783	1	NULL
0.67_403.0628n	1.37292	0.0263933	0.031746	0.764048	0.694877	XD23LPSD7:XD23CSD7	C08416	C08416	C12H21NO10S2	M+H, M+NH4, M+H-H2O	34.5	5.8	5.27249	72.7364	Gluconapoleiferin; 2-Hydroxy-4-pentenyl glucosinolate;	NA	NA	NA	386.105	403.063	0.674783	1	NULL
0.67_403.0628n	0.864842	0.309024	0.309524	0.868828	0.88434	XD23LPRD3:XD23CRD3	C08416	C08416	C12H21NO10S2	M+H, M+NH4, M+H-H2O	34.5	5.8	5.27249	72.7364	Gluconapoleiferin; 2-Hydroxy-4-pentenyl glucosinolate;	NA	NA	NA	386.105	403.063	0.674783	1	NULL
0.67_403.0628n	0.878753	0.166477	0.0952381	0.998826	0.922132	XD23LPRD7:XD23CRD7	C08416	C08416	C12H21NO10S2	M+H, M+NH4, M+H-H2O	34.5	5.8	5.27249	72.7364	Gluconapoleiferin; 2-Hydroxy-4-pentenyl glucosinolate;	NA	NA	NA	386.105	403.063	0.674783	1	NULL
0.67_407.1678n	0.908594	0.330478	0.309524	0.443156	0.423253	XD20LPSD3:XD20CSD3	C07168	C07168	C21H24F3N3S	M+H-H2O, M+NH4, M+Na	34.6	0.19	8.54052	82.2342	Trifluoperazine;	NA	NA	NA	430.194	407.168	0.674783	1	NULL
0.67_407.1678n	1.09834	0.438285	0.547619	0.683743	0.767464	XD20LPSD7:XD20CSD7	C07168	C07168	C21H24F3N3S	M+H-H2O, M+NH4, M+Na	34.6	0.19	8.54052	82.2342	Trifluoperazine;	NA	NA	NA	430.194	407.168	0.674783	1	NULL
0.67_407.1678n	0.692843	0.0497971	0.031746	0.149053	0.12018	XD20LPRD3:XD20CRD3	C07168	C07168	C21H24F3N3S	M+H-H2O, M+NH4, M+Na	34.6	0.19	8.54052	82.2342	Trifluoperazine;	NA	NA	NA	430.194	407.168	0.674783	1	NULL
0.67_407.1678n	1.08541	0.517528	0.690476	0.938325	0.964891	XD20LPRD7:XD20CRD7	C07168	C07168	C21H24F3N3S	M+H-H2O, M+NH4, M+Na	34.6	0.19	8.54052	82.2342	Trifluoperazine;	NA	NA	NA	430.194	407.168	0.674783	1	NULL
0.67_407.1678n	0.932927	0.299526	0.420635	0.957007	0.803434	XD23LPSD3:XD23CSD3	C07168	C07168	C21H24F3N3S	M+H-H2O, M+NH4, M+Na	34.6	0.19	8.54052	82.2342	Trifluoperazine;	NA	NA	NA	430.194	407.168	0.674783	1	NULL
0.67_407.1678n	1.20202	0.189893	0.420635	0.952184	0.91897	XD23LPSD7:XD23CSD7	C07168	C07168	C21H24F3N3S	M+H-H2O, M+NH4, M+Na	34.6	0.19	8.54052	82.2342	Trifluoperazine;	NA	NA	NA	430.194	407.168	0.674783	1	NULL
0.67_407.1678n	0.781553	0.0534317	0.0952381	0.508515	0.583752	XD23LPRD3:XD23CRD3	C07168	C07168	C21H24F3N3S	M+H-H2O, M+NH4, M+Na	34.6	0.19	8.54052	82.2342	Trifluoperazine;	NA	NA	NA	430.194	407.168	0.674783	1	NULL
0.67_407.1678n	1.17394	0.185256	0.222222	0.998826	0.983925	XD23LPRD7:XD23CRD7	C07168	C07168	C21H24F3N3S	M+H-H2O, M+NH4, M+Na	34.6	0.19	8.54052	82.2342	Trifluoperazine;	NA	NA	NA	430.194	407.168	0.674783	1	NULL
0.67_409.0887m/z	0.654818	0.0420652	0.0555556	0.110557	0.123209	XD20LPSD3:XD20CSD3	C09922	C09922	C20H18O8	M+Na	36.9	21.3	-1.87465	65.5332	Cleomiscosin A;	NA	NA	NA	409.089	NA	0.674783	1	NULL
0.67_409.0887m/z	0.654818	0.0420652	0.0555556	0.110557	0.123209	XD20LPSD3:XD20CSD3	C09924	C09924	C20H18O8	M+Na	36.9	21.3	-1.87465	65.5332	Daphneticin;	NA	NA	NA	409.089	NA	0.674783	1	NULL
0.67_409.0887m/z	0.819673	0.155439	0.222222	0.483707	0.48908	XD20LPSD7:XD20CSD7	C09922	C09922	C20H18O8	M+Na	36.9	21.3	-1.87465	65.5332	Cleomiscosin A;	NA	NA	NA	409.089	NA	0.674783	1	NULL
0.67_409.0887m/z	0.819673	0.155439	0.222222	0.483707	0.48908	XD20LPSD7:XD20CSD7	C09924	C09924	C20H18O8	M+Na	36.9	21.3	-1.87465	65.5332	Daphneticin;	NA	NA	NA	409.089	NA	0.674783	1	NULL
0.67_409.0887m/z	0.631593	0.130182	0.222222	0.242879	0.342682	XD20LPRD3:XD20CRD3	C09922	C09922	C20H18O8	M+Na	36.9	21.3	-1.87465	65.5332	Cleomiscosin A;	NA	NA	NA	409.089	NA	0.674783	1	NULL
0.67_409.0887m/z	0.631593	0.130182	0.222222	0.242879	0.342682	XD20LPRD3:XD20CRD3	C09924	C09924	C20H18O8	M+Na	36.9	21.3	-1.87465	65.5332	Daphneticin;	NA	NA	NA	409.089	NA	0.674783	1	NULL
0.67_409.0887m/z	0.615441	0.0395953	0.031746	0.861121	0.731267	XD20LPRD7:XD20CRD7	C09922	C09922	C20H18O8	M+Na	36.9	21.3	-1.87465	65.5332	Cleomiscosin A;	NA	NA	NA	409.089	NA	0.674783	1	NULL
0.67_409.0887m/z	0.615441	0.0395953	0.031746	0.861121	0.731267	XD20LPRD7:XD20CRD7	C09924	C09924	C20H18O8	M+Na	36.9	21.3	-1.87465	65.5332	Daphneticin;	NA	NA	NA	409.089	NA	0.674783	1	NULL
0.67_409.0887m/z	0.934983	0.570988	0.420635	0.998423	0.803434	XD23LPSD3:XD23CSD3	C09922	C09922	C20H18O8	M+Na	36.9	21.3	-1.87465	65.5332	Cleomiscosin A;	NA	NA	NA	409.089	NA	0.674783	1	NULL
0.67_409.0887m/z	0.934983	0.570988	0.420635	0.998423	0.803434	XD23LPSD3:XD23CSD3	C09924	C09924	C20H18O8	M+Na	36.9	21.3	-1.87465	65.5332	Daphneticin;	NA	NA	NA	409.089	NA	0.674783	1	NULL
0.67_409.0887m/z	1.0891	0.448136	0.547619	0.952184	0.940004	XD23LPSD7:XD23CSD7	C09922	C09922	C20H18O8	M+Na	36.9	21.3	-1.87465	65.5332	Cleomiscosin A;	NA	NA	NA	409.089	NA	0.674783	1	NULL
0.67_409.0887m/z	1.0891	0.448136	0.547619	0.952184	0.940004	XD23LPSD7:XD23CSD7	C09924	C09924	C20H18O8	M+Na	36.9	21.3	-1.87465	65.5332	Daphneticin;	NA	NA	NA	409.089	NA	0.674783	1	NULL
0.67_409.0887m/z	0.59381	0.000821821	0.00793651	0.118124	0.240359	XD23LPRD3:XD23CRD3	C09922	C09922	C20H18O8	M+Na	36.9	21.3	-1.87465	65.5332	Cleomiscosin A;	NA	NA	NA	409.089	NA	0.674783	1	NULL
0.67_409.0887m/z	0.59381	0.000821821	0.00793651	0.118124	0.240359	XD23LPRD3:XD23CRD3	C09924	C09924	C20H18O8	M+Na	36.9	21.3	-1.87465	65.5332	Daphneticin;	NA	NA	NA	409.089	NA	0.674783	1	NULL
0.67_409.0887m/z	0.742047	0.114656	0.150794	0.998826	0.983925	XD23LPRD7:XD23CRD7	C09922	C09922	C20H18O8	M+Na	36.9	21.3	-1.87465	65.5332	Cleomiscosin A;	NA	NA	NA	409.089	NA	0.674783	1	NULL
0.67_409.0887m/z	0.742047	0.114656	0.150794	0.998826	0.983925	XD23LPRD7:XD23CRD7	C09924	C09924	C20H18O8	M+Na	36.9	21.3	-1.87465	65.5332	Daphneticin;	NA	NA	NA	409.089	NA	0.674783	1	NULL
0.67_427.0979m/z	0.678701	0.232123	0.309524	0.343573	0.423253	XD20LPSD3:XD20CSD3	C01852	C01852	C17H24O10	M+K	36	21.2	-5.74628	65.2145	Secologanin; (-)-Secologanin;	NA	NA	NA	427.098	NA	0.674783	1	map00901 Indole alkaloid biosynthesis; map00902 Monoterpenoid biosynthesis; map00950 Isoquinoline alkaloid biosynthesis; map01060 Biosynthesis of plant secondary metabolites; map01062 Biosynthesis of terpenoids and steroids; map01063 Biosynthesis of alkaloids derived from shikimate pathway; map01066 Biosynthesis of alkaloids derived from terpenoid and polyketide; map01100 Metabolic pathways; map0…
[truncated: 38,895 more rows]
